# Supplementary material for: HOXD-AS1 is a novel lncRNA encoded in HOXD cluster and a marker of neuroblastoma progression revealed via integrative analysis of noncoding transcriptome
Source: BMC Genomics. 2014 Dec 8;15(Suppl 9):S7. doi: 10.1186/1471-2164-15-S9-S7 (PMC4290621; doi:10.1186/1471-2164-15-S9-S7)
Supplement: Additional file 1 — Classification of AffymetrixU133 probe sets representing ncRNAs. [file 1471-2164-15-S9-S7-S1.xls]

## Sheet: Sheet1
Affymetrix Index	Probeset Name	A_Description	Group	A_Sequence.Type	A_repAccession	A_Symbol	A_Product	A_subcluster	A_AlternIDs	A_subclusterSeqcount	A_tier	A_stackSize	A_GeneClusterCount	A_TranscriptCount	Usage.Yes.yes..No.not.	Strand_hg18	U133array.A.U133A.B.U133B.A.B.commonU133A.B.P2.Plus2.0Aadditional.S.Service.	MultipleGenomeMatching.byGenomeBrowser.	AffyChrLocation	length_Afffy.nt	BestTrack	BestID	BestGeneSymbol	Best.identity	RefSeqID	RefSeqGeneSymbol	IdentityRefSeq.Affy..	hitRefSeq.list_exons.	UCSCgenes_ID	ProteinID	IdentityUCSCgenes.Affy..	hitUCSCgenes.list_exons.	mRNA_ID	Identity_mRNA.Affy..	hit_mRNA.blocks.	ncRNA.length.class	X10k.neighbours.IDs	X10k.symbols	X10k.probesets	X10k.RNAs	X10k.Entrez	X10k.Panther.GO	Biological.process	Cellular.compartment	Protein.class	Panther.Pathway	Gencode lncRNA transcript	Gencode lncRNA gene	Gencode lncRNA symbol
44122	244259_s_at	gb:AI184127 /DB_XREF=gi:3734765 /DB_XREF=qf30a01.x1 /CLONE=IMAGE:1751496 /FEA=EST /CNT=3 /TID=Hs.312104.1 /TIER=ConsEnd /STK=3 /UG=Hs.312104 /UG_TITLE=ESTs	NA	EST	gb:AI184127	NA	ESTs	Hs.312104.1	NA	3	ConsEnd	3	2	2	No	0	B	1	chr19:23279632-23279775	143	mRNA	AK090762	0	90.21	0	0	0		0	0	0		AK090762	90.21	1-1(4)	short	N.A.	N.A.	N.A.	N.A.	N.A.	GO:0003676;GO:0003735;GO:0005198;GO:0005488;GO:0006412;GO:0008152;GO:0019538;GO:0044238;PC00031;PC00171;PC00202; GO:0003824;GO:0006464;GO:0006486;GO:0007154;GO:0007165;GO:0008152;GO:0009987;GO:0016740;GO:0016757;GO:0019538;GO:0044238;PC00111;PC00220	cell communication; cellular process; metabolic process; primary metabolic process; protein amino acid glycosylation; protein metabolic process; protein modification process; signal transduction; translation	N.A.	RNA binding protein; glycosyltransferase; nucleic acid binding; ribosomal protein; transferase	binding; catalytic activity; nucleic acid binding; structural constituent of ribosome; structural molecule activity; transferase activity; transferase activity, transferring glycosyl groups	ENST00000596718.1	ENSG00000268658.1	LINC00664
40807	240944_at	gb:AI916890 /DB_XREF=gi:5636745 /DB_XREF=wb46g09.x1 /CLONE=IMAGE:2308768 /FEA=EST /CNT=4 /TID=Hs.266041.0 /TIER=ConsEnd /STK=4 /UG=Hs.266041 /UG_TITLE=ESTs	NA	EST	gb:AI916890	NA	ESTs	Hs.266041.0	NA	4	ConsEnd	4	1	1	No	0	B	1	chr12:31412948-31413110	162	UCSCgenes	uc001rkg.1		99.38	0	0	0		uc001rkg.1		99.38	1-2(2)	BC039477	99.38	1-2(2)	short	N.A.	N.A.	N.A.	N.A.	N.A.	N.A.	N.A.	N.A.	N.A.	N.A.	ENST00000541749.1	ENSG00000256232.1	RP11-771K4.1
43681	243818_at	gb:T96555 /DB_XREF=gi:735179 /DB_XREF=ye34a10.s1 /CLONE=IMAGE:119610 /FEA=EST /CNT=5 /TID=Hs.31562.0 /TIER=ConsEnd /STK=3 /UG=Hs.31562 /UG_TITLE=ESTs	NA	EST	gb:T96555	NA	ESTs	Hs.31562.0	NA	5	ConsEnd	3	1	1	No	0	B	1	chr10:10868612-10874431	183	UCSCgenes	uc001ikf.1		99.45	0	0	0		uc001ikf.1		99.45	2-2,3(4)	AY102069	99.45	2-2,3(4)	vlong	N.A.	SFTA1P	N.A.	N.A.	N.A.	N.A.	N.A.	N.A.	N.A.	N.A.	ENST00000446372.2	ENSG00000225383.2	SFTA1P
41377	241514_at	gb:BE044552 /DB_XREF=gi:8361605 /DB_XREF=ho47c02.x1 /CLONE=IMAGE:3040514 /FEA=EST /CNT=5 /TID=Hs.271573.0 /TIER=ConsEnd /STK=4 /UG=Hs.271573 /UG_TITLE=ESTs	NA	EST	gb:BE044552	NA	ESTs	Hs.271573.0	NA	5	ConsEnd	4	1	1	No	0	B	1	chr2:111152462-111152646	184	mRNA	BC040607	0	100	0	0	0		0	0	0		BC040607	100	1-2(2)	short	NM_004336; NM_004336; NM_004336; NM_004336	BUB1	209642_at; 215508_at; 215509_s_at; 233445_at	AF011387; AF043294; AK023540	699	GO:0003824;GO:0004672;GO:0006464;GO:0006468;GO:0007049;GO:0007059;GO:0007067;GO:0008152;GO:0009790;GO:0009987;GO:0016301;GO:0016740;GO:0019538;GO:0032502;GO:0044238;PC00137;PC00167;PC00193;PC00220	cell cycle; cellular process; chromosome segregation; developmental process; embryonic development; metabolic process; mitosis; primary metabolic process; protein amino acid phosphorylation; protein metabolic process; protein modification process	N.A.	kinase; non-receptor serine/threonine protein kinase; protein kinase; transferase	catalytic activity; kinase activity; protein kinase activity; transferase activity	N.A.	N.A.	N.A.
42147	242284_at	gb:AI621025 /DB_XREF=gi:4630151 /DB_XREF=ts76b02.x1 /CLONE=IMAGE:2237163 /FEA=EST /CNT=3 /TID=Hs.175151.0 /TIER=ConsEnd /STK=3 /UG=Hs.175151 /UG_TITLE=ESTs	NA	EST	gb:AI621025	NA	ESTs	Hs.175151.0	NA	3	ConsEnd	3	1	1	No	0	B	1	chr1:63397341-63397530	189	UCSCgenes	uc001dav.1		99.47	0	0	0		uc001dav.1		99.47	1-1(5)	BC040309	98.94	1-1(12)	short	N.A.	LINC00466	N.A.	N.A.	N.A.	N.A.	N.A.	N.A.	N.A.	N.A.	N.A.	N.A.	N.A.
37227	237364_at	gb:BF432855 /DB_XREF=gi:11445018 /DB_XREF=7n27f10.x1 /CLONE=IMAGE:3565963 /FEA=EST /CNT=6 /TID=Hs.189885.0 /TIER=ConsEnd /STK=6 /UG=Hs.189885 /UG_TITLE=ESTs	NA	EST	gb:BF432855	NA	ESTs	Hs.189885.0	NA	6	ConsEnd	6	1	1	No	0	B	1	chr19:41756257-41776673	206	UCSCgenes	uc002oei.1		85.44	0	0	0		uc002oei.1		85.44	3-1,2,3(5)	BC039524	85.44	3-1,2,3(5)	vlong	NM_020951	ZNF529	231940_at	AK025110	57711	GO:0000003;GO:0003676;GO:0003677;GO:0003700;GO:0005488;GO:0006139;GO:0006350;GO:0006357;GO:0006366;GO:0007276;GO:0007283;GO:0008152;GO:0030528;GO:0044238;PC00029;PC00218;PC00244	gamete generation; metabolic process; nucleobase, nucleoside, nucleotide and nucleic acid metabolic process; primary metabolic process; regulation of transcription from RNA polymerase II promoter; reproduction; spermatogenesis; transcription; transcription from RNA polymerase II promoter	N.A.	KRAB box transcription factor; transcription factor; zinc finger transcription factor	DNA binding; binding; nucleic acid binding; transcription factor activity; transcription regulator activity	ENST00000592880.2	ENSG00000233527.4	AC092295.7
37701	237838_at	gb:AI075924 /DB_XREF=gi:3405102 /DB_XREF=ov46h06.x1 /CLONE=IMAGE:1640411 /FEA=EST /CNT=5 /TID=Hs.134004.0 /TIER=ConsEnd /STK=5 /UG=Hs.134004 /UG_TITLE=ESTs	NA	EST	gb:AI075924	NA	ESTs	Hs.134004.0	NA	5	ConsEnd	5	1	1	No	0	B	1	chr7:54613465-54613677	212	UCSCgenes	uc003tqe.1		99.53	0	0	0		uc003tqe.1		99.53	1-2(2)	BC036261	99.53	1-2(2)	short	N.A.	LOC285878	N.A.	N.A.	N.A.	N.A.	N.A.	N.A.	N.A.	N.A.	ENST00000439027.1	ENSG00000228735.1	GS1-18A18.2
35853	235990_at	gb:BF431309 /DB_XREF=gi:11443423 /DB_XREF=7o11c09.x1 /CLONE=IMAGE:3573880 /FEA=EST /CNT=8 /TID=Hs.124427.0 /TIER=ConsEnd /STK=5 /UG=Hs.124427 /UG_TITLE=ESTs	NA	EST	gb:BF431309	NA	ESTs	Hs.124427.0	NA	8	ConsEnd	5	1	1	No	0	B	1	chr11:66842087-66845380	221	mRNA	AK096155	0	100	0	0	0		0	0	0		AK096155	100	2-1,2(4)	vlong	NM_017857; NM_017857; NM_017857	LOC100130987; SSH3	219241_x_at; 219919_s_at; 51192_at	AK000522; AK001790; AK094226	54961	GO:0000165;GO:0002376;GO:0003824;GO:0004721;GO:0004857;GO:0005488;GO:0005515;GO:0005975;GO:0005996;GO:0006096;GO:0006139;GO:0006259;GO:0006260;GO:0006464;GO:0006468;GO:0006629;GO:0006644;GO:0006950;GO:0007049;GO:0007154;GO:0007165;GO:0007242;GO:0007254;GO:0008152;GO:0009987;GO:0016787;GO:0016788;GO:0016791;GO:0019207;GO:0019210;GO:0019538;GO:0030234;GO:0044238;GO:0050896;PC00095;PC00121;PC00139;P…	DNA metabolic process; DNA replication; JNK cascade; MAPKKK cascade; carbohydrate metabolic process; cell communication; cell cycle; cellular process; glycolysis; immune system process; intracellular signaling cascade; lipid metabolic process; metabolic process; monosaccharide metabolic process; nucleobase, nucleoside, nucleotide and nucleic acid metabolic process; phospholipid metabolic process;…	N.A.	enzyme modulator; hydrolase; kinase inhibitor; kinase modulator; phosphatase; protein phosphatase	binding; catalytic activity; enzyme inhibitor activity; enzyme regulator activity; hydrolase activity; hydrolase activity, acting on ester bonds; kinase inhibitor activity; kinase regulator activity; phosphoprotein phosphatase activity; phosphoric monoester hydrolase activity; protein binding	N.A.	N.A.	N.A.
42698	242835_s_at	gb:AW772084 /DB_XREF=gi:7704146 /DB_XREF=hn67b09.x1 /CLONE=IMAGE:3032921 /FEA=EST /CNT=5 /TID=Hs.267546.0 /TIER=ConsEnd /STK=0 /UG=Hs.267546 /UG_TITLE=ESTs	NA	EST	gb:AW772084	NA	ESTs	Hs.267546.0	NA	5	ConsEnd	0	1	2	No	0	B	1	chr2:39597089-39599356	226	UCSCgenes	uc002rrs.1		99.56	0	0	0		uc002rrs.1		99.56	2-2,3(6)	AK090796	99.56	2-2,3(6)	long	N.A.	LOC728730	N.A.	N.A.	N.A.	N.A.	N.A.	N.A.	N.A.	N.A.	ENST00000438649.1	ENSG00000231312.2	AC007246.3
37724	237861_at	gb:BF062238 /DB_XREF=gi:10821136 /DB_XREF=7k74e10.x1 /CLONE=IMAGE:3481075 /FEA=EST /CNT=5 /TID=Hs.199739.0 /TIER=ConsEnd /STK=5 /UG=Hs.199739 /UG_TITLE=ESTs	NA	EST	gb:BF062238	NA	ESTs	Hs.199739.0	NA	5	ConsEnd	5	1	1	Yes	0	B	1	chr16:70053730-70055471	230	UCSCgenes	uc002faj.1		100	0	0	0		uc002faj.1		100	2-1,2(2)	AK123826	100	2-1,2(2)	long	N.A.	ZNF23	N.A.	N.A.	N.A.	N.A.	N.A.	N.A.	N.A.	N.A.	ENST00000567341.1	ENSG00000247324.2	RP11-510M2.2
43269	243406_at	gb:BF510890 /DB_XREF=gi:11594275 /DB_XREF=UI-H-BI4-apm-h-11-0-UI.s1 /CLONE=IMAGE:3088004 /FEA=EST /CNT=3 /TID=Hs.156473.0 /TIER=ConsEnd /STK=3 /UG=Hs.156473 /UG_TITLE=ESTs	NA	EST	gb:BF510890	NA	ESTs	Hs.156473.0	NA	3	ConsEnd	3	1	1	Yes	0	B	1	chr15:31315968-31316491	232	mRNA	AK098530	0	100	0	0	0		0	0	0		AK098530	100	2-1,2(4)	long	N.A.	N.A.	N.A.	N.A.	N.A.	GO:0003824;GO:0005975;GO:0005976;GO:0005977;GO:0008152;GO:0016740;GO:0016757;GO:0044238;PC00111;PC00220	carbohydrate metabolic process; glycogen metabolic process; metabolic process; polysaccharide metabolic process; primary metabolic process	N.A.	glycosyltransferase; transferase	catalytic activity; transferase activity; transferase activity, transferring glycosyl groups	N.A.	N.A.	N.A.
37507	237644_at	gb:AA477687 /DB_XREF=gi:2206321 /DB_XREF=zu44a10.r1 /CLONE=IMAGE:740826 /FEA=EST /CNT=9 /TID=Hs.36683.0 /TIER=ConsEnd /STK=7 /UG=Hs.36683 /UG_TITLE=ESTs	NA	EST	gb:AA477687	NA	ESTs	Hs.36683.0	NA	9	ConsEnd	7	1	1	Yes	0	B	1	chr9:125208550-125208786	236	mRNA	AF075108	0	99.58	0	0	0		0	0	0		AF075108	99.58	1-1(1)	short	NM_020946; NM_024820	DENND1A; MIR601	219763_at; 226849_at	AK024782; AK074151	57706	N.A.	N.A.	N.A.	N.A.	N.A.	N.A.	N.A.	N.A.
40453	240590_at	gb:AA621232 /DB_XREF=gi:2525171 /DB_XREF=zu81h04.s1 /CLONE=IMAGE:744439 /FEA=EST /CNT=4 /TID=Hs.198775.0 /TIER=ConsEnd /STK=4 /UG=Hs.198775 /UG_TITLE=ESTs	NA	EST	gb:AA621232	NA	ESTs	Hs.198775.0	NA	4	ConsEnd	4	1	1	Yes	0	B	1	chr2:231568234-231568947	251	UCSCgenes	uc002vrh.1		99.6	0	0	0		uc002vrh.1		99.6	2-4,5(5)	BC047542	99.6	2-7,8(8)	long	N.A.	LOC348761; SPATA3	N.A.	N.A.	N.A.	N.A.	N.A.	N.A.	N.A.	N.A.	ENST00000457803.1	ENSG00000238062.1	AC105344.2
16732	216828_at	gb:AL441988 /DB_XREF=gi:11990063 /FEA=DNA_1 /CNT=1 /TID=Hs.307135.0 /TIER=ConsEnd /STK=0 /UG=Hs.307135 /UG_TITLE=Human DNA sequence from clone RP11-348I14 on chromosome 20 Contains ESTs, STSs, GSSs and two CpG islands. Contains a novel gene, a novel gene similar to FRG1 encoding FSHD (fascioscapulohumeral muscular dystrophy) region gene 1 and part of a novel gene similar to AF-10 (zinc finger_ le…	NA	DNA_1	gb:AL441988	NA	Human DNA sequence from clone RP11-348I14 on chromosome 20 Contains ESTs, STSs, GSSs and two CpG islands. Contains a novel gene, a novel gene similar to FRG1 encoding FSHD (fascioscapulohumeral muscular dystrophy) region gene 1 and part of a novel gene si	Hs.307135.0	NA	1	ConsEnd	0	1	1	Yes	0	A	1	chr20:28251468-28251720	252	mRNA	AK131019	0	98.02	0	0	0		0	0	0		AK131019	98.02	1-2(2)	short	N.A.	FRG1B; MLLT10P1	N.A.	N.A.	N.A.	N.A.	N.A.	N.A.	N.A.	N.A.	N.A.	N.A.	N.A.
39655	239792_at	gb:N75594 /DB_XREF=gi:1238172 /DB_XREF=za85g06.s1 /CLONE=IMAGE:299386 /FEA=EST /CNT=4 /TID=Hs.285921.1 /TIER=ConsEnd /STK=4 /UG=Hs.285921 /UG_TITLE=ESTs, Moderately similar to T47135 hypothetical protein DKFZp761L0812.1 (H.sapiens)	NA	EST	gb:N75594	NA	ESTs, Moderately similar to T47135 hypothetical protein DKFZp761L0812.1 [H.sapiens]	Hs.285921.1	NA	4	ConsEnd	4	1	1	Yes	0	B	1	chr15:72560443-72560696	253	UCSCgenes	uc002ayb.1		85.77	0	0	0		uc002ayb.1		85.77	1-5(5)	BC014373	83.79	1-4(4)	short	N.A.	LOC440288	N.A.	N.A.	N.A.	N.A.	N.A.	N.A.	N.A.	N.A.	ENST00000564621.1	ENSG00000247240.3	UBL7-AS1
30223	230355_at	gb:BF445841 /DB_XREF=gi:11510979 /DB_XREF=7p38b01.x1 /CLONE=IMAGE:3647952 /FEA=EST /CNT=13 /TID=Hs.68073.0 /TIER=Stack /STK=9 /UG=Hs.68073 /UG_TITLE=ESTs, Moderately similar to JC2352 hCDC10 protein (H.sapiens)	NA	EST	gb:BF445841	NA	ESTs, Moderately similar to JC2352 hCDC10 protein [H.sapiens]	Hs.68073.0	NA	13	Stack	9	1	1	No	0	B	1	chr7:45730476-45734349	259	UCSCgenes	uc003tnf.1		100	0	0	0		uc003tnf.1		100	3-2,3,4(14)	AL832059	100	3-2,3,4(14)	vlong	NM_021116; NM_021116; NM_021116; NM_021116	ADCY1; SEPT7P2	213245_at; 215348_at; 232062_at; 235049_at	AK024415; AK055343; AK095518; L05500	107	GO:0003824;GO:0004016;GO:0004383;GO:0006139;GO:0008152;GO:0009187;GO:0016829;GO:0044238;PC00043;PC00079;PC00114;PC00144	cyclic nucleotide metabolic process; metabolic process; nucleobase, nucleoside, nucleotide and nucleic acid metabolic process; primary metabolic process	N.A.	adenylate cyclase; cyclase; guanylate cyclase; lyase	adenylate cyclase activity; catalytic activity; guanylate cyclase activity; lyase activity	N.A.	N.A.	N.A.
42486	242623_x_at	gb:T27089 /DB_XREF=gi:774131 /DB_XREF=NIBT272F01 /CLONE=LLAB272F01 /FEA=EST /CNT=3 /TID=Hs.175382.0 /TIER=ConsEnd /STK=3 /UG=Hs.175382 /UG_TITLE=ESTs	NA	EST	gb:T27089	NA	ESTs	Hs.175382.0	NA	3	ConsEnd	3	2	3	Yes	0	B	1	chr6:3236955-3237216	261	UCSCgenes	uc003mvk.1		100	0	0	0		uc003mvk.1		100	1-2(2)	AK095683	100	1-3(3)	short	N.A.	SLC22A23	N.A.	N.A.	N.A.	N.A.	N.A.	N.A.	N.A.	N.A.	N.A.	N.A.	N.A.
30063	230195_at	gb:BF672169 /DB_XREF=gi:11946064 /DB_XREF=602150334F1 /CLONE=IMAGE:4291520 /FEA=EST /CNT=49 /TID=Hs.152129.0 /TIER=Stack /STK=15 /UG=Hs.152129 /UG_TITLE=ESTs	NA	EST	gb:BF672169	NA	ESTs	Hs.152129.0	NA	49	Stack	15	1	1	Yes	0	B	1	chr12:109859370-109859638	268	UCSCgenes	uc001trz.1		99.63	0	0	0		uc001trz.1		99.63	1-2(2)	AJ276555	99.25	1-2(2)	short	N.A.	LOC100131138	N.A.	N.A.	N.A.	N.A.	N.A.	N.A.	N.A.	N.A.	ENST00000547607.1	ENSG00000185847.3	RP1-46F2.2
31330	231462_at	gb:BE467208 /DB_XREF=gi:9512983 /DB_XREF=hz63a10.x1 /CLONE=IMAGE:3212634 /FEA=EST /CNT=21 /TID=Hs.149971.0 /TIER=Stack /STK=16 /UG=Hs.149971 /UG_TITLE=ESTs, Moderately similar to ALUB_HUMAN !!!! ALU CLASS B WARNING ENTRY !!! (H.sapiens)	NA	EST	gb:BE467208	NA	ESTs, Moderately similar to ALUB_HUMAN !!!! ALU CLASS B WARNING ENTRY !!! [H.sapiens]	Hs.149971.0	NA	21	Stack	16	1	1	Yes	0	B	1	chr16:8559878-8562227	268	mRNA	BC127923	0	100	0	0	0		0	0	0		BC127923	100	2-1,2(2)	vlong	N.A.	TMEM114	N.A.	N.A.	N.A.	N.A.	N.A.	N.A.	N.A.	N.A.	N.A.	N.A.	N.A.
42446	242583_at	gb:AI016305 /DB_XREF=gi:3230641 /DB_XREF=ot72d09.s1 /CLONE=IMAGE:1622321 /FEA=EST /CNT=3 /TID=Hs.269755.0 /TIER=ConsEnd /STK=3 /UG=Hs.269755 /UG_TITLE=ESTs, Moderately similar to ALU5_HUMAN ALU SUBFAMILY SC SEQUENCE CONTAMINATION WARNING ENTRY (H.sapiens)	NA	EST	gb:AI016305	NA	ESTs, Moderately similar to ALU5_HUMAN ALU SUBFAMILY SC SEQUENCE CONTAMINATION WARNING ENTRY [H.sapiens]	Hs.269755.0	NA	3	ConsEnd	3	1	1	Yes	0	B	1	chr14:80801744-80802014	269	mRNA	BX648249	0	100	0	0	0		0	0	0		BX648249	100	1-3(4)	short	NM_033104	STON2	1552543_a_at	AF449430	85439	GO:0006810;GO:0006886;GO:0006897;GO:0006907;GO:0015031;GO:0016192;PC00150	endocytosis; intracellular protein transport; pinocytosis; protein transport; transport; vesicle-mediated transport	N.A.	membrane traffic protein	N.A.	N.A.	N.A.	N.A.
36767	236904_x_at	gb:R85474 /DB_XREF=gi:943880 /DB_XREF=yo36g11.s1 /CLONE=IMAGE:180068 /FEA=EST /CNT=5 /TID=Hs.16073.0 /TIER=ConsEnd /STK=5 /UG=Hs.16073 /UG_TITLE=ESTs	NA	EST	gb:R85474	NA	ESTs	Hs.16073.0	NA	5	ConsEnd	5	3	4	No	0	B	1	chr11:120567139-120567412	273	mRNA	AF143331	0	97.44	0	0	0		0	0	0		AF143331	97.44	1-1(1)	short	NM_005422	TECTA	221296_at	AF143331	N.A.	N.A.	N.A.	N.A.	N.A.	N.A.	N.A.	N.A.	N.A.
28513	228645_at	gb:AV762892 /DB_XREF=gi:10920740 /DB_XREF=AV762892 /CLONE=MDSANG07 /FEA=EST /CNT=17 /TID=Hs.115329.0 /TIER=Stack /STK=12 /UG=Hs.115329 /UG_TITLE=ESTs	NA	EST	gb:AV762892	NA	ESTs	Hs.115329.0	NA	17	Stack	12	1	1	Yes	0	B	1	chr16:1954960-1955510	274	UCSCgenes	uc002cnr.1		85.04	0	0	0		uc002cnr.1		85.04	2-1,2(2)	CR749453	84.31	2-1,2(2)	long	NM_004548; NM_174903; NM_002952; NM_006453	NDUFB10; RNF151; RPS2; SNHG9; SNORA10; SNORA64; SNORA78; TBL3	203107_x_at; 209820_s_at; 223112_s_at; 236689_at	AF044954; BC035409; BC113014; X17206	10607; 146310; 4716; 6187	GO:0003676;GO:0003735;GO:0005198;GO:0005488;GO:0006412;GO:0008152;GO:0019538;GO:0044238;PC00031;PC00171;PC00202; GO:0003824;GO:0006091;GO:0006119;GO:0016491;GO:0022904;PC00176; GO:0004872;GO:0004930;GO:0007154;GO:0007165;GO:0007166;GO:0007186;GO:0009987;PC00021;PC00197	G-protein coupled receptor protein signaling pathway; cell communication; cell surface receptor linked signal transduction; cellular process; generation of precursor metabolites and energy; metabolic process; oxidative phosphorylation; primary metabolic process; protein metabolic process; respiratory electron transport chain; signal transduction; translation	N.A.	G-protein coupled receptor; RNA binding protein; nucleic acid binding; oxidoreductase; receptor; ribosomal protein	G-protein coupled receptor activity; binding; catalytic activity; nucleic acid binding; oxidoreductase activity; receptor activity; structural constituent of ribosome; structural molecule activity	ENST00000531523.1	ENSG00000255198.3	SNHG9
39635	239772_x_at	gb:AI368527 /DB_XREF=gi:4147280 /DB_XREF=qy62c10.x1 /CLONE=IMAGE:2016594 /FEA=EST /CNT=4 /TID=Hs.158562.0 /TIER=ConsEnd /STK=4 /UG=Hs.158562 /UG_TITLE=ESTs	NA	EST	gb:AI368527	NA	ESTs	Hs.158562.0	NA	4	ConsEnd	4	10	11	Yes	0	B	1	chr3:47833157-47833431	274	UCSCgenes	uc003crr.1		100	0	0	0		uc003crr.1		100	1-4(4)	BC063510	100	1-5(5)	short	NM_014966	DHX30	204355_at	AB020697	22907	GO:0000398;GO:0003676;GO:0003724;GO:0003824;GO:0004386;GO:0005488;GO:0006139;GO:0006397;GO:0008152;GO:0016070;GO:0044238;PC00031;PC00032;PC00115;PC00171	RNA metabolic process; mRNA processing; metabolic process; nuclear mRNA splicing, via spliceosome; nucleobase, nucleoside, nucleotide and nucleic acid metabolic process; primary metabolic process	N.A.	RNA binding protein; RNA helicase; helicase; nucleic acid binding	RNA helicase activity; binding; catalytic activity; helicase activity; nucleic acid binding	N.A.	N.A.	N.A.
37425	237562_at	gb:BF478143 /DB_XREF=gi:11548970 /DB_XREF=7q22a06.x1 /CLONE=IMAGE:3698963 /FEA=EST /CNT=6 /TID=Hs.176860.0 /TIER=ConsEnd /STK=6 /UG=Hs.176860 /UG_TITLE=ESTs	NA	EST	gb:BF478143	NA	ESTs	Hs.176860.0	NA	6	ConsEnd	6	1	1	No	0	B	1	chr6:42834384-42834661	277	mRNA	AK124352	0	100	0	0	0		0	0	0		AK124352	100	1-1(1)	short	N.A.	N.A.	N.A.	N.A.	N.A.	GO:0002376;GO:0006950;GO:0050896	immune system process; response to stimulus; response to stress	N.A.	N.A.	N.A.	N.A.	N.A.	N.A.
37658	237795_s_at	gb:AW294585 /DB_XREF=gi:6701221 /DB_XREF=UI-H-BI2-ahk-f-06-0-UI.s1 /CLONE=IMAGE:2727298 /FEA=EST /CNT=5 /TID=Hs.213381.0 /TIER=ConsEnd /STK=5 /UG=Hs.213381 /UG_TITLE=ESTs	NA	EST	gb:AW294585	NA	ESTs	Hs.213381.0	NA	5	ConsEnd	5	1	2	No	0	B	1	chr17:43350227-43350510	283	mRNA	BC005914	0	100	0	0	0		0	0	0		BC005914	100	1-4(4)	short	BC005914; NM_003110	SP2	204367_at; 211736_at	BC005914; D28588	6668	GO:0002376;GO:0003676;GO:0003677;GO:0003700;GO:0003712;GO:0005488;GO:0006139;GO:0006350;GO:0006366;GO:0008152;GO:0030528;GO:0044238;PC00009;PC00171;PC00217;PC00218;PC00244	immune system process; metabolic process; nucleobase, nucleoside, nucleotide and nucleic acid metabolic process; primary metabolic process; transcription; transcription from RNA polymerase II promoter	N.A.	DNA binding protein; nucleic acid binding; transcription cofactor; transcription factor; zinc finger transcription factor	DNA binding; binding; nucleic acid binding; transcription cofactor activity; transcription factor activity; transcription regulator activity	N.A.	N.A.	N.A.
44648	244785_at	gb:AI280090 /DB_XREF=gi:3918323 /DB_XREF=qh85e02.x1 /CLONE=IMAGE:1853786 /FEA=EST /CNT=3 /TID=Hs.122210.0 /TIER=ConsEnd /STK=3 /UG=Hs.122210 /UG_TITLE=ESTs	NA	EST	gb:AI280090	NA	ESTs	Hs.122210.0	NA	3	ConsEnd	3	1	1	Yes	0	B	1	chr5:29181611-29182297	290	UCSCgenes	uc003jha.1		100	0	0	0		uc003jha.1		100	2-2,3(4)	AK098570	100	2-2,3(9)	long	N.A.	N.A.	N.A.	N.A.	N.A.	GO:0005215;GO:0005488;GO:0005515;GO:0006605;GO:0006810;GO:0006886;GO:0006897;GO:0007041;GO:0007154;GO:0007165;GO:0007242;GO:0007259;GO:0008047;GO:0009987;GO:0015031;GO:0016192;GO:0019207;GO:0019209;GO:0019722;GO:0022857;GO:0030234;PC00095;PC00138;PC00140;PC00150;PC00227	JAK-STAT cascade; calcium-mediated signaling; cell communication; cellular process; endocytosis; intracellular protein transport; intracellular signaling cascade; lysosomal transport; protein targeting; protein transport; signal transduction; transport; vesicle-mediated transport	N.A.	enzyme modulator; kinase activator; kinase modulator; membrane traffic protein; transporter	binding; enzyme activator activity; enzyme regulator activity; kinase activator activity; kinase regulator activity; protein binding; transmembrane transporter activity; transporter activity	ENST00000602801.1	ENSG00000259786.2	CTD-2118P12.1
42621	242758_x_at	gb:AW074853 /DB_XREF=gi:6029851 /DB_XREF=xa08d01.x1 /CLONE=IMAGE:2567713 /FEA=EST /CNT=3 /TID=Hs.136886.0 /TIER=ConsEnd /STK=3 /UG=Hs.136886 /UG_TITLE=ESTs	NA	EST	gb:AW074853	NA	ESTs	Hs.136886.0	NA	3	ConsEnd	3	4	4	Yes	0	B	1	chr2:86571143-86571437	294	mRNA	BX649109	0	100	0	0	0		0	0	0		BX649109	100	1-20(22)	short	N.A.	KDM3A	N.A.	N.A.	N.A.	N.A.	N.A.	N.A.	N.A.	N.A.	N.A.	N.A.	N.A.
41286	241423_at	gb:BF511077 /DB_XREF=gi:11594375 /DB_XREF=UI-H-BI4-apn-b-03-0-UI.s1 /CLONE=IMAGE:3087701 /FEA=EST /CNT=7 /TID=Hs.134984.0 /TIER=ConsEnd /STK=0 /UG=Hs.134984 /UG_TITLE=ESTs	NA	EST	gb:BF511077	NA	ESTs	Hs.134984.0	NA	7	ConsEnd	0	1	1	Yes	0	B	1	chr5:76419100-76450102	299	UCSCgenes	uc003key.1		99.33	0	0	0		uc003key.1		99.33	2-1,2(3)	AK055144	67.56	1-4(5)	vlong	NM_032367	LOC728723; SNORA47; ZBED3	228402_at	BC007239	84327	N.A.	N.A.	N.A.	N.A.	N.A.	ENST00000514114.1	ENSG00000250802.2	ZBED3-AS1
40775	240912_x_at	gb:AA843716 /DB_XREF=gi:2933072 /DB_XREF=aj42g04.s1 /CLONE=IMAGE:1393014 /FEA=EST /CNT=4 /TID=Hs.177927.0 /TIER=ConsEnd /STK=4 /UG=Hs.177927 /UG_TITLE=ESTs	NA	EST	gb:AA843716	NA	ESTs	Hs.177927.0	NA	4	ConsEnd	4	9	10	Yes	0	B	1	chr15:67174918-67175218	300	UCSCgenes	uc002arv.1		94.33	0	0	0		uc002arv.1		94.33	1-4(4)	AK091087	94.33	1-4(4)	short	N.A.	LINC00277	N.A.	N.A.	N.A.	N.A.	N.A.	N.A.	N.A.	N.A.	ENST00000440444.1	ENSG00000212766.5	LINC00277
37694	237831_x_at	gb:R15084 /DB_XREF=gi:769357 /DB_XREF=yf48c05.s1 /CLONE=IMAGE:25471 /FEA=EST /CNT=7 /TID=Hs.21017.0 /TIER=ConsEnd /STK=7 /UG=Hs.21017 /UG_TITLE=ESTs	NA	EST	gb:R15084	NA	ESTs	Hs.21017.0	NA	7	ConsEnd	7	4	4	Yes	0	B	1	chr4:146786929-146787232	302	UCSCgenes	uc003ikg.1		97.35	0	0	0		uc003ikg.1		97.35	1-4(4)	0	0	0	short	NM_172250	MMAA	236347_at	BC101178	166785	GO:0003824;GO:0004672;GO:0005975;GO:0006091;GO:0006099;GO:0006464;GO:0006468;GO:0006519;GO:0006520;GO:0006810;GO:0006865;GO:0008152;GO:0016301;GO:0016740;GO:0016853;GO:0016866;GO:0019538;GO:0044238;PC00135;PC00137;PC00160;PC00193;PC00220	amino acid and derivative metabolic process; amino acid metabolic process; amino acid transport; carbohydrate metabolic process; generation of precursor metabolites and energy; metabolic process; primary metabolic process; protein amino acid phosphorylation; protein metabolic process; protein modification process; transport; tricarboxylic acid cycle	N.A.	isomerase; kinase; mutase; protein kinase; transferase	catalytic activity; intramolecular transferase activity; isomerase activity; kinase activity; protein kinase activity; transferase activity	N.A.	N.A.	N.A.
41341	241478_at	gb:AI821474 /DB_XREF=gi:5440553 /DB_XREF=nj08b01.x5 /CLONE=IMAGE:985705 /FEA=EST /CNT=8 /TID=Hs.105949.0 /TIER=ConsEnd /STK=0 /UG=Hs.105949 /UG_TITLE=ESTs	NA	EST	gb:AI821474	NA	ESTs	Hs.105949.0	NA	8	ConsEnd	0	1	1	Yes	0	B	1	chr7:1455681-1455986	304	UCSCgenes	uc003skl.1		100	0	0	0		uc003skl.1		100	1-1(1)	AK123990	100	1-1(1)	short	N.A.	MICALL2	N.A.	N.A.	N.A.	N.A.	N.A.	N.A.	N.A.	N.A.	N.A.	N.A.	N.A.
38117	238254_at	gb:AA972619 /DB_XREF=gi:3147799 /DB_XREF=op78h03.s1 /CLONE=IMAGE:1582997 /FEA=EST /CNT=5 /TID=Hs.20506.0 /TIER=ConsEnd /STK=5 /UG=Hs.20506 /UG_TITLE=ESTs	NA	EST	gb:AA972619	NA	ESTs	Hs.20506.0	NA	5	ConsEnd	5	1	1	Yes	0	B	1	chr19:58423390-58423694	304	mRNA	BX648243	0	100	0	0	0		0	0	0		BX648243	100	1-1(15)	short	NM_182609	ZNF677	1569039_s_at	BC029855	N.A.	N.A.	N.A.	N.A.	N.A.	N.A.	N.A.	N.A.	N.A.
38812	238949_at	gb:BF681162 /DB_XREF=gi:11955057 /DB_XREF=602156410F1 /CLONE=IMAGE:4297275 /FEA=EST /CNT=6 /TID=Hs.205805.0 /TIER=ConsEnd /STK=4 /UG=Hs.205805 /UG_TITLE=ESTs	NA	EST	gb:BF681162	NA	ESTs	Hs.205805.0	NA	6	ConsEnd	4	1	1	No	0	B	1	chr5:158568814-158569119	305	mRNA	BC042684	0	99.34	0	0	0		uc003lxp.1	Q96MT1	85.9	1-11(11)	BC042684	99.34	2-12,13(13)	short	N.A.	RNF145	N.A.	N.A.	N.A.	N.A.	N.A.	N.A.	N.A.	N.A.	N.A.	N.A.	N.A.
44603	244740_at	gb:BE855713 /DB_XREF=gi:10368199 /DB_XREF=7g08d09.x1 /CLONE=IMAGE:3305873 /FEA=EST /CNT=6 /TID=Hs.23133.1 /TIER=ConsEnd /STK=2 /UG=Hs.23133 /UG_TITLE=ESTs, Weakly similar to A33569 alcohol sulfotransferase (R.norvegicus)	NA	EST	gb:BE855713	NA	ESTs, Weakly similar to A33569 alcohol sulfotransferase [R.norvegicus]	Hs.23133.1	NA	6	ConsEnd	2	1	1	No	0	B	1	chr19:61681330-61697525	309	UCSCgenes	uc002qnf.1		100	0	0	0		uc002qnf.1		100	2-1,2(2)	BC110411	100	2-1,2(2)	vlong	NM_022103	LOC100128252; ZNF667	207120_at	AK024073	63934	GO:0003676;GO:0003677;GO:0003700;GO:0005488;GO:0006139;GO:0006350;GO:0006357;GO:0006366;GO:0008152;GO:0030528;GO:0044238;PC00029;PC00218;PC00244	metabolic process; nucleobase, nucleoside, nucleotide and nucleic acid metabolic process; primary metabolic process; regulation of transcription from RNA polymerase II promoter; transcription; transcription from RNA polymerase II promoter	N.A.	KRAB box transcription factor; transcription factor; zinc finger transcription factor	DNA binding; binding; nucleic acid binding; transcription factor activity; transcription regulator activity	ENST00000299997.4	ENSG00000166770.6	ZNF667-AS1
43224	243361_at	gb:N51597 /DB_XREF=gi:1192763 /DB_XREF=yy98a04.s1 /CLONE=IMAGE:281550 /FEA=EST /CNT=3 /TID=Hs.269674.0 /TIER=ConsEnd /STK=3 /UG=Hs.269674 /UG_TITLE=ESTs, Moderately similar to ALU1_HUMAN ALU SUBFAMILY J SEQUENCE CONTAMINATION WARNING ENTRY (H.sapiens)	NA	EST	gb:N51597	NA	ESTs, Moderately similar to ALU1_HUMAN ALU SUBFAMILY J SEQUENCE CONTAMINATION WARNING ENTRY [H.sapiens]	Hs.269674.0	NA	3	ConsEnd	3	1	1	No	0	B	1	chr5:65498172-65498485	313	mRNA	AB209694	0	100	0	0	0		0	0	0		AB209694	100	1-2(7)	short	N.A.	SREK1	N.A.	N.A.	N.A.	N.A.	N.A.	N.A.	N.A.	N.A.	N.A.	N.A.	N.A.
42248	242385_at	gb:R18374 /DB_XREF=gi:771984 /DB_XREF=yg01g11.r1 /CLONE=IMAGE:31037 /FEA=EST /CNT=4 /TID=Hs.117956.0 /TIER=ConsEnd /STK=3 /UG=Hs.117956 /UG_TITLE=ESTs	NA	EST	gb:R18374	NA	ESTs	Hs.117956.0	NA	4	ConsEnd	3	1	1	Yes	0	B	1	chr9:76493020-76493334	314	mRNA	BX647070	0	95.54	0	0	0		0	0	0		BX647070	95.54	1-11(11)	short	NM_006914	RORB	206443_at	BC051830	6096	GO:0002376;GO:0003676;GO:0003677;GO:0003700;GO:0004872;GO:0004879;GO:0005488;GO:0005975;GO:0005996;GO:0006139;GO:0006350;GO:0006357;GO:0006366;GO:0006629;GO:0006950;GO:0007154;GO:0007165;GO:0007267;GO:0008152;GO:0009790;GO:0009987;GO:0030528;GO:0032502;GO:0044238;GO:0050896;PC00169;PC00171;PC00197;PC00218	carbohydrate metabolic process; cell communication; cell-cell signaling; cellular process; developmental process; embryonic development; immune system process; lipid metabolic process; metabolic process; monosaccharide metabolic process; nucleobase, nucleoside, nucleotide and nucleic acid metabolic process; primary metabolic process; regulation of transcription from RNA polymerase II promoter; re…	N.A.	nuclear hormone receptor; nucleic acid binding; receptor; transcription factor	DNA binding; binding; ligand-dependent nuclear receptor activity; nucleic acid binding; receptor activity; transcription factor activity; transcription regulator activity	N.A.	N.A.	N.A.
42987	243124_at	gb:AI919493 /DB_XREF=gi:5639348 /DB_XREF=tp22a03.x1 /CLONE=IMAGE:2188492 /FEA=EST /CNT=3 /TID=Hs.212925.0 /TIER=ConsEnd /STK=3 /UG=Hs.212925 /UG_TITLE=ESTs	NA	EST	gb:AI919493	NA	ESTs	Hs.212925.0	NA	3	ConsEnd	3	1	1	Yes	0	B	1	chr16:29035225-29035540	315	UCSCgenes	uc002dsf.1		99.68	0	0	0		uc002dsf.1		99.68	1-17(17)	AK225670	99.05	1-18(18)	short	N.A.	RRN3P2	N.A.	N.A.	N.A.	N.A.	N.A.	N.A.	N.A.	N.A.	N.A.	N.A.	N.A.
40067	240204_at	gb:R52640 /DB_XREF=gi:814542 /DB_XREF=yg82e02.s1 /CLONE=IMAGE:39799 /FEA=EST /CNT=5 /TID=Hs.22864.0 /TIER=ConsEnd /STK=4 /UG=Hs.22864 /UG_TITLE=ESTs	NA	EST	gb:R52640	NA	ESTs	Hs.22864.0	NA	5	ConsEnd	4	1	1	Yes	0	B	1	chr15:23171397-23171716	319	UCSCgenes	uc001zae.1		100	0	0	0		uc001zae.1		100	1-24(24)	AF400501	99.37	1-39(39)	short	AF037219; NM_130838; NM_130839; NM_130838; NM_130839	UBE3A	211285_s_at; 212278_x_at; 213128_s_at; 213291_s_at; 214980_at	AF037219; AL831842; BC002582; U84404	7337	GO:0001501;GO:0003824;GO:0004842;GO:0006508;GO:0007398;GO:0007399;GO:0007498;GO:0008152;GO:0016874;GO:0019538;GO:0032502;GO:0044238;GO:0048731;PC00142;PC00234	developmental process; ectoderm development; mesoderm development; metabolic process; nervous system development; primary metabolic process; protein metabolic process; proteolysis; skeletal development; system development	N.A.	ligase; ubiquitin-protein ligase	catalytic activity; ligase activity; ubiquitin-protein ligase activity	N.A.	N.A.	N.A.
40693	240830_at	gb:AI300126 /DB_XREF=gi:3959472 /DB_XREF=qn54f02.x1 /CLONE=IMAGE:1902075 /FEA=EST /CNT=4 /TID=Hs.257858.0 /TIER=ConsEnd /STK=4 /UG=Hs.257858 /UG_TITLE=ESTs	NA	EST	gb:AI300126	NA	ESTs	Hs.257858.0	NA	4	ConsEnd	4	1	1	Yes	0	B	1	chr18:45594490-45594811	321	UCSCgenes	uc002ldy.1		100	0	0	0		uc002ldy.1		100	1-1(1)	0	0	0	short	NM_006111; AK054673; NM_001080467; NM_001080467; NM_001080467	ACAA2; MYO5B; SCARNA17	1570141_at; 202002_at; 202003_s_at; 225299_at; 225301_s_at	AB032945; AK054673; BC032511; D16294	10449; 4645	GO:0000910;GO:0003008;GO:0003774;GO:0005083;GO:0005198;GO:0005200;GO:0005488;GO:0005515;GO:0005622;GO:0005856;GO:0006810;GO:0006886;GO:0006928;GO:0006936;GO:0007049;GO:0007067;GO:0007154;GO:0007165;GO:0007242;GO:0007498;GO:0007517;GO:0007600;GO:0007605;GO:0009653;GO:0009987;GO:0015031;GO:0015629;GO:0016043;GO:0016192;GO:0030234;GO:0032502;GO:0032989;GO:0048731;GO:0050877;PC00022;PC00040;PC00041;P…	anatomical structure morphogenesis; cell communication; cell cycle; cell motility; cellular component organization and biogenesis; cellular process; cellular structure morphogenesis; cytokinesis; developmental process; intracellular protein transport; intracellular signaling cascade; mesoderm development; metabolic process; mitosis; muscle contraction; muscle development; neurological system proc…	actin cytoskeleton; cytoskeleton; intracellular	G-protein modulator; acetyltransferase; actin binding motor protein; actin family cytoskeletal protein; cell junction protein; cytoskeletal protein; enzyme modulator; transferase	acetyltransferase activity; acyltransferase activity; binding; catalytic activity; enzyme regulator activity; motor activity; protein binding; small GTPase regulator activity; structural constituent of cytoskeleton; structural molecule activity; transferase activity	N.A.	N.A.	N.A.
38403	238540_at	gb:AA933883 /DB_XREF=gi:3090151 /DB_XREF=ol91e08.s1 /CLONE=IMAGE:1536998 /FEA=EST /CNT=9 /TID=Hs.28846.1 /TIER=ConsEnd /STK=1 /UG=Hs.28846 /UG_TITLE=ESTs, Weakly similar to similar to KIAA0855 (H.sapiens)	NA	EST	gb:AA933883	NA	ESTs, Weakly similar to similar to KIAA0855 [H.sapiens]	Hs.28846.1	NA	9	ConsEnd	1	1	1	No	0	B	1	chr7:30465954-30568269	322	UCSCgenes	uc003tbh.1		94.1	0	0	0		uc003tbh.1		94.1	1-1(2)	AK097240	94.1	1-2(3)	vlong	N.A.	GGCT; LOC401320; NOD1	N.A.	N.A.	N.A.	N.A.	N.A.	N.A.	N.A.	N.A.	ENST00000584199.1	ENSG00000196295.7	AC005154.6
40996	241133_at	gb:AI016855 /DB_XREF=gi:3231191 /DB_XREF=ou27b09.x1 /CLONE=IMAGE:1627481 /FEA=EST /CNT=4 /TID=Hs.127924.0 /TIER=ConsEnd /STK=4 /UG=Hs.127924 /UG_TITLE=ESTs	NA	EST	gb:AI016855	NA	ESTs	Hs.127924.0	NA	4	ConsEnd	4	1	1	Yes	0	B	1	chr7:142105529-142105852	323	UCSCgenes	uc003wac.1		100	0	0	0		uc003wac.1		100	1-3(3)	AK093303	100	1-8(8)	short	N.A.	N.A.	N.A.	N.A.	N.A.	N.A.	N.A.	N.A.	N.A.	N.A.	N.A.	N.A.	N.A.
43450	243587_x_at	gb:R93142 /DB_XREF=gi:967308 /DB_XREF=yq15f06.s1 /CLONE=IMAGE:197027 /FEA=EST /CNT=3 /TID=Hs.298163.0 /TIER=ConsEnd /STK=3 /UG=Hs.298163 /UG_TITLE=ESTs	NA	EST	gb:R93142	NA	ESTs	Hs.298163.0	NA	3	ConsEnd	3	67	68	Yes	0	B	1	chr12:117277127-117277450	323	mRNA	AK056762	0	100	0	0	0		0	0	0		AK056762	100	1-1(1)	short	NM_016281; NM_016281	TAOK3	220761_s_at; 221508_at	AF181985	51347	GO:0003824;GO:0004672;GO:0006464;GO:0006468;GO:0006796;GO:0008152;GO:0016301;GO:0016740;GO:0019538;GO:0044238;PC00137;PC00193;PC00220	metabolic process; phosphate metabolic process; primary metabolic process; protein amino acid phosphorylation; protein metabolic process; protein modification process	N.A.	kinase; protein kinase; transferase	catalytic activity; kinase activity; protein kinase activity; transferase activity	N.A.	N.A.	N.A.
29748	229880_at	gb:H28731 /DB_XREF=gi:899685 /DB_XREF=ym33g08.s1 /CLONE=IMAGE:49885 /FEA=EST /CNT=15 /TID=Hs.292345.0 /TIER=Stack /STK=13 /UG=Hs.292345 /UG_TITLE=ESTs	NA	EST	gb:H28731	NA	ESTs	Hs.292345.0	NA	15	Stack	13	1	1	Yes	0	B	1	chr2:3557454-3557777	323	UCSCgenes	uc002qxr.1		99.38	0	0	0		uc002qxr.1		99.38	1-1(3)	0	0	0	short	N.A.	N.A.	N.A.	N.A.	N.A.	N.A.	N.A.	N.A.	N.A.	N.A.	ENST00000438482.1	ENSG00000242282.2	AC108488.4
44436	244573_at	gb:R05505 /DB_XREF=gi:756125 /DB_XREF=ye92d04.s1 /CLONE=IMAGE:125191 /FEA=EST /CNT=3 /TID=Hs.193000.0 /TIER=ConsEnd /STK=3 /UG=Hs.193000 /UG_TITLE=ESTs	NA	EST	gb:R05505	NA	ESTs	Hs.193000.0	NA	3	ConsEnd	3	1	1	No	0	B	1	chr15:83345277-83345604	327	mRNA	AL109727	0	100	0	0	0		0	0	0		AL109727	100	1-1(1)	short	NM_002605; NM_002605; NM_002605	PDE8A	1552931_a_at; 212521_s_at; 212522_at	AF388183; BC075822	5151	GO:0003008;GO:0003824;GO:0006139;GO:0007154;GO:0007165;GO:0007600;GO:0007601;GO:0008081;GO:0008152;GO:0009187;GO:0009987;GO:0016787;GO:0016788;GO:0044238;GO:0050877;PC00121;PC00185	cell communication; cellular process; cyclic nucleotide metabolic process; metabolic process; neurological system process; nucleobase, nucleoside, nucleotide and nucleic acid metabolic process; primary metabolic process; sensory perception; signal transduction; system process; visual perception	N.A.	hydrolase; phosphodiesterase	catalytic activity; hydrolase activity; hydrolase activity, acting on ester bonds; phosphoric diester hydrolase activity	N.A.	N.A.	N.A.
40876	241013_at	gb:AW450586 /DB_XREF=gi:6991362 /DB_XREF=UI-H-BI3-akp-g-11-0-UI.s1 /CLONE=IMAGE:2735061 /FEA=EST /CNT=4 /TID=Hs.197085.0 /TIER=ConsEnd /STK=4 /UG=Hs.197085 /UG_TITLE=ESTs	NA	EST	gb:AW450586	NA	ESTs	Hs.197085.0	NA	4	ConsEnd	4	1	1	Yes	0	B	1	chr13:50724363-50724691	328	UCSCgenes	uc001vfe.1	Q8NE66	100	0	0	0		uc001vfe.1	Q8NE66	100	1-3(3)	BC034497	100	1-4(4)	short	N.A.	FAM124A	N.A.	N.A.	N.A.	N.A.	N.A.	N.A.	N.A.	N.A.	N.A.	N.A.	N.A.
42176	242313_at	gb:BG284890 /DB_XREF=gi:13036299 /DB_XREF=602409126F1 /CLONE=IMAGE:4538047 /FEA=EST /CNT=7 /TID=Hs.267546.1 /TIER=ConsEnd /STK=0 /UG=Hs.267546 /UG_TITLE=ESTs	NA	EST	gb:BG284890	NA	ESTs	Hs.267546.1	NA	7	ConsEnd	0	1	1	No	0	B	1	chr2:39534938-39599355	328	UCSCgenes	uc002rrr.1		99.09	0	0	0		uc002rrr.1		99.09	3-3,4,5(6)	AK095178	99.09	3-3,4,5(7)	vlong	N.A.	LOC728730	N.A.	N.A.	N.A.	N.A.	N.A.	N.A.	N.A.	N.A.	ENST00000449569.1	ENSG00000231312.2	AC007246.3
37296	237433_at	gb:N64834 /DB_XREF=gi:1212663 /DB_XREF=yz31g06.s1 /CLONE=IMAGE:284698 /FEA=EST /CNT=5 /TID=Hs.39194.0 /TIER=ConsEnd /STK=5 /UG=Hs.39194 /UG_TITLE=ESTs	NA	EST	gb:N64834	NA	ESTs	Hs.39194.0	NA	5	ConsEnd	5	1	1	Yes	0	B	1	chr1:228850696-228851028	332	mRNA	AK091068	0	100	0	0	0		0	0	0		AK091068	100	1-3(3)	short	NM_007357	COG2	203073_at	Z34975	22796	GO:0006810;GO:0006886;GO:0006887;GO:0015031;GO:0016192	exocytosis; intracellular protein transport; protein transport; transport; vesicle-mediated transport	N.A.	N.A.	N.A.	N.A.	N.A.	N.A.
22205	222312_s_at	gb:AW969803 /DB_XREF=gi:8159647 /DB_XREF=EST381881 /FEA=EST /CNT=7 /TID=Hs.105791.1 /TIER=ConsEnd /STK=0 /UG=Hs.105791 /UG_TITLE=ESTs	NA	EST	gb:AW969803	NA	ESTs	Hs.105791.1	NA	7	ConsEnd	0	1	2	No	0	A	1	chr1:85390765-85391105	340	mRNA	BC064139	0	99.41	0	0	0		0	0	0		BC064139	99.41	1-1(1)	short	N.A.	SYDE2	N.A.	N.A.	N.A.	N.A.	N.A.	N.A.	N.A.	N.A.	N.A.	N.A.	N.A.
40253	240390_at	gb:AI247763 /DB_XREF=gi:3843160 /DB_XREF=qh57g11.x1 /CLONE=IMAGE:1848836 /FEA=EST /CNT=4 /TID=Hs.16928.0 /TIER=ConsEnd /STK=4 /UG=Hs.16928 /UG_TITLE=ESTs	NA	EST	gb:AI247763	NA	ESTs	Hs.16928.0	NA	4	ConsEnd	4	1	1	Yes	0	B	1	chr2:157826625-157826969	341	mRNA	BC142703	0	96.77	0	0	0		0	0	0		BC142703	96.77	1-1(1)	short	BC142676	GALNT5	229555_at	BC142676	11227	GO:0003824;GO:0005975;GO:0005976;GO:0006464;GO:0006486;GO:0008152;GO:0016740;GO:0016757;GO:0019538;GO:0044238;PC00111;PC00220	carbohydrate metabolic process; metabolic process; polysaccharide metabolic process; primary metabolic process; protein amino acid glycosylation; protein metabolic process; protein modification process	N.A.	glycosyltransferase; transferase	catalytic activity; transferase activity; transferase activity, transferring glycosyl groups	N.A.	N.A.	N.A.
37392	237529_at	gb:AW204608 /DB_XREF=gi:6504080 /DB_XREF=UI-H-BI1-aej-b-10-0-UI.s1 /CLONE=IMAGE:2719435 /FEA=EST /CNT=5 /TID=Hs.258979.0 /TIER=ConsEnd /STK=5 /UG=Hs.258979 /UG_TITLE=ESTs	NA	EST	gb:AW204608	NA	ESTs	Hs.258979.0	NA	5	ConsEnd	5	1	1	Yes	0	B	1	chr10:8341299-8341641	342	UCSCgenes	uc001ikb.1		99.12	0	0	0		uc001ikb.1		99.12	1-1(5)	BC031880	97.95	1-1(5)	short	N.A.	N.A.	N.A.	N.A.	N.A.	N.A.	N.A.	N.A.	N.A.	N.A.	ENST00000428165.1	ENSG00000232170.1	LINC00708
42182	242319_at	gb:R60339 /DB_XREF=gi:831034 /DB_XREF=yh04f02.s1 /CLONE=IMAGE:42065 /FEA=EST /CNT=3 /TID=Hs.171499.0 /TIER=ConsEnd /STK=3 /UG=Hs.171499 /UG_TITLE=ESTs, Moderately similar to KDGG_HUMAN DIACYLGLYCEROL KINASE, GAMMA (H.sapiens)	NA	EST	gb:R60339	NA	ESTs, Moderately similar to KDGG_HUMAN DIACYLGLYCEROL KINASE, GAMMA [H.sapiens]	Hs.171499.0	NA	3	ConsEnd	3	1	1	No	0	B	1	chr3:187360964-187361306	342	mRNA	AB209033	0	100	0	0	0		0	0	0		AB209033	100	1-2(25)	short	NM_001346	DGKG	206395_at	D26135	1608	GO:0003824;GO:0006629;GO:0007154;GO:0007165;GO:0007242;GO:0008152;GO:0009987;GO:0016301;GO:0016740;GO:0044238;PC00137;PC00220	cell communication; cellular process; intracellular signaling cascade; lipid metabolic process; metabolic process; primary metabolic process; signal transduction	N.A.	kinase; transferase	catalytic activity; kinase activity; transferase activity	N.A.	N.A.	N.A.
37550	237687_at	gb:H40786 /DB_XREF=gi:916838 /DB_XREF=yo08e09.s1 /CLONE=IMAGE:177352 /FEA=EST /CNT=6 /TID=Hs.31795.0 /TIER=ConsEnd /STK=6 /UG=Hs.31795 /UG_TITLE=ESTs	NA	EST	gb:H40786	NA	ESTs	Hs.31795.0	NA	6	ConsEnd	6	1	1	Yes	0	B	1	chr15:85260046-85260390	343	mRNA	AL133446	0	100	0	0	0		0	0	0		AL133446	100	1-2(2)	short	N.A.	AGBL1	N.A.	N.A.	N.A.	N.A.	N.A.	N.A.	N.A.	N.A.	N.A.	N.A.	N.A.
41185	241322_at	gb:BE044555 /DB_XREF=gi:8361608 /DB_XREF=ho47c07.x1 /CLONE=IMAGE:3040524 /FEA=EST /CNT=4 /TID=Hs.157018.0 /TIER=ConsEnd /STK=4 /UG=Hs.157018 /UG_TITLE=ESTs	NA	EST	gb:BE044555	NA	ESTs	Hs.157018.0	NA	4	ConsEnd	4	1	1	No	0	B	1	chr14:44621997-44622341	344	mRNA	BC038722	0	84.59	0	0	0		uc001wvx.1		69.48	1-1(2)	BC038722	84.59	2-1,2(3)	short	N.A.	FAM179B; PRPF39	N.A.	N.A.	N.A.	N.A.	N.A.	N.A.	N.A.	N.A.	ENST00000556389.1	ENSG00000249163.3	CTD-3028N15.1
44538	244675_at	gb:R37101 /DB_XREF=gi:794557 /DB_XREF=yf53d11.s1 /CLONE=IMAGE:26037 /FEA=EST /CNT=5 /TID=Hs.20982.0 /TIER=ConsEnd /STK=0 /UG=Hs.20982 /UG_TITLE=ESTs	NA	EST	gb:R37101	NA	ESTs	Hs.20982.0	NA	5	ConsEnd	0	1	1	Yes	0	B	1	chr1:180877573-180877918	344	mRNA	AF297014	0	99.71	0	0	0		0	0	0		AF297014	99.71	3-1,2,3(4)	short	NM_033345	RGS8	224390_s_at	AF297015	85397	GO:0005083;GO:0005488;GO:0005515;GO:0007154;GO:0007165;GO:0007166;GO:0007186;GO:0007389;GO:0009950;GO:0009987;GO:0030234;GO:0032502;PC00022;PC00095	G-protein coupled receptor protein signaling pathway; cell communication; cell surface receptor linked signal transduction; cellular process; developmental process; dorsal/ventral axis specification; pattern specification process; signal transduction	N.A.	G-protein modulator; enzyme modulator	binding; enzyme regulator activity; protein binding; small GTPase regulator activity	ENST00000570153.1	ENSG00000261185.1	RP11-317P15.5
37333	237470_at	gb:R45067 /DB_XREF=gi:823424 /DB_XREF=yg38c08.s1 /CLONE=IMAGE:34886 /FEA=EST /CNT=6 /TID=Hs.22869.0 /TIER=ConsEnd /STK=6 /UG=Hs.22869 /UG_TITLE=ESTs, Moderately similar to KIAA1395 protein (H.sapiens)	NA	EST	gb:R45067	NA	ESTs, Moderately similar to KIAA1395 protein [H.sapiens]	Hs.22869.0	NA	6	ConsEnd	6	1	1	No	0	B	1	chr1:62822363-62822709	346	mRNA	AK055401	0	99.71	0	0	0		0	0	0		AK055401	99.71	1-1(16)	short	BC040835; NM_033407	DOCK7	1562940_at; 225384_at	AK125049; BC040835	85440	GO:0005083;GO:0005085;GO:0005488;GO:0005515;GO:0006810;GO:0006886;GO:0006897;GO:0006909;GO:0006928;GO:0007154;GO:0007165;GO:0007242;GO:0009987;GO:0015031;GO:0016192;GO:0030234;PC00022;PC00095;PC00113	cell communication; cell motility; cellular process; endocytosis; intracellular protein transport; intracellular signaling cascade; phagocytosis; protein transport; signal transduction; transport; vesicle-mediated transport	N.A.	G-protein modulator; enzyme modulator; guanyl-nucleotide exchange factor	binding; enzyme regulator activity; guanyl-nucleotide exchange factor activity; protein binding; small GTPase regulator activity	N.A.	N.A.	N.A.
42752	242889_x_at	gb:AI820076 /DB_XREF=gi:5439166 /DB_XREF=wg56c08.x1 /CLONE=IMAGE:2369102 /FEA=EST /CNT=4 /TID=Hs.143653.0 /TIER=ConsEnd /STK=3 /UG=Hs.143653 /UG_TITLE=ESTs	NA	EST	gb:AI820076	NA	ESTs	Hs.143653.0	NA	4	ConsEnd	3	235	246	Yes	0	B	1	chr14:64947238-64947585	347	UCSCgenes	uc001xim.1	Q86TX5	100	0	0	0		uc001xim.1	Q86TX5	100	1-1(1)	AK094893	100	1-1(2)	short	NM_178154; NM_178154	FUT8; LOC645431	1554930_a_at; 203988_s_at	Y17978; Y17979	2530	GO:0003824;GO:0006412;GO:0006464;GO:0006486;GO:0008152;GO:0016740;GO:0016757;GO:0019538;GO:0044238;PC00111;PC00220	metabolic process; primary metabolic process; protein amino acid glycosylation; protein metabolic process; protein modification process; translation	N.A.	glycosyltransferase; transferase	catalytic activity; transferase activity; transferase activity, transferring glycosyl groups	N.A.	N.A.	N.A.
39081	239218_at	gb:AI800515 /DB_XREF=gi:5365987 /DB_XREF=tc11h06.x1 /CLONE=IMAGE:2063579 /FEA=EST /CNT=7 /TID=Hs.12024.0 /TIER=ConsEnd /STK=0 /UG=Hs.12024 /UG_TITLE=ESTs	NA	EST	gb:AI800515	NA	ESTs	Hs.12024.0	NA	7	ConsEnd	0	1	1	Yes	0	B	1	chr7:31789663-31790010	347	UCSCgenes	uc003tcp.1		99.42	0	0	0		uc003tcp.1		99.42	1-1(1)	AK125029	99.42	1-1(1)	short	NM_005020	PDE1C	207303_at	U40371	5137	GO:0003008;GO:0003824;GO:0006139;GO:0007154;GO:0007165;GO:0007600;GO:0007601;GO:0008081;GO:0008152;GO:0009187;GO:0009987;GO:0016787;GO:0016788;GO:0044238;GO:0050877;PC00121;PC00185	cell communication; cellular process; cyclic nucleotide metabolic process; metabolic process; neurological system process; nucleobase, nucleoside, nucleotide and nucleic acid metabolic process; primary metabolic process; sensory perception; signal transduction; system process; visual perception	N.A.	hydrolase; phosphodiesterase	catalytic activity; hydrolase activity; hydrolase activity, acting on ester bonds; phosphoric diester hydrolase activity	N.A.	N.A.	N.A.
39931	240068_at	gb:H08345 /DB_XREF=gi:873167 /DB_XREF=yl87b10.s1 /CLONE=IMAGE:45049 /FEA=EST /CNT=4 /TID=Hs.106234.0 /TIER=ConsEnd /STK=4 /UG=Hs.106234 /UG_TITLE=ESTs	NA	EST	gb:H08345	NA	ESTs	Hs.106234.0	NA	4	ConsEnd	4	1	1	Yes	0	B	1	chr21:41435289-41435637	348	UCSCgenes	uc002yyv.1		97.99	0	0	0		uc002yyv.1		97.99	1-1(2)	AK094492	97.99	1-1(2)	short	N.A.	LINC00323	N.A.	N.A.	N.A.	N.A.	N.A.	N.A.	N.A.	N.A.	ENST00000441268.1	ENSG00000226496.1	LINC00323
22250	222357_at	gb:AW974823 /DB_XREF=gi:8166026 /DB_XREF=EST386928 /FEA=EST /CNT=6 /TID=Hs.105411.0 /TIER=ConsEnd /STK=0 /UG=Hs.105411 /UG_TITLE=ESTs	NA	EST	gb:AW974823	NA	ESTs	Hs.105411.0	NA	6	ConsEnd	0	1	1	Yes	0	A	1	chr3:115888744-115889092	348	UCSCgenes	uc003ebp.1		94.83	0	0	0		uc003ebp.1		94.83	1-1(8)	BC010934	94.54	1-1(8)	short	N.A.	N.A.	N.A.	N.A.	N.A.	N.A.	N.A.	N.A.	N.A.	N.A.	ENST00000478301.1	ENSG00000241295.1	ZBTB20-AS2
37845	237982_at	gb:AI023219 /DB_XREF=gi:3238460 /DB_XREF=ov78c11.s1 /CLONE=IMAGE:1643444 /FEA=EST /CNT=7 /TID=Hs.98257.0 /TIER=ConsEnd /STK=6 /UG=Hs.98257 /UG_TITLE=ESTs	NA	EST	gb:AI023219	NA	ESTs	Hs.98257.0	NA	7	ConsEnd	6	1	1	Yes	0	B	1	chr2:217443786-217444611	350	UCSCgenes	uc002vgm.1		98.86	0	0	0		uc002vgm.1		98.86	2-1,2(2)	BC090895	98.57	2-1,2(2)	long	N.A.	N.A.	N.A.	N.A.	N.A.	N.A.	N.A.	N.A.	N.A.	N.A.	ENST00000418591.1	ENSG00000236295.1	AC007563.1
44248	244385_at	gb:AA766126 /DB_XREF=gi:2817364 /DB_XREF=oa27f10.s1 /CLONE=IMAGE:1306219 /FEA=EST /CNT=4 /TID=Hs.99338.0 /TIER=ConsEnd /STK=3 /UG=Hs.99338 /UG_TITLE=ESTs	NA	EST	gb:AA766126	NA	ESTs	Hs.99338.0	NA	4	ConsEnd	3	1	1	No	0	B	1	chr9:6713656-6714010	354	UCSCgenes	uc003zkd.1		100	0	0	0		uc003zkd.1		100	1-6(6)	BC042976	100	1-7(7)	short	N.A.	KDM4C	N.A.	N.A.	N.A.	N.A.	N.A.	N.A.	N.A.	N.A.	N.A.	N.A.	N.A.
43551	243688_at	gb:AA496790 /DB_XREF=gi:2230111 /DB_XREF=ae33f06.s1 /CLONE=IMAGE:897635 /FEA=EST /CNT=3 /TID=Hs.179481.0 /TIER=ConsEnd /STK=3 /UG=Hs.179481 /UG_TITLE=ESTs	NA	EST	gb:AA496790	NA	ESTs	Hs.179481.0	NA	3	ConsEnd	3	1	1	Yes	0	B	1	chr4:183297151-183297506	354	UCSCgenes	uc003ivb.1		100	0	0	0		uc003ivb.1		100	1-1(1)	BC011956	99.72	1-1(1)	short	N.A.	MGC45800	N.A.	N.A.	N.A.	N.A.	N.A.	N.A.	N.A.	N.A.	N.A.	N.A.	N.A.
39626	239763_at	gb:AA157112 /DB_XREF=gi:1728906 /DB_XREF=zo42a01.s1 /CLONE=IMAGE:589512 /FEA=EST /CNT=4 /TID=Hs.178715.0 /TIER=ConsEnd /STK=4 /UG=Hs.178715 /UG_TITLE=ESTs	NA	EST	gb:AA157112	NA	ESTs	Hs.178715.0	NA	4	ConsEnd	4	1	1	Yes	0	B	1	chr11:45192513-45192871	356	UCSCgenes	uc001myp.1		99.44	0	0	0		uc001myp.1		99.44	1-2(2)	AY726563	99.16	1-2(2)	short	NM_020229	PRDM11	220571_at	AF275818	56981	N.A.	N.A.	N.A.	N.A.	N.A.	N.A.	N.A.	N.A.
41933	242070_at	gb:AI014470 /DB_XREF=gi:3228851 /DB_XREF=os36h01.s1 /CLONE=IMAGE:1607473 /FEA=EST /CNT=3 /TID=Hs.131789.0 /TIER=ConsEnd /STK=3 /UG=Hs.131789 /UG_TITLE=ESTs	NA	EST	gb:AI014470	NA	ESTs	Hs.131789.0	NA	3	ConsEnd	3	1	1	Yes	0	B	1	chr19:41958651-41959007	356	UCSCgenes	uc002oet.1		100	0	0	0		uc002oet.1		100	1-1(1)	BC023538	100	1-2(2)	short	N.A.	ZNF850	N.A.	N.A.	N.A.	N.A.	N.A.	N.A.	N.A.	N.A.	N.A.	N.A.	N.A.
36503	236640_at	gb:AI638169 /DB_XREF=gi:4690403 /DB_XREF=ts97c02.x1 /CLONE=IMAGE:2239202 /FEA=EST /CNT=10 /TID=Hs.133863.0 /TIER=ConsEnd /STK=0 /UG=Hs.133863 /UG_TITLE=ESTs	NA	EST	gb:AI638169	NA	ESTs	Hs.133863.0	NA	10	ConsEnd	0	1	1	Yes	0	B	1	chr11:121404242-121404599	357	UCSCgenes	uc001pxz.1		98.88	0	0	0		uc001pxz.1		98.88	1-1(5)	BC089451	98.88	1-1(5)	short	N.A.	N.A.	N.A.	N.A.	N.A.	GO:0003008;GO:0003824;GO:0006139;GO:0007154;GO:0007165;GO:0007600;GO:0007601;GO:0008081;GO:0008152;GO:0009187;GO:0009987;GO:0016787;GO:0016788;GO:0044238;GO:0050877;PC00121;PC00185	cell communication; cellular process; cyclic nucleotide metabolic process; metabolic process; neurological system process; nucleobase, nucleoside, nucleotide and nucleic acid metabolic process; primary metabolic process; sensory perception; signal transduction; system process; visual perception	N.A.	hydrolase; phosphodiesterase	catalytic activity; hydrolase activity; hydrolase activity, acting on ester bonds; phosphoric diester hydrolase activity	ENST00000530955.1	ENSG00000255248.2	RP11-166D19.1
40124	240261_at	gb:AA913079 /DB_XREF=gi:3052471 /DB_XREF=om94a03.s1 /CLONE=IMAGE:1554796 /FEA=EST /CNT=4 /TID=Hs.179246.0 /TIER=ConsEnd /STK=4 /UG=Hs.179246 /UG_TITLE=ESTs	NA	EST	gb:AA913079	NA	ESTs	Hs.179246.0	NA	4	ConsEnd	4	1	1	No	0	B	1	chr17:50369991-50370349	358	UCSCgenes	uc002iuc.1	Q8N749	100	0	0	0		uc002iuc.1	Q8N749	100	1-10(10)	AB065085	100	1-1(1)	short	NM_005486	TOM1L1	204485_s_at	AJ010071	10040	GO:0005215;GO:0005488;GO:0005515;GO:0006605;GO:0006810;GO:0006886;GO:0006897;GO:0007041;GO:0007154;GO:0007165;GO:0007242;GO:0007259;GO:0008047;GO:0009987;GO:0015031;GO:0016192;GO:0019207;GO:0019209;GO:0019722;GO:0022857;GO:0030234;PC00095;PC00138;PC00140;PC00150;PC00227	JAK-STAT cascade; calcium-mediated signaling; cell communication; cellular process; endocytosis; intracellular protein transport; intracellular signaling cascade; lysosomal transport; protein targeting; protein transport; signal transduction; transport; vesicle-mediated transport	N.A.	enzyme modulator; kinase activator; kinase modulator; membrane traffic protein; transporter	binding; enzyme activator activity; enzyme regulator activity; kinase activator activity; kinase regulator activity; protein binding; transmembrane transporter activity; transporter activity	N.A.	N.A.	N.A.
40211	240348_at	gb:R41726 /DB_XREF=gi:817433 /DB_XREF=yg11b03.s1 /CLONE=IMAGE:31814 /FEA=EST /CNT=4 /TID=Hs.7284.0 /TIER=ConsEnd /STK=4 /UG=Hs.7284 /UG_TITLE=ESTs	NA	EST	gb:R41726	NA	ESTs	Hs.7284.0	NA	4	ConsEnd	4	1	1	Yes	0	B	1	chr3:10848443-10848802	359	mRNA	AK055416	0	100	0	0	0		0	0	0		AK055416	100	1-1(1)	short	NM_014229	SLC6A11	207048_at	S75989	6538	GO:0003008;GO:0005215;GO:0006519;GO:0006520;GO:0006810;GO:0006811;GO:0006812;GO:0006858;GO:0006865;GO:0007154;GO:0007165;GO:0007267;GO:0007268;GO:0008152;GO:0008324;GO:0009987;GO:0015171;GO:0022857;GO:0044238;GO:0050877;PC00046;PC00068;PC00219;PC00227	amino acid and derivative metabolic process; amino acid metabolic process; amino acid transport; cation transport; cell communication; cell-cell signaling; cellular process; extracellular transport; ion transport; metabolic process; neurological system process; primary metabolic process; signal transduction; synaptic transmission; system process; transport	N.A.	amino acid transporter; cation transporter; transfer/carrier protein; transporter	amino acid transmembrane transporter activity; cation transmembrane transporter activity; transmembrane transporter activity; transporter activity	N.A.	N.A.	N.A.
43833	243970_at	gb:AI141641 /DB_XREF=gi:3649098 /DB_XREF=oy91g12.x1 /CLONE=IMAGE:1673254 /FEA=EST /CNT=5 /TID=Hs.191330.0 /TIER=ConsEnd /STK=1 /UG=Hs.191330 /UG_TITLE=ESTs	NA	EST	gb:AI141641	NA	ESTs	Hs.191330.0	NA	5	ConsEnd	1	1	1	Yes	0	B	1	chr2:46728670-46729031	361	mRNA	AK124249	0	100	0	0	0		0	0	0		AK124249	100	1-1(2)	short	N.A.	N.A.	N.A.	N.A.	N.A.	N.A.	N.A.	N.A.	N.A.	N.A.	N.A.	N.A.	N.A.
41947	242084_at	gb:AW975015 /DB_XREF=gi:8166218 /DB_XREF=EST387120 /FEA=EST /CNT=5 /TID=Hs.123138.0 /TIER=ConsEnd /STK=0 /UG=Hs.123138 /UG_TITLE=ESTs	NA	EST	gb:AW975015	NA	ESTs	Hs.123138.0	NA	5	ConsEnd	0	1	1	Yes	0	B	1	chr19:36775930-36776295	365	UCSCgenes	uc002nta.1		100	0	0	0		uc002nta.1		100	1-4(4)	BC043286	100	1-4(4)	short	N.A.	THEG5	N.A.	N.A.	N.A.	N.A.	N.A.	N.A.	N.A.	N.A.	N.A.	N.A.	N.A.
40255	240392_at	gb:BF752351 /DB_XREF=gi:12079027 /DB_XREF=RC3-BN0428-201100-021-a03 /FEA=EST /CNT=7 /TID=Hs.186476.0 /TIER=ConsEnd /STK=0 /UG=Hs.186476 /UG_TITLE=ESTs	NA	EST	gb:BF752351	NA	ESTs	Hs.186476.0	NA	7	ConsEnd	0	1	1	Yes	0	B	1	chr17:75789834-75790201	366	mRNA	AL832796	0	100	0	0	0		0	0	0		AL832796	100	1-2(2)	short	NM_052819; NM_024110; NM_024110; NM_024110; NM_024110; AK002138; NM_000199; NM_000199	CARD14; SGSH	1555308_at; 1555309_a_at; 204293_at; 220598_at; 220599_s_at; 224113_at; 232608_x_at; 35626_at	AF322642; AK002138; BC001326; BC018142; BC047318; U30894	6448; 79092	GO:0003824;GO:0005975;GO:0005976;GO:0006629;GO:0006644;GO:0006790;GO:0008152;GO:0016787;GO:0044238;PC00121; GO:0006915;GO:0006917;GO:0007154;GO:0007165;GO:0007242;GO:0007249;GO:0009987	I-kappaB kinase/NF-kappaB cascade; apoptosis; carbohydrate metabolic process; cell communication; cellular process; induction of apoptosis; intracellular signaling cascade; lipid metabolic process; metabolic process; phospholipid metabolic process; polysaccharide metabolic process; primary metabolic process; signal transduction; sulfur metabolic process	N.A.	hydrolase	catalytic activity; hydrolase activity	ENST00000576824.1	ENSG00000262580.1	RP11-334C17.5
39534	239671_at	gb:AV703555 /DB_XREF=gi:10720882 /DB_XREF=AV703555 /CLONE=ADBBQD05 /FEA=EST /CNT=8 /TID=Hs.27151.0 /TIER=ConsEnd /STK=0 /UG=Hs.27151 /UG_TITLE=ESTs	NA	EST	gb:AV703555	NA	ESTs	Hs.27151.0	NA	8	ConsEnd	0	1	1	Yes	0	B	1	chr14:61648654-61649021	367	mRNA	AK055647	0	98.91	0	0	0		0	0	0		AK055647	98.91	1-1(1)	short	N.A.	FLJ43390	N.A.	N.A.	N.A.	N.A.	N.A.	N.A.	N.A.	N.A.	ENST00000568344.1	ENSG00000259796.1	RP11-355I22.7
42508	242645_at	gb:N58278 /DB_XREF=gi:1202168 /DB_XREF=yv68b02.s1 /CLONE=IMAGE:247851 /FEA=EST /CNT=3 /TID=Hs.269400.0 /TIER=ConsEnd /STK=3 /UG=Hs.269400 /UG_TITLE=ESTs	NA	EST	gb:N58278	NA	ESTs	Hs.269400.0	NA	3	ConsEnd	3	1	1	No	0	B	1	chr11:47613826-47614196	370	mRNA	AF085960	0	100	0	0	0		0	0	0		AF085960	100	1-1(1)	short	NM_014342; NM_014342	MTCH2	217772_s_at; 222403_at	AF176008; AY380792	23788	GO:0005622;GO:0005737;GO:0005739;GO:0005743;GO:0006810;GO:0043226;PC00158;PC00219;PC00227	transport	cytoplasm; intracellular; mitochondrial inner membrane; mitochondrion; organelle	mitochondrial carrier protein; transfer/carrier protein; transporter	N.A.	N.A.	N.A.	N.A.
30771	230903_s_at	gb:H11634 /DB_XREF=gi:876454 /DB_XREF=ym17c04.s1 /CLONE=IMAGE:48162 /FEA=EST /CNT=9 /TID=Hs.7110.1 /TIER=Stack /STK=8 /UG=Hs.7110 /UG_TITLE=ESTs	NA	EST	gb:H11634	NA	ESTs	Hs.7110.1	NA	9	Stack	8	1	2	Yes	0	B	1	chr8:429766-430139	370	UCSCgenes	uc003wpc.1		93.78	0	0	0		uc003wpc.1		93.78	1-1(1)	BC033779	93.24	1-1(1)	short	NM_175075	C8orf42	242387_at	AY194292	157695	N.A.	N.A.	N.A.	N.A.	N.A.	N.A.	N.A.	N.A.
41513	241650_x_at	gb:AA456548 /DB_XREF=gi:2179124 /DB_XREF=aa15c10.r1 /CLONE=IMAGE:813330 /FEA=EST /CNT=5 /TID=Hs.32194.1 /TIER=ConsEnd /STK=4 /UG=Hs.32194 /UG_TITLE=ESTs	NA	EST	gb:AA456548	NA	ESTs	Hs.32194.1	NA	5	ConsEnd	4	13	16	Yes	0	B	1	chr9:132298954-132299325	371	UCSCgenes	uc004bzl.1	Q8TCI8	100	0	0	0		uc004bzl.1	Q8TCI8	100	1-4(4)	AK074396	100	1-4(4)	short	N.A.	N.A.	N.A.	N.A.	N.A.	N.A.	N.A.	N.A.	N.A.	N.A.	N.A.	N.A.	N.A.
37271	237408_at	gb:H23113 /DB_XREF=gi:891808 /DB_XREF=ym51g10.s1 /CLONE=IMAGE:51968 /FEA=EST /CNT=5 /TID=Hs.288442.0 /TIER=ConsEnd /STK=5 /UG=Hs.288442 /UG_TITLE=ESTs	NA	EST	gb:H23113	NA	ESTs	Hs.288442.0	NA	5	ConsEnd	5	1	1	Yes	0	B	1	chr3:184138639-184139010	371	mRNA	AK095773	0	99.46	0	0	0		0	0	0		AK095773	99.46	2-1,2(2)	short	AF292100; AF292100; AF292100	DCUN1D1	218583_s_at; 222678_s_at; 222679_s_at	AF292100	54165	N.A.	N.A.	N.A.	N.A.	N.A.	N.A.	N.A.	N.A.
42714	242851_at	gb:BE964989 /DB_XREF=gi:11768896 /DB_XREF=601658766R1 /CLONE=IMAGE:3886025 /FEA=EST /CNT=3 /TID=Hs.210675.0 /TIER=ConsEnd /STK=3 /UG=Hs.210675 /UG_TITLE=ESTs	NA	EST	gb:BE964989	NA	ESTs	Hs.210675.0	NA	3	ConsEnd	3	1	1	Yes	0	B	1	chr6:111698704-111699078	372	mRNA	AB067506	0	95.43	0	0	0		0	0	0		AB067506	95.43	3-1,2,3(3)	short	NM_153369; NM_153369; NM_153369	KIAA1919	216379_x_at; 232139_s_at; 238828_at	AB067506; AK000168	91749	N.A.	N.A.	N.A.	N.A.	N.A.	N.A.	N.A.	N.A.
17546	217647_at	gb:AA070330 /DB_XREF=gi:1577689 /DB_XREF=zm68e06.r1 /CLONE=IMAGE:530818 /FEA=EST /CNT=3 /TID=Hs.283729.0 /TIER=ConsEnd /STK=3 /UG=Hs.283729 /UG_TITLE=ESTs	NA	EST	gb:AA070330	NA	ESTs	Hs.283729.0	NA	3	ConsEnd	3	1	1	Yes	0	A	1	chr16:70618686-70619059	373	mRNA	AK098239	0	100	0	0	0		0	0	0		AK098239	100	1-3(3)	short	N.A.	DHODH	N.A.	N.A.	N.A.	N.A.	N.A.	N.A.	N.A.	N.A.	N.A.	N.A.	N.A.
30578	230710_at	gb:W05495 /DB_XREF=gi:1278246 /DB_XREF=za81b10.r1 /CLONE=IMAGE:298939 /FEA=EST /CNT=8 /TID=Hs.218710.0 /TIER=Stack /STK=8 /UG=Hs.218710 /UG_TITLE=ESTs	NA	EST	gb:W05495	NA	ESTs	Hs.218710.0	NA	8	Stack	8	1	1	Yes	0	B	1	chr11:557015-557390	375	mRNA	AK123483	0	100	0	0	0		0	0	0		AK123483	100	1-1(2)	short	NM_173573; NM_003475; NM_003475	C11orf35; LOC143666; MIR210; MIR210HG; PHRF1; RASSF7	204927_at; 236050_at; 40359_at	BC037936; M91083	8045	N.A.	N.A.	N.A.	N.A.	N.A.	ENST00000533920.1	ENSG00000247095.2	MIR210HG
40226	240363_at	gb:AW044553 /DB_XREF=gi:5905082 /DB_XREF=wy83a09.x1 /CLONE=IMAGE:2555128 /FEA=EST /CNT=4 /TID=Hs.270852.0 /TIER=ConsEnd /STK=4 /UG=Hs.270852 /UG_TITLE=ESTs, Moderately similar to ALU1_HUMAN ALU SUBFAMILY J SEQUENCE CONTAMINATION WARNING ENTRY (H.sapiens)	NA	EST	gb:AW044553	NA	ESTs, Moderately similar to ALU1_HUMAN ALU SUBFAMILY J SEQUENCE CONTAMINATION WARNING ENTRY [H.sapiens]	Hs.270852.0	NA	4	ConsEnd	4	1	1	No	0	B	1	chr8:41637728-41638103	375	mRNA	BX647936	0	100	0	0	0		0	0	0		BX647936	100	1-1(21)	short	NM_000037; NM_020478; NM_020478; NM_020478; NM_000037; NM_000037; NM_020478	ANK1; MIR486	205389_s_at; 205390_s_at; 205391_x_at; 207087_x_at; 207089_at; 208352_x_at; 208353_x_at	AF005213; BC014467; M28880; X16609	286; 286;286	GO:0003779;GO:0005102;GO:0005198;GO:0005200;GO:0005488;GO:0005515;GO:0005622;GO:0005856;GO:0008092;GO:0009653;GO:0009987;GO:0015629;GO:0016043;GO:0032502;GO:0032989;PC00041;PC00085;PC00165;PC00207;PC00226	anatomical structure morphogenesis; cellular component organization and biogenesis; cellular process; cellular structure morphogenesis; developmental process	actin cytoskeleton; cytoskeleton; intracellular	actin family cytoskeletal protein; cytoskeletal protein; non-motor actin binding protein; signaling molecule; transmembrane receptor regulatory/adaptor protein	actin binding; binding; cytoskeletal protein binding; protein binding; receptor binding; structural constituent of cytoskeleton; structural molecule activity	ENST00000520418.1	ENSG00000253389.2	RP11-930P14.1
44263	244400_at	gb:R99269 /DB_XREF=gi:985870 /DB_XREF=yq65g05.s1 /CLONE=IMAGE:200696 /FEA=EST /CNT=3 /TID=Hs.36106.0 /TIER=ConsEnd /STK=3 /UG=Hs.36106 /UG_TITLE=ESTs	NA	EST	gb:R99269	NA	ESTs	Hs.36106.0	NA	3	ConsEnd	3	1	1	Yes	0	B	1	chr12:121303366-121303743	377	UCSCgenes	uc001uce.1		96.02	0	0	0		uc001uce.1		96.02	1-1(5)	0	0	0	short	NM_022916	VPS33A	204590_x_at	AF439857	65082	GO:0003008;GO:0005215;GO:0006810;GO:0006886;GO:0006887;GO:0007041;GO:0007154;GO:0007267;GO:0007268;GO:0007269;GO:0009987;GO:0015031;GO:0016079;GO:0016192;GO:0022857;GO:0050877;PC00150;PC00151;PC00227	cell communication; cell-cell signaling; cellular process; exocytosis; intracellular protein transport; lysosomal transport; neurological system process; neurotransmitter secretion; protein transport; synaptic transmission; synaptic vesicle exocytosis; system process; transport; vesicle-mediated transport	N.A.	membrane traffic protein; membrane trafficking regulatory protein; transporter	transmembrane transporter activity; transporter activity	N.A.	N.A.	N.A.
38670	238807_at	gb:AW973964 /DB_XREF=gi:8165047 /DB_XREF=EST385962 /FEA=EST /CNT=8 /TID=Hs.291531.0 /TIER=ConsEnd /STK=0 /UG=Hs.291531 /UG_TITLE=ESTs, Highly similar to 1203217A dehydrogenase,glyceraldehydephosphate (H.sapiens)	NA	EST	gb:AW973964	NA	ESTs, Highly similar to 1203217A dehydrogenase,glyceraldehydephosphate [H.sapiens]	Hs.291531.0	NA	8	ConsEnd	0	1	1	Yes	0	B	1	chr8:101631938-101632316	378	UCSCgenes	uc003yjq.1		98.68	0	0	0		uc003yjq.1		98.68	1-1(2)	BC040702	98.15	1-1(2)	short	NM_198401	ANKRD46	212731_at	AK095235	N.A.	N.A.	N.A.	N.A.	N.A.	N.A.	N.A.	N.A.	N.A.
42453	242590_at	gb:BE464643 /DB_XREF=gi:9510418 /DB_XREF=hs85h08.x1 /CLONE=IMAGE:3144063 /FEA=EST /CNT=3 /TID=Hs.242322.0 /TIER=ConsEnd /STK=3 /UG=Hs.242322 /UG_TITLE=ESTs	NA	EST	gb:BE464643	NA	ESTs	Hs.242322.0	NA	3	ConsEnd	3	1	1	No	0	B	1	chr9:37761508-37761886	378	mRNA	AF086076	0	91.53	0	0	0		0	0	0		AF086076	91.53	1-1(1)	short	NM_016042; NM_016042; NM_016042; NM_016042; NM_144964	EXOSC3; RG9MTD3	223489_x_at; 223490_s_at; 227916_x_at; 233495_at; 240166_x_at	AF281132; BC002437; BC012175	158234; 51010	GO:0003676;GO:0003824;GO:0004518;GO:0004532;GO:0005488;GO:0006139;GO:0008152;GO:0016787;GO:0016788;GO:0044238;PC00031;PC00097;PC00099;PC00121;PC00170;PC00171; GO:0003676;GO:0003824;GO:0005488;GO:0008168;GO:0009008;GO:0016740;PC00009;PC00013;PC00155;PC00171;PC00220	metabolic process; nucleobase, nucleoside, nucleotide and nucleic acid metabolic process; primary metabolic process	N.A.	DNA binding protein; DNA methyltransferase; RNA binding protein; esterase; exoribonuclease; hydrolase; methyltransferase; nuclease; nucleic acid binding; transferase	DNA-methyltransferase activity; binding; catalytic activity; exoribonuclease activity; hydrolase activity; hydrolase activity, acting on ester bonds; methyltransferase activity; nuclease activity; nucleic acid binding; transferase activity	N.A.	N.A.	N.A.
39109	239246_at	gb:AW102941 /DB_XREF=gi:6073556 /DB_XREF=xd40f12.x1 /CLONE=IMAGE:2596271 /FEA=EST /CNT=7 /TID=Hs.211265.0 /TIER=ConsEnd /STK=4 /UG=Hs.211265 /UG_TITLE=ESTs	NA	EST	gb:AW102941	NA	ESTs	Hs.211265.0	NA	7	ConsEnd	4	1	1	No	0	B	1	chr13:97851580-97851967	379	mRNA	BX537667	0	99.74	0	0	0		uc001vnl.1		78.36	1-1(1)	BX537667	99.74	3-1,2,3(5)	long	N.A.	N.A.	N.A.	N.A.	N.A.	GO:0005215;GO:0005622;GO:0005737;GO:0005739;GO:0005743;GO:0006139;GO:0006629;GO:0006796;GO:0006810;GO:0006811;GO:0006812;GO:0006817;GO:0006869;GO:0008152;GO:0015171;GO:0015931;GO:0022857;GO:0043226;GO:0044238;PC00046;PC00158;PC00219;PC00227	cation transport; ion transport; lipid metabolic process; lipid transport; metabolic process; nucleobase, nucleoside, nucleotide and nucleic acid metabolic process; nucleobase, nucleoside, nucleotide and nucleic acid transport; phosphate metabolic process; phosphate transport; primary metabolic process; transport	cytoplasm; intracellular; mitochondrial inner membrane; mitochondrion; organelle	amino acid transporter; mitochondrial carrier protein; transfer/carrier protein; transporter	amino acid transmembrane transporter activity; transmembrane transporter activity; transporter activity	N.A.	N.A.	N.A.
38093	238230_x_at	gb:AI656745 /DB_XREF=gi:4740724 /DB_XREF=tt53h06.x1 /CLONE=IMAGE:2244539 /FEA=EST /CNT=6 /TID=Hs.197423.0 /TIER=ConsEnd /STK=6 /UG=Hs.197423 /UG_TITLE=ESTs	NA	EST	gb:AI656745	NA	ESTs	Hs.197423.0	NA	6	ConsEnd	6	17	22	Yes	0	B	1	chr15:73434600-73434979	379	mRNA	BX647111	0	100	0	0	0		0	0	0		BX647111	100	1-5(8)	short	NM_006715; NM_024608	MAN2C1; MIR631; NEIL1	203668_at; 219396_s_at	AF044414; AK026055	4123; 79661	GO:0003676;GO:0003677;GO:0003684;GO:0003824;GO:0004518;GO:0004520;GO:0005488;GO:0006139;GO:0006259;GO:0006281;GO:0008152;GO:0016787;GO:0016788;GO:0016799;GO:0016829;GO:0044238;PC00009;PC00010;PC00086;PC00093;PC00097;PC00110;PC00121;PC00144;PC00170;PC00171; GO:0003824;GO:0005975;GO:0006464;GO:0006486;GO:0008152;GO:0016787;GO:0016799;GO:0019538;GO:0044238;PC00110;PC00121	DNA metabolic process; DNA repair; carbohydrate metabolic process; metabolic process; nucleobase, nucleoside, nucleotide and nucleic acid metabolic process; primary metabolic process; protein amino acid glycosylation; protein metabolic process; protein modification process	N.A.	DNA binding protein; DNA glycosylase; damaged DNA-binding protein; endodeoxyribonuclease; esterase; glycosidase; hydrolase; lyase; nuclease; nucleic acid binding	DNA binding; binding; catalytic activity; damaged DNA binding; endodeoxyribonuclease activity; hydrolase activity; hydrolase activity, acting on ester bonds; hydrolase activity, hydrolyzing N-glycosyl compounds; lyase activity; nuclease activity; nucleic acid binding	ENST00000563660.1	ENSG00000260591.1	RP11-817O13.6
40975	241112_at	gb:H46217 /DB_XREF=gi:922269 /DB_XREF=yo14h12.s1 /CLONE=IMAGE:177959 /FEA=EST /CNT=4 /TID=Hs.268805.0 /TIER=ConsEnd /STK=4 /UG=Hs.268805 /UG_TITLE=ESTs	NA	EST	gb:H46217	NA	ESTs	Hs.268805.0	NA	4	ConsEnd	4	1	1	No	0	B	1	chr8:146006986-146007366	379	UCSCgenes	uc003zef.1		97.89	0	0	0		uc003zef.1		97.89	1-4(4)	AX721108	97.1	6-16,17,18,19,20,21(21)	short	N.A.	ZNF517	N.A.	N.A.	N.A.	N.A.	N.A.	N.A.	N.A.	N.A.	N.A.	N.A.	N.A.
39916	240053_x_at	gb:N51564 /DB_XREF=gi:1192730 /DB_XREF=yy86c01.s1 /CLONE=IMAGE:280416 /FEA=EST /CNT=4 /TID=Hs.260860.0 /TIER=ConsEnd /STK=4 /UG=Hs.260860 /UG_TITLE=ESTs	NA	EST	gb:N51564	NA	ESTs	Hs.260860.0	NA	4	ConsEnd	4	8	10	Yes	0	B	1	chr3:180995442-180995824	380	mRNA	AF088015	0	98.68	0	0	0		0	0	0		AF088015	98.68	1-1(1)	short	NM_016559; NM_016559; NM_003940	PEX5L; USP13	205356_at; 219642_s_at; 222910_s_at	AB032593; U75362	51555; 8975	GO:0000003;GO:0000398;GO:0003676;GO:0003723;GO:0003729;GO:0003824;GO:0004842;GO:0005488;GO:0006139;GO:0006397;GO:0006508;GO:0007276;GO:0008152;GO:0008233;GO:0008234;GO:0016070;GO:0016787;GO:0016874;GO:0019538;GO:0031202;GO:0044238;PC00031;PC00081;PC00121;PC00142;PC00147;PC00148;PC00171;PC00190;PC00234; GO:0004872;GO:0006605;GO:0006810;GO:0006886;GO:0015031;GO:0043574;PC00150;PC00151;PC00197	RNA metabolic process; gamete generation; intracellular protein transport; mRNA processing; metabolic process; nuclear mRNA splicing, via spliceosome; nucleobase, nucleoside, nucleotide and nucleic acid metabolic process; peroxisomal transport; primary metabolic process; protein metabolic process; protein targeting; protein transport; proteolysis; reproduction; transport	N.A.	RNA binding protein; cysteine protease; hydrolase; ligase; mRNA processing factor; mRNA splicing factor; membrane traffic protein; membrane trafficking regulatory protein; nucleic acid binding; protease; receptor; ubiquitin-protein ligase	RNA binding; RNA splicing factor activity, transesterification mechanism; binding; catalytic activity; cysteine-type peptidase activity; hydrolase activity; ligase activity; mRNA binding; nucleic acid binding; peptidase activity; receptor activity; ubiquitin-protein ligase activity	N.A.	N.A.	N.A.
39782	239919_at	gb:AA461045 /DB_XREF=gi:2186165 /DB_XREF=zx61e11.s1 /CLONE=IMAGE:795980 /FEA=EST /CNT=4 /TID=Hs.50701.0 /TIER=ConsEnd /STK=4 /UG=Hs.50701 /UG_TITLE=ESTs	NA	EST	gb:AA461045	NA	ESTs	Hs.50701.0	NA	4	ConsEnd	4	1	1	Yes	0	B	1	chr12:113334640-113335020	380	UCSCgenes	uc001tvs.1		99.74	0	0	0		uc001tvs.1		99.74	1-2(2)	AK091766	99.74	1-2(2)	short	BC011028; NM_000192; NM_181486; NM_080718	LOC255480; TBX5	1563018_at; 207155_at; 211886_s_at; 240715_at	AF221714; BC011028; BC027942; U80987	6910	GO:0003676;GO:0003677;GO:0003700;GO:0005488;GO:0006139;GO:0006350;GO:0006357;GO:0006366;GO:0007498;GO:0008152;GO:0030528;GO:0032502;GO:0044238;PC00055;PC00171;PC00218	developmental process; mesoderm development; metabolic process; nucleobase, nucleoside, nucleotide and nucleic acid metabolic process; primary metabolic process; regulation of transcription from RNA polymerase II promoter; transcription; transcription from RNA polymerase II promoter	N.A.	basic helix-loop-helix transcription factor; nucleic acid binding; transcription factor	DNA binding; binding; nucleic acid binding; transcription factor activity; transcription regulator activity	ENST00000528549.1	ENSG00000255399.2	TBX5-AS1
31249	231381_at	gb:BF223023 /DB_XREF=gi:11130200 /DB_XREF=7q27f09.x1 /CLONE=IMAGE:3699616 /FEA=EST /CNT=13 /TID=Hs.67624.0 /TIER=Stack /STK=13 /UG=Hs.67624 /UG_TITLE=ESTs	NA	EST	gb:BF223023	NA	ESTs	Hs.67624.0	NA	13	Stack	13	1	1	Yes	0	B	1	chr3:54641190-54641571	381	UCSCgenes	uc003dhj.1		100	0	0	0		uc003dhj.1		100	1-1(4)	DQ445779	99.48	2-1,2(6)	short	NM_018398	CACNA2D3; ESRG	219714_s_at	AJ272268	55799	GO:0003008;GO:0005215;GO:0005216;GO:0005244;GO:0005245;GO:0005261;GO:0006605;GO:0006810;GO:0006811;GO:0006812;GO:0006886;GO:0006936;GO:0007154;GO:0007165;GO:0007242;GO:0008324;GO:0009987;GO:0015031;GO:0019722;GO:0022857;GO:0050877;PC00058;PC00133;PC00227;PC00240;PC00241	calcium-mediated signaling; cation transport; cell communication; cellular process; intracellular protein transport; intracellular signaling cascade; ion transport; muscle contraction; neurological system process; protein targeting; protein transport; signal transduction; system process; transport	N.A.	calcium channel; ion channel; transporter; voltage-gated calcium channel; voltage-gated ion channel	cation channel activity; cation transmembrane transporter activity; ion channel activity; transmembrane transporter activity; transporter activity; voltage-gated calcium channel activity; voltage-gated ion channel activity	ENST00000583516.1	ENSG00000265992.1	ESRG
39120	239257_at	gb:AA628983 /DB_XREF=gi:2541370 /DB_XREF=zu73a12.s1 /CLONE=IMAGE:743614 /FEA=EST /CNT=6 /TID=Hs.112724.0 /TIER=ConsEnd /STK=4 /UG=Hs.112724 /UG_TITLE=ESTs	NA	EST	gb:AA628983	NA	ESTs	Hs.112724.0	NA	6	ConsEnd	4	1	1	Yes	0	B	1	chr22:48939434-48939815	381	UCSCgenes	uc003bjm.1	Q9BXT6-3	99.48	0	0	0		uc003bjm.1	Q9BXT6-3	99.48	1-3(3)	AK090740	99.48	1-3(3)	short	NM_018995	MOV10L1	224385_s_at	AF285604	54456	GO:0000398;GO:0003676;GO:0003677;GO:0003678;GO:0003697;GO:0003724;GO:0003824;GO:0004386;GO:0004518;GO:0004521;GO:0005488;GO:0006139;GO:0006259;GO:0006260;GO:0006350;GO:0006357;GO:0006366;GO:0006397;GO:0006399;GO:0006401;GO:0007049;GO:0008152;GO:0009987;GO:0016070;GO:0016787;GO:0016788;GO:0019538;GO:0044238;PC00009;PC00011;PC00031;PC00032;PC00094;PC00115;PC00121;PC00170;PC00171	DNA metabolic process; DNA replication; RNA catabolic process; RNA metabolic process; cell cycle; cellular process; mRNA processing; metabolic process; nuclear mRNA splicing, via spliceosome; nucleobase, nucleoside, nucleotide and nucleic acid metabolic process; primary metabolic process; protein metabolic process; regulation of transcription from RNA polymerase II promoter; tRNA metabolic proces…	N.A.	DNA binding protein; DNA helicase; RNA binding protein; RNA helicase; endoribonuclease; helicase; hydrolase; nuclease; nucleic acid binding	DNA binding; DNA helicase activity; RNA helicase activity; binding; catalytic activity; endoribonuclease activity; helicase activity; hydrolase activity; hydrolase activity, acting on ester bonds; nuclease activity; nucleic acid binding; single-stranded DNA binding	N.A.	N.A.	N.A.
36661	236798_at	gb:AW268719 /DB_XREF=gi:6655749 /DB_XREF=xv35c04.x1 /CLONE=IMAGE:2815110 /FEA=EST /CNT=5 /TID=Hs.122113.0 /TIER=ConsEnd /STK=5 /UG=Hs.122113 /UG_TITLE=ESTs	NA	EST	gb:AW268719	NA	ESTs	Hs.122113.0	NA	5	ConsEnd	5	1	1	Yes	0	B	1	chr3:184656113-184656495	382	UCSCgenes	uc003flq.1		98.43	0	0	0		uc003flq.1		98.43	1-4(4)	0	0	0	short	N.A.	LOC100505687	N.A.	N.A.	N.A.	N.A.	N.A.	N.A.	N.A.	N.A.	N.A.	N.A.	N.A.
40058	240195_at	gb:AW026963 /DB_XREF=gi:5885719 /DB_XREF=wv64b01.x1 /CLONE=IMAGE:2534281 /FEA=EST /CNT=4 /TID=Hs.144794.0 /TIER=ConsEnd /STK=4 /UG=Hs.144794 /UG_TITLE=ESTs	NA	EST	gb:AW026963	NA	ESTs	Hs.144794.0	NA	4	ConsEnd	4	1	1	Yes	0	B	1	chr20:2030256-2030639	383	mRNA	BC034792	0	100	0	0	0		0	0	0		BC034792	100	1-1(1)	short	BC017340; NM_080836; NM_080836	STK35	1553673_at; 225648_at; 225649_s_at	AK024394; BC017340	140901	GO:0003824;GO:0004672;GO:0006412;GO:0006464;GO:0006468;GO:0007049;GO:0008152;GO:0009653;GO:0009987;GO:0016043;GO:0016301;GO:0016740;GO:0019538;GO:0032502;GO:0032989;GO:0044238;PC00137;PC00167;PC00193;PC00220	anatomical structure morphogenesis; cell cycle; cellular component organization and biogenesis; cellular process; cellular structure morphogenesis; developmental process; metabolic process; primary metabolic process; protein amino acid phosphorylation; protein metabolic process; protein modification process; translation	N.A.	kinase; non-receptor serine/threonine protein kinase; protein kinase; transferase	catalytic activity; kinase activity; protein kinase activity; transferase activity	N.A.	N.A.	N.A.
40039	240176_at	gb:AI078180 /DB_XREF=gi:3412588 /DB_XREF=oz12e12.x1 /CLONE=IMAGE:1675150 /FEA=EST /CNT=4 /TID=Hs.61753.0 /TIER=ConsEnd /STK=4 /UG=Hs.61753 /UG_TITLE=ESTs	NA	EST	gb:AI078180	NA	ESTs	Hs.61753.0	NA	4	ConsEnd	4	1	1	Yes	0	B	1	chr2:111740906-111741290	384	mRNA	DQ786289	0	100	0	0	0		0	0	0		DQ786289	100	1-1(1)	short	N.A.	N.A.	N.A.	N.A.	N.A.	N.A.	N.A.	N.A.	N.A.	N.A.	ENST00000603052.1	ENSG00000270190.1	RP11-803D5.4
36623	236760_at	gb:W84774 /DB_XREF=gi:1395894 /DB_XREF=zh53e04.s1 /CLONE=IMAGE:415806 /FEA=EST /CNT=6 /TID=Hs.17643.0 /TIER=ConsEnd /STK=5 /UG=Hs.17643 /UG_TITLE=ESTs	NA	EST	gb:W84774	NA	ESTs	Hs.17643.0	NA	6	ConsEnd	5	1	1	Yes	0	B	1	chrX:109439031-109439417	386	mRNA	AJ009817	0	99.22	0	0	0		0	0	0		AJ009817	99.22	1-1(1)	long	N.A.	N.A.	N.A.	N.A.	N.A.	N.A.	N.A.	N.A.	N.A.	N.A.	N.A.	N.A.	N.A.
37353	237490_at	gb:AI025699 /DB_XREF=gi:3241312 /DB_XREF=ov87h03.s1 /CLONE=IMAGE:1644341 /FEA=EST /CNT=5 /TID=Hs.116200.0 /TIER=ConsEnd /STK=5 /UG=Hs.116200 /UG_TITLE=ESTs	NA	EST	gb:AI025699	NA	ESTs	Hs.116200.0	NA	5	ConsEnd	5	1	1	No	0	B	1	chr15:60357464-60357851	387	mRNA	AK125802	0	100	0	0	0		0	0	0		AK125802	100	1-1(2)	long	N.A.	N.A.	N.A.	N.A.	N.A.	GO:0003008;GO:0005215;GO:0005216;GO:0005244;GO:0005249;GO:0005261;GO:0006810;GO:0006811;GO:0006812;GO:0006936;GO:0007154;GO:0007165;GO:0007267;GO:0007268;GO:0008015;GO:0008324;GO:0009987;GO:0019227;GO:0022857;GO:0050877;PC00133;PC00188;PC00227;PC00241;PC00242	action potential propagation; blood circulation; cation transport; cell communication; cell-cell signaling; cellular process; ion transport; muscle contraction; neurological system process; signal transduction; synaptic transmission; system process; transport	N.A.	ion channel; potassium channel; transporter; voltage-gated ion channel; voltage-gated potassium channel	cation channel activity; cation transmembrane transporter activity; ion channel activity; transmembrane transporter activity; transporter activity; voltage-gated ion channel activity; voltage-gated potassium channel activity	ENST00000568092.1	ENSG00000261296.1	RP11-299H22.6
37000	237137_at	gb:BF056280 /DB_XREF=gi:10810176 /DB_XREF=7k03e12.x1 /CLONE=IMAGE:3443422 /FEA=EST /CNT=5 /TID=Hs.280838.0 /TIER=ConsEnd /STK=5 /UG=Hs.280838 /UG_TITLE=ESTs	NA	EST	gb:BF056280	NA	ESTs	Hs.280838.0	NA	5	ConsEnd	5	1	1	Yes	0	B	1	chr1:109444382-109444770	388	UCSCgenes	uc001dwo.1		96.65	0	0	0		uc001dwo.1		96.65	1-1(1)	BC071822	98.45	1-1(1)	long	N.A.	C1orf194; SCARNA2	N.A.	N.A.	N.A.	N.A.	N.A.	N.A.	N.A.	N.A.	ENST00000458748.1	ENSG00000270066.2	SCARNA2
44703	244840_x_at	gb:AW452588 /DB_XREF=gi:6993364 /DB_XREF=UI-H-BI3-alu-a-06-0-UI.s1 /CLONE=IMAGE:3068458 /FEA=EST /CNT=3 /TID=Hs.257589.0 /TIER=ConsEnd /STK=3 /UG=Hs.257589 /UG_TITLE=ESTs	NA	EST	gb:AW452588	NA	ESTs	Hs.257589.0	NA	3	ConsEnd	3	19	22	Yes	0	B	1	chr7:111575099-111575488	389	mRNA	AK055497	0	95.63	0	0	0		0	0	0		AK055497	95.63	1-1(2)	long	NM_014705	DOCK4	205003_at	AB018259	9732	GO:0005083;GO:0005085;GO:0005488;GO:0005515;GO:0006810;GO:0006886;GO:0006897;GO:0006909;GO:0006928;GO:0007154;GO:0007165;GO:0007242;GO:0009987;GO:0015031;GO:0016192;GO:0030234;PC00022;PC00095;PC00113	cell communication; cell motility; cellular process; endocytosis; intracellular protein transport; intracellular signaling cascade; phagocytosis; protein transport; signal transduction; transport; vesicle-mediated transport	N.A.	G-protein modulator; enzyme modulator; guanyl-nucleotide exchange factor	binding; enzyme regulator activity; guanyl-nucleotide exchange factor activity; protein binding; small GTPase regulator activity	N.A.	N.A.	N.A.
30772	230904_at	gb:W42665 /DB_XREF=gi:1327125 /DB_XREF=zc22c09.s1 /CLONE=IMAGE:323056 /FEA=EST /CNT=10 /TID=Hs.44640.0 /TIER=Stack /STK=10 /UG=Hs.44640 /UG_TITLE=ESTs	NA	EST	gb:W42665	NA	ESTs	Hs.44640.0	NA	10	Stack	10	1	1	Yes	0	B	1	chr9:107354144-107354533	389	mRNA	CR936789	0	100	0	0	0		0	0	0		CR936789	100	1-6(6)	long	NM_031919; NM_207647	FKTN; FSD1L	223985_at; 242807_at	AF316830; CR936789	83856	GO:0002376;GO:0003008;GO:0003676;GO:0003677;GO:0003700;GO:0003712;GO:0003824;GO:0004842;GO:0004872;GO:0005102;GO:0005488;GO:0005515;GO:0006139;GO:0006325;GO:0006350;GO:0006357;GO:0006366;GO:0006508;GO:0006810;GO:0006886;GO:0006887;GO:0006950;GO:0006968;GO:0006996;GO:0007154;GO:0007165;GO:0007267;GO:0007268;GO:0007269;GO:0007498;GO:0008152;GO:0009987;GO:0015031;GO:0016043;GO:0016079;GO:0016192;GO:…	cell communication; cell-cell signaling; cellular component organization and biogenesis; cellular defense response; cellular process; developmental process; establishment and/or maintenance of chromatin architecture; exocytosis; immune system process; intracellular protein transport; mammary gland development; mesoderm development; metabolic process; neurological system process; neurotransmitter …	N.A.	cytokine receptor; defense/immunity protein; immunoglobulin receptor superfamily; ligase; membrane-bound signaling molecule; nucleic acid binding; receptor; signaling molecule; transcription cofactor; transcription factor; ubiquitin-protein ligase; zinc finger transcription factor	DNA binding; binding; catalytic activity; ligase activity; nucleic acid binding; protein binding; receptor activity; receptor binding; transcription cofactor activity; transcription factor activity; transcription regulator activity; ubiquitin-protein ligase activity	N.A.	N.A.	N.A.
36986	237123_x_at	gb:R61304 /DB_XREF=gi:831999 /DB_XREF=yh07c02.s1 /CLONE=IMAGE:42560 /FEA=EST /CNT=5 /TID=Hs.314643.0 /TIER=ConsEnd /STK=5 /UG=Hs.314643 /UG_TITLE=ESTs	NA	EST	gb:R61304	NA	ESTs	Hs.314643.0	NA	5	ConsEnd	5	9	9	No	0	B	1	chr9:21319823-21320214	389	mRNA	BC052776	0	100	0	0	0		0	0	0		BC052776	100	1-1(2)	long	NM_018847; NM_018847	KLHL9	213117_at; 213233_s_at	AB037775; BC052776	55958	GO:0003008;GO:0003676;GO:0003677;GO:0003700;GO:0003712;GO:0003779;GO:0003824;GO:0005198;GO:0005200;GO:0005488;GO:0005515;GO:0005622;GO:0005856;GO:0006139;GO:0006350;GO:0006357;GO:0006366;GO:0006508;GO:0008092;GO:0008152;GO:0008233;GO:0008236;GO:0009653;GO:0009987;GO:0015629;GO:0016043;GO:0016787;GO:0019538;GO:0030528;GO:0032502;GO:0032989;GO:0044238;GO:0050877;PC00041;PC00085;PC00121;PC00165;PC00…	anatomical structure morphogenesis; cellular component organization and biogenesis; cellular process; cellular structure morphogenesis; developmental process; metabolic process; neurological system process; nucleobase, nucleoside, nucleotide and nucleic acid metabolic process; primary metabolic process; protein metabolic process; proteolysis; regulation of transcription from RNA polymerase II pro…	actin cytoskeleton; cytoskeleton; intracellular	actin family cytoskeletal protein; cytoskeletal protein; hydrolase; non-motor actin binding protein; nucleic acid binding; protease; serine protease; transcription cofactor; transcription factor	DNA binding; actin binding; binding; catalytic activity; cytoskeletal protein binding; hydrolase activity; nucleic acid binding; peptidase activity; protein binding; serine-type peptidase activity; structural constituent of cytoskeleton; structural molecule activity; transcription cofactor activity; transcription factor activity; transcription regulator activity	N.A.	N.A.	N.A.
22099	222205_x_at	gb:AA446466 /DB_XREF=gi:2159131 /DB_XREF=zw65b12.s1 /CLONE=IMAGE:781055 /FEA=DNA_1 /CNT=4 /TID=Hs.193783.0 /TIER=ConsEnd /STK=3 /UG=Hs.193783 /UG_TITLE=Human DNA sequence from clone RP13-329D4 on chromosome 20 Contains ESTs, STSs, GSSs and a CpG island. Contains the 3 part of a novel gene, a gene similar to NCOR1 for a truncated form of nuclear receptor co-repressor 1 (retinoid X receptor interac…	NA	DNA_1	gb:AA446466	NA	Human DNA sequence from clone RP13-329D4 on chromosome 20 Contains ESTs, STSs, GSSs and a CpG island. Contains the 3 part of a novel gene, a gene similar to NCOR1 for a truncated form of nuclear receptor co-repressor 1 (retinoid X receptor interacting pr	Hs.193783.0	NA	4	ConsEnd	3	9	10	Yes	0	A	1	chr20:25702649-25715420	389	UCSCgenes	uc002wve.1		88.69	0	0	0		uc002wve.1		88.69	1-1(3)	AL096727	88.43	1-1(3)	vlong	N.A.	FAM182B	N.A.	N.A.	N.A.	N.A.	N.A.	N.A.	N.A.	N.A.	ENST00000482133.1	ENSG00000125804.9	FAM182A
43549	243686_at	gb:AA430151 /DB_XREF=gi:2113407 /DB_XREF=zw59h05.s1 /CLONE=IMAGE:774393 /FEA=EST /CNT=3 /TID=Hs.27041.0 /TIER=ConsEnd /STK=3 /UG=Hs.27041 /UG_TITLE=ESTs	NA	EST	gb:AA430151	NA	ESTs	Hs.27041.0	NA	3	ConsEnd	3	1	1	Yes	0	B	1	chr9:27927614-27928004	390	UCSCgenes	uc003zqt.1		98.97	0	0	0		uc003zqt.1		98.97	1-1(1)	BX538226	98.46	1-1(2)	long	N.A.	N.A.	N.A.	N.A.	N.A.	N.A.	N.A.	N.A.	N.A.	N.A.	ENST00000566293.1	ENSG00000260412.1	RP11-438B23.2
43123	243260_x_at	gb:BF111063 /DB_XREF=gi:10940753 /DB_XREF=7n31h10.x1 /CLONE=IMAGE:3566443 /FEA=EST /CNT=3 /TID=Hs.164276.0 /TIER=ConsEnd /STK=3 /UG=Hs.164276 /UG_TITLE=ESTs	NA	EST	gb:BF111063	NA	ESTs	Hs.164276.0	NA	3	ConsEnd	3	14	17	Yes	0	B	1	chr8:11000170-11000561	391	mRNA	AK056119	0	100	0	0	0		0	0	0		AK056119	100	1-1(3)	long	N.A.	N.A.	N.A.	N.A.	N.A.	GO:0003676;GO:0003677;GO:0003700;GO:0003712;GO:0003824;GO:0004842;GO:0005488;GO:0006139;GO:0006350;GO:0006357;GO:0006366;GO:0006464;GO:0007154;GO:0007165;GO:0007242;GO:0007398;GO:0007399;GO:0008152;GO:0009987;GO:0016874;GO:0019538;GO:0030528;GO:0032502;GO:0044238;GO:0048731;PC00142;PC00217;PC00218;PC00234	cell communication; cellular process; developmental process; ectoderm development; intracellular signaling cascade; metabolic process; nervous system development; nucleobase, nucleoside, nucleotide and nucleic acid metabolic process; primary metabolic process; protein metabolic process; protein modification process; regulation of transcription from RNA polymerase II promoter; signal transduction;…	N.A.	ligase; transcription cofactor; transcription factor; ubiquitin-protein ligase	DNA binding; binding; catalytic activity; ligase activity; nucleic acid binding; transcription cofactor activity; transcription factor activity; transcription regulator activity; ubiquitin-protein ligase activity	ENST00000602575.1	ENSG00000269918.1	AF131215.9
40082	240219_at	gb:N67159 /DB_XREF=gi:1219284 /DB_XREF=yz47c05.s1 /CLONE=IMAGE:286184 /FEA=EST /CNT=4 /TID=Hs.50118.0 /TIER=ConsEnd /STK=4 /UG=Hs.50118 /UG_TITLE=ESTs	NA	EST	gb:N67159	NA	ESTs	Hs.50118.0	NA	4	ConsEnd	4	1	1	Yes	0	B	1	chr13:22958616-22959009	392	UCSCgenes	uc001uos.1		100	0	0	0		uc001uos.1		100	1-3(3)	AL833146	99.74	2-3,4(5)	long	N.A.	LINC00327	N.A.	N.A.	N.A.	N.A.	N.A.	N.A.	N.A.	N.A.	ENST00000443778.2	ENSG00000232977.2	LINC00327
42393	242530_at	gb:H22448 /DB_XREF=gi:891143 /DB_XREF=yn69d03.s1 /CLONE=IMAGE:173669 /FEA=EST /CNT=4 /TID=Hs.268806.0 /TIER=ConsEnd /STK=3 /UG=Hs.268806 /UG_TITLE=ESTs	NA	EST	gb:H22448	NA	ESTs	Hs.268806.0	NA	4	ConsEnd	3	1	1	Yes	0	B	1	chr5:75664445-75664838	393	mRNA	AK094995	0	100	0	0	0		0	0	0		AK094995	100	1-1(2)	long	AB028977; AK094917	SV2C	1562372_at; 216086_at	AB028977; AK094917	22987	GO:0003008;GO:0007154;GO:0007267;GO:0007268;GO:0007269;GO:0009987;GO:0050877;PC00219	cell communication; cell-cell signaling; cellular process; neurological system process; neurotransmitter secretion; synaptic transmission; system process	N.A.	transfer/carrier protein	N.A.	ENST00000581282.1	ENSG00000266045.1	RP11-466P24.7
34997	235134_at	gb:BF969544 /DB_XREF=gi:12336759 /DB_XREF=602271878F1 /CLONE=IMAGE:4360075 /FEA=EST /CNT=16 /TID=Hs.87803.0 /TIER=ConsEnd /STK=4 /UG=Hs.87803 /UG_TITLE=ESTs, Moderately similar to ALU6_HUMAN ALU SUBFAMILY SP SEQUENCE CONTAMINATION WARNING ENTRY (H.sapiens)	NA	EST	gb:BF969544	NA	ESTs, Moderately similar to ALU6_HUMAN ALU SUBFAMILY SP SEQUENCE CONTAMINATION WARNING ENTRY [H.sapiens]	Hs.87803.0	NA	16	ConsEnd	4	1	1	Yes	0	B	1	chr11:75832967-75833361	394	mRNA	AK054718	0	100	0	0	0		0	0	0		AK054718	100	1-1(1)	long	BX647398; BX647398; NM_020193; NM_020193	C11orf30	219012_s_at; 222806_s_at; 222807_at; 234669_x_at	AJ430203; BX647398	56946	N.A.	N.A.	N.A.	N.A.	N.A.	ENST00000572035.1	ENSG00000255135.3	RP11-111M22.3
43725	243862_at	gb:AW205358 /DB_XREF=gi:6504830 /DB_XREF=UI-H-BI1-aew-e-08-0-UI.s1 /CLONE=IMAGE:2720750 /FEA=EST /CNT=3 /TID=Hs.271039.0 /TIER=ConsEnd /STK=3 /UG=Hs.271039 /UG_TITLE=ESTs	NA	EST	gb:AW205358	NA	ESTs	Hs.271039.0	NA	3	ConsEnd	3	1	1	No	0	B	1	chr9:84786331-84786726	395	mRNA	AK056882	0	100	0	0	0		0	0	0		AK056882	100	1-1(1)	long	NM_152573	RASEF	1553986_at	BC023566	158158	GO:0000165;GO:0003008;GO:0003824;GO:0003924;GO:0005488;GO:0005515;GO:0006810;GO:0006886;GO:0006887;GO:0006897;GO:0006898;GO:0007049;GO:0007154;GO:0007165;GO:0007166;GO:0007186;GO:0007242;GO:0007269;GO:0009987;GO:0015031;GO:0016079;GO:0016192;GO:0016787;GO:0050877;PC00020;PC00095;PC00208	G-protein coupled receptor protein signaling pathway; MAPKKK cascade; cell communication; cell cycle; cell surface receptor linked signal transduction; cellular process; endocytosis; exocytosis; intracellular protein transport; intracellular signaling cascade; neurological system process; neurotransmitter secretion; protein transport; receptor-mediated endocytosis; signal transduction; synaptic v…	N.A.	G-protein; enzyme modulator; small GTPase	GTPase activity; binding; catalytic activity; hydrolase activity; protein binding	N.A.	N.A.	N.A.
30364	230496_at	gb:BE046923 /DB_XREF=gi:8363976 /DB_XREF=hd92e08.x2 /CLONE=IMAGE:2916998 /FEA=EST /CNT=10 /TID=Hs.105201.0 /TIER=Stack /STK=8 /UG=Hs.105201 /UG_TITLE=ESTs	NA	EST	gb:BE046923	NA	ESTs	Hs.105201.0	NA	10	Stack	8	1	1	Yes	0	B	1	chr13:24633821-24634216	395	UCSCgenes	uc001upz.1	Q8N785	99.24	0	0	0		uc001upz.1	Q8N785	99.24	1-1(1)	BC045677	100	1-1(2)	long	N.A.	FAM123A	N.A.	N.A.	N.A.	N.A.	N.A.	N.A.	N.A.	N.A.	N.A.	N.A.	N.A.
39585	239722_at	gb:AI866532 /DB_XREF=gi:5530639 /DB_XREF=tz41f11.x1 /CLONE=IMAGE:2291181 /FEA=EST /CNT=4 /TID=Hs.116169.0 /TIER=ConsEnd /STK=4 /UG=Hs.116169 /UG_TITLE=ESTs	NA	EST	gb:AI866532	NA	ESTs	Hs.116169.0	NA	4	ConsEnd	4	1	1	Yes	0	B	1	chr5:7883748-7884144	396	UCSCgenes	uc003jea.1		100	0	0	0		uc003jea.1		100	1-1(3)	BC062569	100	1-1(3)	long	NM_020546; NM_020546; NM_020546	ADCY2; C5orf49	213217_at; 213219_at; 217687_at	AB028983; AF410885	108	GO:0003824;GO:0004016;GO:0004383;GO:0006139;GO:0008152;GO:0009187;GO:0016829;GO:0044238;PC00043;PC00079;PC00114;PC00144	cyclic nucleotide metabolic process; metabolic process; nucleobase, nucleoside, nucleotide and nucleic acid metabolic process; primary metabolic process	N.A.	adenylate cyclase; cyclase; guanylate cyclase; lyase	adenylate cyclase activity; catalytic activity; guanylate cyclase activity; lyase activity	N.A.	N.A.	N.A.
36787	236924_at	gb:AA814383 /DB_XREF=gi:2883979 /DB_XREF=nz12a03.s1 /CLONE=IMAGE:1287532 /FEA=EST /CNT=5 /TID=Hs.129191.0 /TIER=ConsEnd /STK=5 /UG=Hs.129191 /UG_TITLE=ESTs	NA	EST	gb:AA814383	NA	ESTs	Hs.129191.0	NA	5	ConsEnd	5	1	1	No	0	B	1	chr1:92487418-92487814	396	mRNA	AK130581	0	97.47	0	0	0		0	0	0		AK130581	97.47	1-1(2)	long	NM_053274	C1orf146; GLMN	207153_s_at	U73704	11146	GO:0005102;GO:0005198;GO:0005488;GO:0005515;GO:0007154;GO:0007165;GO:0007242;GO:0009987;PC00207;PC00211	cell communication; cellular process; intracellular signaling cascade; signal transduction	N.A.	signaling molecule; structural protein	binding; protein binding; receptor binding; structural molecule activity	N.A.	N.A.	N.A.
30919	231051_at	gb:W69743 /DB_XREF=gi:1379074 /DB_XREF=zd51e06.s1 /CLONE=IMAGE:344194 /FEA=EST /CNT=10 /TID=Hs.58049.0 /TIER=Stack /STK=8 /UG=Hs.58049 /UG_TITLE=ESTs	NA	EST	gb:W69743	NA	ESTs	Hs.58049.0	NA	10	Stack	8	1	1	Yes	0	B	1	chr10:61166758-61183184	397	UCSCgenes	uc001jkr.1		100	0	0	0		uc001jkr.1		100	3-1,2,3(3)	AF086308	99.5	3-1,2,3(3)	vlong	N.A.	M1	N.A.	N.A.	N.A.	N.A.	N.A.	N.A.	N.A.	N.A.	ENST00000594536.1	ENSG00000227877.2	LINC00948
33981	234117_at	gb:H72752 /DB_XREF=gi:1044568 /DB_XREF=yu04d12.s1 /CLONE=IMAGE:232823 /FEA=mRNA /CNT=4 /TID=Hs.302242.0 /TIER=ConsEnd /STK=1 /UG=Hs.302242 /UG_TITLE=ESTs	NA	mRNA	gb:H72752	NA	ESTs	Hs.302242.0	NA	4	ConsEnd	1	1	1	Yes	0	B	1	chr7:34572858-34734954	397	UCSCgenes	uc003teb.1	Q6W4W4	98.49	0	0	0		uc003teb.1	Q6W4W4	98.49	4-1,2,3,5(6)	U85653	98.49	4-1,2,3,5(6)	vlong	N.A.	AAA1; NPSR1	N.A.	N.A.	N.A.	N.A.	N.A.	N.A.	N.A.	N.A.	ENST00000544556.1	ENSG00000197085.7	NPSR1-AS1
44443	244580_at	gb:AI167482 /DB_XREF=gi:3700652 /DB_XREF=ox68c03.s1 /CLONE=IMAGE:1661476 /FEA=EST /CNT=3 /TID=Hs.12923.0 /TIER=ConsEnd /STK=3 /UG=Hs.12923 /UG_TITLE=ESTs	NA	EST	gb:AI167482	NA	ESTs	Hs.12923.0	NA	3	ConsEnd	3	1	1	Yes	0	B	1	chr6:35296123-35296521	398	mRNA	BC021141	0	99.75	0	0	0		0	0	0		BC021141	99.75	1-1(1)	long	NM_152753	SCUBE3	230290_at	BX537875	N.A.	N.A.	N.A.	N.A.	N.A.	N.A.	ENST00000605896.1	ENSG00000272374.1	RP3-329A5.8
41928	242065_x_at	gb:BG477984 /DB_XREF=gi:13410263 /DB_XREF=602522982F1 /CLONE=IMAGE:4641356 /FEA=EST /CNT=6 /TID=Hs.147801.0 /TIER=ConsEnd /STK=0 /UG=Hs.147801 /UG_TITLE=ESTs	NA	EST	gb:BG477984	NA	ESTs	Hs.147801.0	NA	6	ConsEnd	0	18	21	Yes	0	B	1	chr10:1092246-1092646	398	UCSCgenes	uc001igc.1	Q13907	98.99	0	0	0		uc001igc.1	Q13907	98.99	1-6(6)	BC057827	98.99	1-7(7)	long	NM_004508; NM_004508; NM_014023	IDI1; WDR37	204615_x_at; 208881_x_at; 211383_s_at	AL136827; BC107893	22884; 3422	GO:0003824;GO:0008152;GO:0016853;PC00135	metabolic process	N.A.	isomerase	catalytic activity; isomerase activity	N.A.	N.A.	N.A.
39685	239822_at	gb:AI869174 /DB_XREF=gi:5543142 /DB_XREF=wl50c03.x1 /CLONE=IMAGE:2428324 /FEA=EST /CNT=4 /TID=Hs.47213.0 /TIER=ConsEnd /STK=4 /UG=Hs.47213 /UG_TITLE=ESTs	NA	EST	gb:AI869174	NA	ESTs	Hs.47213.0	NA	4	ConsEnd	4	1	1	Yes	0	B	1	chr1:232730256-232730655	399	UCSCgenes	uc001hwe.1		99.25	0	0	0		uc001hwe.1		99.25	1-1(3)	BC040195	99	1-1(5)	long	N.A.	LOC100506795	N.A.	N.A.	N.A.	N.A.	N.A.	N.A.	N.A.	N.A.	ENST00000435574.1	ENSG00000231768.1	RP5-855F14.1
31283	231415_at	gb:AI821527 /DB_XREF=gi:5440606 /DB_XREF=zt25c10.x5 /CLONE=IMAGE:714162 /FEA=EST /CNT=11 /TID=Hs.89143.0 /TIER=Stack /STK=8 /UG=Hs.89143 /UG_TITLE=ESTs	NA	EST	gb:AI821527	NA	ESTs	Hs.89143.0	NA	11	Stack	8	1	1	Yes	0	B	1	chr7:72757036-72757454	400	UCSCgenes	uc003tyw.1		93.25	0	0	0		uc003tyw.1		93.25	1-10(10)	AK091162	93.25	1-10(10)	long	NM_004603; AJ224442	MIR4284; STX1A; WBSCR22	204729_s_at; 207628_s_at	AJ224442; L37792	114049; 6804	GO:0003008;GO:0005484;GO:0005488;GO:0005515;GO:0006605;GO:0006810;GO:0006886;GO:0006887;GO:0006897;GO:0007154;GO:0007267;GO:0007268;GO:0007269;GO:0009987;GO:0015031;GO:0016079;GO:0016192;GO:0031201;GO:0043234;GO:0050877;PC00034;PC00150; GO:0003824;GO:0006139;GO:0008152;GO:0008168;GO:0016740;GO:0044238;PC00155;PC00220	cell communication; cell-cell signaling; cellular process; endocytosis; exocytosis; intracellular protein transport; metabolic process; neurological system process; neurotransmitter secretion; nucleobase, nucleoside, nucleotide and nucleic acid metabolic process; primary metabolic process; protein targeting; protein transport; synaptic transmission; synaptic vesicle exocytosis; system process; tr…	SNARE complex; protein complex	SNARE protein; membrane traffic protein; methyltransferase; transferase	SNAP receptor activity; binding; catalytic activity; methyltransferase activity; protein binding; transferase activity	N.A.	N.A.	N.A.
40003	240140_s_at	gb:AW293282 /DB_XREF=gi:6699844 /DB_XREF=UI-H-BW0-aii-g-02-0-UI.s1 /CLONE=IMAGE:2729642 /FEA=EST /CNT=4 /TID=Hs.207432.0 /TIER=ConsEnd /STK=4 /UG=Hs.207432 /UG_TITLE=ESTs	NA	EST	gb:AW293282	NA	ESTs	Hs.207432.0	NA	4	ConsEnd	4	1	2	Yes	0	B	1	chr3:66633660-66634060	400	mRNA	BC071561	0	100	0	0	0		0	0	0		BC071561	100	1-20(20)	long	NM_015541; NM_015541	LRIG1	211596_s_at; 238339_x_at	AB050468; AF381545	26018	GO:0002376;GO:0003008;GO:0004872;GO:0005576;GO:0007154;GO:0007155;GO:0007165;GO:0007166;GO:0007186;GO:0007600;GO:0007601;GO:0009987;GO:0016337;GO:0019221;GO:0031012;GO:0050877;PC00102;PC00197	G-protein coupled receptor protein signaling pathway; cell adhesion; cell communication; cell surface receptor linked signal transduction; cell-cell adhesion; cellular process; cytokine and chemokine mediated signaling pathway; immune system process; neurological system process; sensory perception; signal transduction; system process; visual perception	extracellular matrix; extracellular region	extracellular matrix protein; receptor	receptor activity	N.A.	N.A.	N.A.
43741	243878_at	gb:AI248610 /DB_XREF=gi:3844007 /DB_XREF=qh77a08.x1 /CLONE=IMAGE:1850678 /FEA=EST /CNT=3 /TID=Hs.15060.0 /TIER=ConsEnd /STK=3 /UG=Hs.15060 /UG_TITLE=ESTs	NA	EST	gb:AI248610	NA	ESTs	Hs.15060.0	NA	3	ConsEnd	3	1	1	Yes	0	B	1	chr3:71323360-71323761	401	mRNA	AF143326	0	99	0	0	0		0	0	0		AF143326	99	1-1(1)	long	NM_032682; NM_001012505; NM_032682; NM_001012505; NM_032682	FOXP1	223287_s_at; 223936_s_at; 223937_at; 224837_at; 224838_at	AF250920; AK026898; BC005055	27086	GO:0003008;GO:0003676;GO:0003677;GO:0003700;GO:0005488;GO:0005975;GO:0006139;GO:0006350;GO:0006357;GO:0006366;GO:0007049;GO:0007154;GO:0007165;GO:0007166;GO:0007379;GO:0007389;GO:0007398;GO:0007399;GO:0007498;GO:0007600;GO:0007601;GO:0008152;GO:0009653;GO:0009790;GO:0009948;GO:0009987;GO:0016043;GO:0030528;GO:0032502;GO:0032989;GO:0044238;GO:0048731;GO:0050877;PC00171;PC00218	anatomical structure morphogenesis; anterior/posterior axis specification; carbohydrate metabolic process; cell communication; cell cycle; cell surface receptor linked signal transduction; cellular component organization and biogenesis; cellular process; cellular structure morphogenesis; developmental process; ectoderm development; embryonic development; mesoderm development; metabolic process; n…	N.A.	nucleic acid binding; transcription factor	DNA binding; binding; nucleic acid binding; transcription factor activity; transcription regulator activity	N.A.	N.A.	N.A.
37949	238086_at	gb:AI288372 /DB_XREF=gi:3931052 /DB_XREF=qv71h11.x1 /CLONE=IMAGE:1987077 /FEA=EST /CNT=6 /TID=Hs.22540.0 /TIER=ConsEnd /STK=6 /UG=Hs.22540 /UG_TITLE=ESTs	NA	EST	gb:AI288372	NA	ESTs	Hs.22540.0	NA	6	ConsEnd	6	1	1	Yes	0	B	1	chr16:80257979-80258382	401	mRNA	AK123537	0	99	0	0	0		0	0	0		AK123537	99	2-1,2(2)	long	NM_198390; NM_198390	CMIP; LOC100129617	224991_at; 224992_s_at	AB051481	80790	GO:0002376;GO:0002504;GO:0003676;GO:0003677;GO:0003700;GO:0003712;GO:0005488;GO:0006139;GO:0006915;GO:0006917;GO:0006968;GO:0008152;GO:0019882;GO:0030528;GO:0044238;GO:0050896;PC00171;PC00217;PC00218	antigen processing and presentation; antigen processing and presentation of peptide or polysaccharide antigen via MHC class II; apoptosis; cellular defense response; immune system process; induction of apoptosis; metabolic process; nucleobase, nucleoside, nucleotide and nucleic acid metabolic process; primary metabolic process; response to stimulus	N.A.	nucleic acid binding; transcription cofactor; transcription factor	DNA binding; binding; nucleic acid binding; transcription cofactor activity; transcription factor activity; transcription regulator activity	N.A.	N.A.	N.A.
40701	240838_s_at	gb:AW028521 /DB_XREF=gi:5887277 /DB_XREF=wv27e09.x1 /CLONE=IMAGE:2530792 /FEA=EST /CNT=4 /TID=Hs.233785.0 /TIER=ConsEnd /STK=4 /UG=Hs.233785 /UG_TITLE=ESTs	NA	EST	gb:AW028521	NA	ESTs	Hs.233785.0	NA	4	ConsEnd	4	1	2	Yes	0	B	1	chr15:67642626-67644733	401	UCSCgenes	uc002ash.1		100	0	0	0		uc002ash.1		100	3-2,3,4(5)	BC029061	100	3-2,3,4(5)	long	N.A.	LOC145837	N.A.	N.A.	N.A.	N.A.	N.A.	N.A.	N.A.	N.A.	N.A.	N.A.	N.A.
41388	241525_at	gb:AV700191 /DB_XREF=gi:10302162 /DB_XREF=AV700191 /CLONE=GKCEKG11 /FEA=EST /CNT=4 /TID=Hs.132051.0 /TIER=ConsEnd /STK=4 /UG=Hs.132051 /UG_TITLE=ESTs	NA	EST	gb:AV700191	NA	ESTs	Hs.132051.0	NA	4	ConsEnd	4	1	1	Yes	0	B	1	chr2:241542706-241543108	402	UCSCgenes	uc002waf.1		99.5	0	0	0		uc002waf.1		99.5	1-1(9)	BC040629	99	1-1(9)	long	N.A.	LOC200772	N.A.	N.A.	N.A.	N.A.	N.A.	N.A.	N.A.	N.A.	ENST00000418218.1	ENSG00000233392.1	AC104809.4
40035	240172_at	gb:AA102332 /DB_XREF=gi:1647039 /DB_XREF=zl91b01.s1 /CLONE=IMAGE:511945 /FEA=EST /CNT=4 /TID=Hs.60992.0 /TIER=ConsEnd /STK=4 /UG=Hs.60992 /UG_TITLE=ESTs	NA	EST	gb:AA102332	NA	ESTs	Hs.60992.0	NA	4	ConsEnd	4	1	1	Yes	0	B	1	chr12:29381551-29381956	402	mRNA	AK097112	0	99.25	0	0	0		0	0	0		AK097112	99.25	1-1(1)	long	AL834128; NM_016570; AL834128	ERGIC2; FAR2	218135_at; 226418_at; 226422_at	AK074520; AL834128	51290	N.A.	N.A.	N.A.	N.A.	N.A.	N.A.	N.A.	N.A.
40877	241014_at	gb:H09620 /DB_XREF=gi:874442 /DB_XREF=yl97f09.s1 /CLONE=IMAGE:46287 /FEA=EST /CNT=4 /TID=Hs.23783.0 /TIER=ConsEnd /STK=4 /UG=Hs.23783 /UG_TITLE=ESTs	NA	EST	gb:H09620	NA	ESTs	Hs.23783.0	NA	4	ConsEnd	4	1	1	Yes	0	B	1	chr1:150604366-150604768	402	UCSCgenes	uc001ezv.1		100	0	0	0		uc001ezv.1		100	1-7(7)	BC041408	100	1-5(5)	long	NM_001014342	FLG2	1569410_at	BC108269	N.A.	N.A.	N.A.	N.A.	N.A.	N.A.	ENST00000445097.1	ENSG00000237975.2	FLG-AS1
38070	238207_at	gb:AW003138 /DB_XREF=gi:5850054 /DB_XREF=wq63b02.x1 /CLONE=IMAGE:2475915 /FEA=EST /CNT=6 /TID=Hs.122144.0 /TIER=ConsEnd /STK=5 /UG=Hs.122144 /UG_TITLE=ESTs	NA	EST	gb:AW003138	NA	ESTs	Hs.122144.0	NA	6	ConsEnd	5	1	1	Yes	0	B	1	chr3:52550543-52550946	403	mRNA	AK095910	0	100	0	0	0		0	0	0		AK095910	100	1-2(2)	long	NM_022908	C3orf78; NT5DC2; PBRM1	218051_s_at	AK023995	64943	GO:0003824;GO:0006139;GO:0006144;GO:0008152;GO:0016787;GO:0016788;GO:0016791;GO:0019204;GO:0044238;PC00121;PC00173;PC00181	metabolic process; nucleobase, nucleoside, nucleotide and nucleic acid metabolic process; primary metabolic process; purine base metabolic process	N.A.	hydrolase; nucleotide phosphatase; phosphatase	catalytic activity; hydrolase activity; hydrolase activity, acting on ester bonds; nucleotide phosphatase activity; phosphoric monoester hydrolase activity	N.A.	N.A.	N.A.
40672	240809_at	gb:AI138282 /DB_XREF=gi:3644254 /DB_XREF=qd81b10.x1 /CLONE=IMAGE:1735867 /FEA=EST /CNT=4 /TID=Hs.143833.0 /TIER=ConsEnd /STK=4 /UG=Hs.143833 /UG_TITLE=ESTs	NA	EST	gb:AI138282	NA	ESTs	Hs.143833.0	NA	4	ConsEnd	4	1	1	Yes	0	B	1	chr21:42317641-42318044	403	mRNA	BC029588	0	100	0	0	0		0	0	0		BC029588	100	1-2(2)	long	N.A.	ZNF295-AS1	N.A.	N.A.	N.A.	N.A.	N.A.	N.A.	N.A.	N.A.	ENST00000429739.1	ENSG00000237232.3	ZNF295-AS1
36971	237108_x_at	gb:AW611845 /DB_XREF=gi:7317031 /DB_XREF=hg89e12.x1 /CLONE=IMAGE:2952814 /FEA=EST /CNT=5 /TID=Hs.198661.0 /TIER=ConsEnd /STK=5 /UG=Hs.198661 /UG_TITLE=ESTs	NA	EST	gb:AW611845	NA	ESTs	Hs.198661.0	NA	5	ConsEnd	5	17	18	Yes	0	B	1	chr1:2966034-2967649	404	UCSCgenes	uc001aka.1		98.51	0	0	0		uc001aka.1		98.51	4-1,2,3,4(6)	AL713743	98.76	1-1(2)	long	NM_022114; NM_022114	FLJ42875; PRDM16	220928_s_at; 232424_at	AB051462; AF294278	63976	GO:0003676;GO:0003677;GO:0003700;GO:0005488;GO:0030528;PC00029;PC00218;PC00244	N.A.	N.A.	KRAB box transcription factor; transcription factor; zinc finger transcription factor	DNA binding; binding; nucleic acid binding; transcription factor activity; transcription regulator activity	ENST00000445317.1	ENSG00000177133.6	LINC00982
39845	239982_at	gb:AA804585 /DB_XREF=gi:2873716 /DB_XREF=nk97c10.s1 /CLONE=IMAGE:1028754 /FEA=EST /CNT=4 /TID=Hs.175285.0 /TIER=ConsEnd /STK=4 /UG=Hs.175285 /UG_TITLE=ESTs	NA	EST	gb:AA804585	NA	ESTs	Hs.175285.0	NA	4	ConsEnd	4	1	1	Yes	0	B	1	chr1:86941768-86942172	404	mRNA	BC034638	0	98.27	0	0	0		0	0	0		BC034638	98.27	1-1(1)	long	NM_016009; NM_016009; NM_016009	SH3GLB1	209090_s_at; 209091_s_at; 210101_x_at	AB007960; AF257318; AF263293	51100	GO:0003008;GO:0005198;GO:0005200;GO:0005622;GO:0005856;GO:0006915;GO:0007154;GO:0007267;GO:0007268;GO:0009987;GO:0050877;PC00085;PC00150;PC00151	apoptosis; cell communication; cell-cell signaling; cellular process; neurological system process; synaptic transmission; system process	cytoskeleton; intracellular	cytoskeletal protein; membrane traffic protein; membrane trafficking regulatory protein	structural constituent of cytoskeleton; structural molecule activity	ENST00000565575.1	ENSG00000261737.1	RP4-612B15.3
43734	243871_at	gb:AI083557 /DB_XREF=gi:3421980 /DB_XREF=ox79c08.x1 /CLONE=IMAGE:1662542 /FEA=EST /CNT=4 /TID=Hs.62929.0 /TIER=ConsEnd /STK=3 /UG=Hs.62929 /UG_TITLE=ESTs	NA	EST	gb:AI083557	NA	ESTs	Hs.62929.0	NA	4	ConsEnd	3	1	1	Yes	0	B	1	chr6:138186501-138186905	404	UCSCgenes	uc003qhq.1		99.26	0	0	0		uc003qhq.1		99.26	1-1(4)	AK124173	99.26	1-1(4)	long	N.A.	N.A.	N.A.	N.A.	N.A.	N.A.	N.A.	N.A.	N.A.	N.A.	ENST00000606998.1	ENSG00000237499.2	RP11-356I2.4
40763	240900_at	gb:BF508795 /DB_XREF=gi:11592093 /DB_XREF=UI-H-BI4-aoq-h-09-0-UI.s1 /CLONE=IMAGE:3086056 /FEA=EST /CNT=5 /TID=Hs.288125.0 /TIER=ConsEnd /STK=4 /UG=Hs.288125 /UG_TITLE=ESTs	NA	EST	gb:BF508795	NA	ESTs	Hs.288125.0	NA	5	ConsEnd	4	1	1	Yes	0	B	1	chr7:1032787-1033191	404	UCSCgenes	uc003sjv.1		99.5	0	0	0		uc003sjv.1		99.5	1-1(2)	BC025971	99.5	1-1(2)	long	N.A.	C7orf50; MIR339	N.A.	N.A.	N.A.	N.A.	N.A.	N.A.	N.A.	N.A.	N.A.	N.A.	N.A.
43471	243608_at	gb:AI218945 /DB_XREF=gi:3801148 /DB_XREF=qg72f09.x1 /CLONE=IMAGE:1840745 /FEA=EST /CNT=5 /TID=Hs.226925.0 /TIER=ConsEnd /STK=1 /UG=Hs.226925 /UG_TITLE=ESTs	NA	EST	gb:AI218945	NA	ESTs	Hs.226925.0	NA	5	ConsEnd	1	1	1	Yes	0	B	1	chr1:228885371-228885778	404	mRNA	AL832190	0	100	0	0	0		0	0	0		AL832190	100	1-12(12)	long	NM_007357	COG2	203073_at	Z34975	22796	GO:0006810;GO:0006886;GO:0006887;GO:0015031;GO:0016192	exocytosis; intracellular protein transport; protein transport; transport; vesicle-mediated transport	N.A.	N.A.	N.A.	N.A.	N.A.	N.A.
44045	244182_at	gb:AW874029 /DB_XREF=gi:8008082 /DB_XREF=hq81f02.x1 /CLONE=IMAGE:3125787 /FEA=EST /CNT=3 /TID=Hs.147852.0 /TIER=ConsEnd /STK=3 /UG=Hs.147852 /UG_TITLE=ESTs	NA	EST	gb:AW874029	NA	ESTs	Hs.147852.0	NA	3	ConsEnd	3	1	1	Yes	0	B	1	chr1:40028024-40028429	405	mRNA	BC040967	0	99.51	0	0	0		0	0	0		BC040967	99.51	1-1(1)	long	N.A.	N.A.	N.A.	N.A.	N.A.	N.A.	N.A.	N.A.	N.A.	N.A.	ENST00000566366.1	ENSG00000261798.1	RP1-118J21.25
36960	237097_at	gb:AW341247 /DB_XREF=gi:6837873 /DB_XREF=xz97a01.x1 /CLONE=IMAGE:2872104 /FEA=EST /CNT=7 /TID=Hs.149420.0 /TIER=ConsEnd /STK=7 /UG=Hs.149420 /UG_TITLE=ESTs	NA	EST	gb:AW341247	NA	ESTs	Hs.149420.0	NA	7	ConsEnd	7	1	1	No	0	B	1	chr15:39975420-39975825	405	mRNA	AL137436	0	98.02	0	0	0		0	0	0		AL137436	98.02	1-1(1)	long	NM_139265; AK074621; AK074621; NM_139265	EHD4	1556607_at; 1556608_a_at; 209536_s_at; 233660_at	AK024902; AK074621; BC051823	30844	GO:0003008;GO:0005083;GO:0005488;GO:0005509;GO:0005515;GO:0006810;GO:0006886;GO:0006897;GO:0007154;GO:0007267;GO:0007268;GO:0007269;GO:0009987;GO:0015031;GO:0016192;GO:0030234;GO:0050877;PC00022;PC00060;PC00095;PC00150	cell communication; cell-cell signaling; cellular process; endocytosis; intracellular protein transport; neurological system process; neurotransmitter secretion; protein transport; synaptic transmission; system process; transport; vesicle-mediated transport	N.A.	G-protein modulator; calcium-binding protein; enzyme modulator; membrane traffic protein	binding; calcium ion binding; enzyme regulator activity; protein binding; small GTPase regulator activity	ENST00000605942.1	ENSG00000272003.1	RP11-23P13.7
40272	240409_at	gb:AI203405 /DB_XREF=gi:3756011 /DB_XREF=qr25a05.x1 /CLONE=IMAGE:1941872 /FEA=EST /CNT=4 /TID=Hs.47831.0 /TIER=ConsEnd /STK=4 /UG=Hs.47831 /UG_TITLE=ESTs	NA	EST	gb:AI203405	NA	ESTs	Hs.47831.0	NA	4	ConsEnd	4	1	1	Yes	0	B	1	chr13:40269120-40269525	405	UCSCgenes	uc001uxo.1		98.52	0	0	0		uc001uxo.1		98.52	1-1(3)	BC047078	98.52	1-1(6)	long	AF112968; NM_014252	LOC100616668; SLC25A15	218653_at; 222705_s_at	AF112968; BC002702	10166	GO:0005215;GO:0005622;GO:0005737;GO:0005739;GO:0005743;GO:0006139;GO:0006629;GO:0006796;GO:0006810;GO:0006811;GO:0006812;GO:0006817;GO:0006869;GO:0008152;GO:0015171;GO:0015931;GO:0022857;GO:0043226;GO:0044238;PC00046;PC00158;PC00219;PC00227	cation transport; ion transport; lipid metabolic process; lipid transport; metabolic process; nucleobase, nucleoside, nucleotide and nucleic acid metabolic process; nucleobase, nucleoside, nucleotide and nucleic acid transport; phosphate metabolic process; phosphate transport; primary metabolic process; transport	cytoplasm; intracellular; mitochondrial inner membrane; mitochondrion; organelle	amino acid transporter; mitochondrial carrier protein; transfer/carrier protein; transporter	amino acid transmembrane transporter activity; transmembrane transporter activity; transporter activity	N.A.	N.A.	N.A.
36797	236934_at	gb:N50112 /DB_XREF=gi:1191278 /DB_XREF=yz11h04.s1 /CLONE=IMAGE:282775 /FEA=EST /CNT=5 /TID=Hs.47023.0 /TIER=ConsEnd /STK=5 /UG=Hs.47023 /UG_TITLE=ESTs	NA	EST	gb:N50112	NA	ESTs	Hs.47023.0	NA	5	ConsEnd	5	1	1	Yes	0	B	1	chr15:97099967-97100373	406	mRNA	AK091973	0	96.31	0	0	0		0	0	0		AK091973	96.31	1-2(2)	long	NM_000875; NM_000875; NM_000875; AF020763; NM_000875	IGF1R	203627_at; 203628_at; 208441_at; 225330_at; 243358_at	AF020763; BC010607; X04434	3480	GO:0000003;GO:0002376;GO:0003824;GO:0004672;GO:0004714;GO:0004872;GO:0005102;GO:0005488;GO:0005515;GO:0005975;GO:0006109;GO:0006464;GO:0006468;GO:0006915;GO:0006928;GO:0007049;GO:0007154;GO:0007155;GO:0007165;GO:0007166;GO:0007169;GO:0007242;GO:0007259;GO:0007267;GO:0007276;GO:0007292;GO:0007398;GO:0007399;GO:0007498;GO:0008083;GO:0008152;GO:0009790;GO:0009987;GO:0016301;GO:0016337;GO:0016740;GO:…	JAK-STAT cascade; apoptosis; carbohydrate metabolic process; cell adhesion; cell communication; cell cycle; cell motility; cell surface receptor linked signal transduction; cell-cell adhesion; cell-cell signaling; cellular process; developmental process; ectoderm development; embryonic development; female gamete generation; gamete generation; immune system process; intracellular signaling cascade…	N.A.	kinase; protein kinase; protein kinase receptor; receptor; transferase; tyrosine protein kinase receptor	binding; catalytic activity; growth factor activity; kinase activity; protein binding; protein kinase activity; receptor activity; receptor binding; transferase activity; transmembrane receptor protein kinase activity; transmembrane receptor protein tyrosine kinase activity	N.A.	N.A.	N.A.
36172	236309_x_at	gb:AA625583 /DB_XREF=gi:2537970 /DB_XREF=zu90g12.s1 /CLONE=IMAGE:745318 /FEA=EST /CNT=5 /TID=Hs.190719.0 /TIER=ConsEnd /STK=5 /UG=Hs.190719 /UG_TITLE=ESTs	NA	EST	gb:AA625583	NA	ESTs	Hs.190719.0	NA	5	ConsEnd	5	18	18	Yes	0	B	1	chr7:44777496-44777902	406	mRNA	AK097263	0	98.52	0	0	0		0	0	0		AK097263	98.52	1-1(1)	long	N.A.	ZMIZ2	N.A.	N.A.	N.A.	N.A.	N.A.	N.A.	N.A.	N.A.	N.A.	N.A.	N.A.
40887	241024_at	gb:AI493466 /DB_XREF=gi:4394469 /DB_XREF=qy95f01.x1 /CLONE=IMAGE:2019769 /FEA=EST /CNT=7 /TID=Hs.170972.0 /TIER=ConsEnd /STK=1 /UG=Hs.170972 /UG_TITLE=ESTs	NA	EST	gb:AI493466	NA	ESTs	Hs.170972.0	NA	7	ConsEnd	1	1	1	Yes	0	B	1	chr6:74040579-74040986	407	UCSCgenes	uc003pgr.1		99.26	0	0	0		uc003pgr.1		99.26	1-1(3)	AK090984	99.26	1-1(3)	long	N.A.	C6orf147	N.A.	N.A.	N.A.	N.A.	N.A.	N.A.	N.A.	N.A.	N.A.	N.A.	N.A.
30430	230562_at	gb:R45298 /DB_XREF=gi:822156 /DB_XREF=yg46b07.s1 /CLONE=IMAGE:35632 /FEA=EST /CNT=13 /TID=Hs.6915.0 /TIER=Stack /STK=10 /UG=Hs.6915 /UG_TITLE=ESTs	NA	EST	gb:R45298	NA	ESTs	Hs.6915.0	NA	13	Stack	10	1	1	Yes	0	B	1	chr8:6460531-6460938	407	mRNA	AK057771	0	99.75	0	0	0		0	0	0		AK057771	99.75	1-1(1)	long	N.A.	N.A.	N.A.	N.A.	N.A.	N.A.	N.A.	N.A.	N.A.	N.A.	ENST00000607368.1	ENSG00000271743.1	CTD-2541M15.3
43610	243747_at	gb:AI222019 /DB_XREF=gi:3804222 /DB_XREF=qh01e12.x1 /CLONE=IMAGE:1843438 /FEA=EST /CNT=3 /TID=Hs.144838.0 /TIER=ConsEnd /STK=3 /UG=Hs.144838 /UG_TITLE=ESTs	NA	EST	gb:AI222019	NA	ESTs	Hs.144838.0	NA	3	ConsEnd	3	1	1	Yes	0	B	1	chr19:39945539-39945946	407	UCSCgenes	uc002nvw.1		80.59	0	0	0		uc002nvw.1		80.59	1-1(4)	BC092428	78.38	1-1(6)	long	NM_001007248; NM_001007248; NM_001007248	ZNF599	1558390_at; 1558391_s_at; 228093_at	AK055225; BC092428	148103	GO:0000003;GO:0003676;GO:0003677;GO:0003700;GO:0005488;GO:0006139;GO:0006350;GO:0006357;GO:0006366;GO:0007276;GO:0007283;GO:0008152;GO:0030528;GO:0044238;PC00029;PC00218;PC00244	gamete generation; metabolic process; nucleobase, nucleoside, nucleotide and nucleic acid metabolic process; primary metabolic process; regulation of transcription from RNA polymerase II promoter; reproduction; spermatogenesis; transcription; transcription from RNA polymerase II promoter	N.A.	KRAB box transcription factor; transcription factor; zinc finger transcription factor	DNA binding; binding; nucleic acid binding; transcription factor activity; transcription regulator activity	N.A.	N.A.	N.A.
42715	242852_at	gb:H23213 /DB_XREF=gi:891908 /DB_XREF=ym52e05.s1 /CLONE=IMAGE:51775 /FEA=EST /CNT=5 /TID=Hs.22657.0 /TIER=ConsEnd /STK=0 /UG=Hs.22657 /UG_TITLE=ESTs	NA	EST	gb:H23213	NA	ESTs	Hs.22657.0	NA	5	ConsEnd	0	1	1	No	0	B	1	chr2:8779407-8779815	408	mRNA	AK094521	0	100	0	0	0		0	0	0		AK094521	100	1-1(1)	long	NM_020738; NM_020738	KIDINS220	212162_at; 212163_at	AB033076	57498	N.A.	N.A.	N.A.	N.A.	N.A.	ENST00000569008.1	ENSG00000260837.1	RP11-434B12.1
42049	242186_x_at	gb:D60621 /DB_XREF=gi:962260 /DB_XREF=HUM120G04A /CLONE=GEN-120G04 /FEA=EST /CNT=5 /TID=Hs.28391.0 /TIER=ConsEnd /STK=1 /UG=Hs.28391 /UG_TITLE=ESTs	NA	EST	gb:D60621	NA	ESTs	Hs.28391.0	NA	5	ConsEnd	1	6	6	No	0	B	1	chr4:62625734-62626142	408	UCSCgenes	uc003hcu.1		100	0	0	0		uc003hcu.1		100	1-1(1)	BC039452	100	1-1(1)	long	NM_015236; NM_015236	LPHN3	209866_s_at; 209867_s_at	AF307080	23284	GO:0001525;GO:0002376;GO:0003008;GO:0004872;GO:0004930;GO:0006810;GO:0006886;GO:0006887;GO:0007154;GO:0007155;GO:0007165;GO:0007166;GO:0007186;GO:0007267;GO:0007268;GO:0007269;GO:0007498;GO:0007507;GO:0009987;GO:0015031;GO:0016079;GO:0016192;GO:0032502;GO:0048731;GO:0050877;PC00021;PC00197	G-protein coupled receptor protein signaling pathway; angiogenesis; cell adhesion; cell communication; cell surface receptor linked signal transduction; cell-cell signaling; cellular process; developmental process; exocytosis; heart development; immune system process; intracellular protein transport; mesoderm development; neurological system process; neurotransmitter secretion; protein transport;…	N.A.	G-protein coupled receptor; receptor	G-protein coupled receptor activity; receptor activity	N.A.	N.A.	N.A.
43485	243622_at	gb:AW451836 /DB_XREF=gi:6992612 /DB_XREF=UI-H-BI3-alk-f-05-0-UI.s1 /CLONE=IMAGE:2737280 /FEA=EST /CNT=3 /TID=Hs.257305.0 /TIER=ConsEnd /STK=3 /UG=Hs.257305 /UG_TITLE=ESTs	NA	EST	gb:AW451836	NA	ESTs	Hs.257305.0	NA	3	ConsEnd	3	1	1	Yes	0	B	1	chr15:67493999-67494408	409	mRNA	AK056793	0	100	0	0	0		0	0	0		AK056793	100	1-3(3)	long	NM_004856; NM_001104554; NM_001104554	KIF23; PAQR5	204709_s_at; 220333_at; 242871_at	AK000197; BC039234; BC051826	54852; 9493	GO:0000910;GO:0003774;GO:0003777;GO:0005198;GO:0005200;GO:0005622;GO:0005856;GO:0005874;GO:0006810;GO:0006886;GO:0007049;GO:0007059;GO:0007067;GO:0007126;GO:0009653;GO:0009987;GO:0015031;GO:0016043;GO:0016192;GO:0032502;GO:0032989;PC00085;PC00156;PC00157; GO:0004872;GO:0004930;GO:0006629;GO:0006631;GO:0007154;GO:0007165;GO:0007166;GO:0008152;GO:0009987;GO:0044238;PC00021;PC00197	anatomical structure morphogenesis; cell communication; cell cycle; cell surface receptor linked signal transduction; cellular component organization and biogenesis; cellular process; cellular structure morphogenesis; chromosome segregation; cytokinesis; developmental process; fatty acid metabolic process; intracellular protein transport; lipid metabolic process; meiosis; metabolic process; mitos…	cytoskeleton; intracellular; microtubule	G-protein coupled receptor; cytoskeletal protein; microtubule binding motor protein; microtubule family cytoskeletal protein; receptor	G-protein coupled receptor activity; microtubule motor activity; motor activity; receptor activity; structural constituent of cytoskeleton; structural molecule activity	ENST00000558617.1	ENSG00000259426.1	RP11-253M7.1
40408	240545_at	gb:AW136975 /DB_XREF=gi:6141108 /DB_XREF=UI-H-BI1-acu-a-03-0-UI.s1 /CLONE=IMAGE:2715532 /FEA=EST /CNT=4 /TID=Hs.158607.0 /TIER=ConsEnd /STK=4 /UG=Hs.158607 /UG_TITLE=ESTs	NA	EST	gb:AW136975	NA	ESTs	Hs.158607.0	NA	4	ConsEnd	4	1	1	Yes	0	B	1	chr9:72863758-72864167	409	mRNA	AK094356	0	95.35	0	0	0		0	0	0		AK094356	95.35	1-1(1)	long	N.A.	N.A.	N.A.	N.A.	N.A.	GO:0005083;GO:0005488;GO:0005515;GO:0007154;GO:0007165;GO:0007242;GO:0009987;GO:0030234;PC00022;PC00095	cell communication; cellular process; intracellular signaling cascade; signal transduction	N.A.	G-protein modulator; enzyme modulator	binding; enzyme regulator activity; protein binding; small GTPase regulator activity	N.A.	N.A.	N.A.
39506	239643_at	gb:AW293047 /DB_XREF=gi:6699683 /DB_XREF=UI-H-BI2-agz-a-02-0-UI.s1 /CLONE=IMAGE:2725899 /FEA=EST /CNT=4 /TID=Hs.150169.0 /TIER=ConsEnd /STK=4 /UG=Hs.150169 /UG_TITLE=ESTs	NA	EST	gb:AW293047	NA	ESTs	Hs.150169.0	NA	4	ConsEnd	4	1	1	Yes	0	B	1	chr3:198716529-198716938	409	mRNA	AK094447	0	99.51	0	0	0		0	0	0		AK094447	99.51	1-1(3)	long	NM_004051; BC021183	BDH1	1570336_at; 211715_s_at	BC005844; BC021183	622	GO:0003008;GO:0003824;GO:0006629;GO:0007600;GO:0007601;GO:0008152;GO:0008202;GO:0016491;GO:0044238;GO:0050877;PC00092;PC00176;PC00198	lipid metabolic process; metabolic process; neurological system process; primary metabolic process; sensory perception; steroid metabolic process; system process; visual perception	N.A.	dehydrogenase; oxidoreductase; reductase	catalytic activity; oxidoreductase activity	ENST00000608206.1	ENSG00000272989.1	RP13-616I3.1
44571	244708_at	gb:R49644 /DB_XREF=gi:825174 /DB_XREF=yg61h07.s1 /CLONE=IMAGE:37538 /FEA=EST /CNT=4 /TID=Hs.24865.0 /TIER=ConsEnd /STK=3 /UG=Hs.24865 /UG_TITLE=ESTs	NA	EST	gb:R49644	NA	ESTs	Hs.24865.0	NA	4	ConsEnd	3	1	1	No	0	B	1	chr12:50490744-50491155	409	UCSCgenes	uc001rzb.1	Q8NBA4	100	0	0	0		uc001rzb.1	Q8NBA4	100	1-1(1)	AK091315	100	1-2(2)	long	NM_014191; NM_014191	FIGNL2; SCN8A	1561820_at; 207049_at	AB027567; AF225988	6334	GO:0003008;GO:0005215;GO:0005216;GO:0005244;GO:0005248;GO:0005261;GO:0006810;GO:0006811;GO:0006812;GO:0008324;GO:0019227;GO:0022857;GO:0050877;PC00133;PC00209;PC00227;PC00241;PC00243	action potential propagation; cation transport; ion transport; neurological system process; system process; transport	N.A.	ion channel; sodium channel; transporter; voltage-gated ion channel; voltage-gated sodium channel	cation channel activity; cation transmembrane transporter activity; ion channel activity; transmembrane transporter activity; transporter activity; voltage-gated ion channel activity; voltage-gated sodium channel activity	N.A.	N.A.	N.A.
36737	236874_at	gb:AI634963 /DB_XREF=gi:4686293 /DB_XREF=ty67e03.x1 /CLONE=IMAGE:2284156 /FEA=EST /CNT=5 /TID=Hs.197623.0 /TIER=ConsEnd /STK=5 /UG=Hs.197623 /UG_TITLE=ESTs	NA	EST	gb:AI634963	NA	ESTs	Hs.197623.0	NA	5	ConsEnd	5	1	1	Yes	0	B	1	chr1:32599107-32599516	409	mRNA	AK055014	0	97.8	0	0	0		0	0	0		AK055014	97.8	1-1(1)	long	NM_018045; NM_018045; NM_052841	BSDC1; LOC100128071; TSSK3	1552395_at; 218004_at; 222200_s_at	AK001138; AK021440; BC035354	55108; 81629	GO:0000003;GO:0002376;GO:0003008;GO:0003824;GO:0004672;GO:0005198;GO:0005200;GO:0005488;GO:0005509;GO:0005515;GO:0005516;GO:0005622;GO:0005856;GO:0005874;GO:0005975;GO:0005996;GO:0006094;GO:0006464;GO:0006468;GO:0006950;GO:0007049;GO:0007126;GO:0007154;GO:0007165;GO:0007242;GO:0007276;GO:0007283;GO:0007498;GO:0008017;GO:0008092;GO:0008152;GO:0009653;GO:0009987;GO:0016043;GO:0016301;GO:0016740;GO:…	anatomical structure morphogenesis; calcium-mediated signaling; carbohydrate metabolic process; cell communication; cell cycle; cell-cell signaling; cellular component organization and biogenesis; cellular process; cellular structure morphogenesis; developmental process; gamete generation; gluconeogenesis; immune system process; intracellular signaling cascade; meiosis; mesoderm development; meta…	cytoskeleton; intracellular; microtubule	calcium-binding protein; calmodulin; cytoskeletal protein; intracellular calcium-sensing protein; kinase; microtubule family cytoskeletal protein; non-motor microtubule binding protein; non-receptor serine/threonine protein kinase; protein kinase; transferase	binding; calcium ion binding; calmodulin binding; catalytic activity; cytoskeletal protein binding; kinase activity; microtubule binding; protein binding; protein kinase activity; structural constituent of cytoskeleton; structural molecule activity; transferase activity	N.A.	N.A.	N.A.
42869	243006_at	gb:BG222258 /DB_XREF=gi:12707779 /DB_XREF=naf74a01.x1 /CLONE=IMAGE:4169736 /FEA=EST /CNT=3 /TID=Hs.208965.0 /TIER=ConsEnd /STK=3 /UG=Hs.208965 /UG_TITLE=ESTs	NA	EST	gb:BG222258	NA	ESTs	Hs.208965.0	NA	3	ConsEnd	3	1	1	No	0	B	1	chr6:112240514-112240924	410	mRNA	AK054895	0	96.83	0	0	0		0	0	0		AK054895	96.83	1-1(1)	long	AK090692; NM_002037; NM_002037	FYN	1559101_at; 210105_s_at; 216033_s_at	AK090692; M14333	2534	GO:0000003;GO:0001525;GO:0002376;GO:0003824;GO:0004672;GO:0004714;GO:0004715;GO:0004872;GO:0005975;GO:0006464;GO:0006468;GO:0006810;GO:0006915;GO:0006928;GO:0006950;GO:0007049;GO:0007154;GO:0007155;GO:0007165;GO:0007166;GO:0007169;GO:0007242;GO:0007259;GO:0007267;GO:0007276;GO:0007292;GO:0007398;GO:0007399;GO:0007498;GO:0008152;GO:0008643;GO:0009790;GO:0009987;GO:0016301;GO:0016337;GO:0016740;GO:…	JAK-STAT cascade; angiogenesis; apoptosis; carbohydrate metabolic process; carbohydrate transport; cell adhesion; cell communication; cell cycle; cell motility; cell surface receptor linked signal transduction; cell-cell adhesion; cell-cell signaling; cellular process; developmental process; ectoderm development; embryonic development; female gamete generation; gamete generation; immune system pr…	N.A.	kinase; non-receptor tyrosine protein kinase; protein kinase; protein kinase receptor; receptor; transferase; tyrosine protein kinase receptor	catalytic activity; kinase activity; non-membrane spanning protein tyrosine kinase activity; protein kinase activity; receptor activity; transferase activity; transmembrane receptor protein kinase activity; transmembrane receptor protein tyrosine kinase activity	N.A.	N.A.	N.A.
41490	241627_x_at	gb:AI640434 /DB_XREF=gi:4703543 /DB_XREF=tz70h10.x1 /CLONE=IMAGE:2293987 /FEA=EST /CNT=7 /TID=Hs.23917.1 /TIER=ConsEnd /STK=3 /UG=Hs.23917 /UG_TITLE=ESTs	NA	EST	gb:AI640434	NA	ESTs	Hs.23917.1	NA	7	ConsEnd	3	21	23	Yes	0	B	1	chr14:20624497-20624907	410	UCSCgenes	uc001vzo.1	Q9NTF9	99.51	0	0	0		uc001vzo.1	Q9NTF9	99.51	1-14(14)	AF147401	99.76	1-1(1)	long	NM_016423; NM_016423	ARHGEF40; ZNF219	219314_s_at; 222864_s_at	AB015427	51222	GO:0003676;GO:0003677;GO:0003700;GO:0005488;GO:0006139;GO:0006350;GO:0006357;GO:0006366;GO:0008152;GO:0030528;GO:0044238;PC00171;PC00218;PC00244	metabolic process; nucleobase, nucleoside, nucleotide and nucleic acid metabolic process; primary metabolic process; regulation of transcription from RNA polymerase II promoter; transcription; transcription from RNA polymerase II promoter	N.A.	nucleic acid binding; transcription factor; zinc finger transcription factor	DNA binding; binding; nucleic acid binding; transcription factor activity; transcription regulator activity	N.A.	N.A.	N.A.
36381	236518_at	gb:BE208843 /DB_XREF=gi:8752241 /DB_XREF=bb08f05.x1 /CLONE=IMAGE:2958849 /FEA=EST /CNT=6 /TID=Hs.129544.0 /TIER=ConsEnd /STK=6 /UG=Hs.129544 /UG_TITLE=ESTs, Weakly similar to T45057 hypothetical protein Y39B6B.ee (imported) - Caenorhabditis elegans (C.elegans)	NA	EST	gb:BE208843	NA	ESTs, Weakly similar to T45057 hypothetical protein Y39B6B.ee [imported] - Caenorhabditis elegans [C.elegans]	Hs.129544.0	NA	6	ConsEnd	6	1	1	Yes	0	B	1	chr9:138823904-138824315	411	mRNA	AB075864	0	98.3	0	0	0		0	0	0		AB075864	98.3	1-11(11)	long	NM_024718; NM_024718; AK023107	C9orf86; KIAA1984; LOC100131193	219828_at; 223166_x_at; 225377_at	AK023107; AK027586; BC002945	55684	GO:0003824;GO:0003924;GO:0005488;GO:0005515;GO:0007154;GO:0007165;GO:0009987;GO:0016787;PC00020;PC00095;PC00208	cell communication; cellular process; signal transduction	N.A.	G-protein; enzyme modulator; small GTPase	GTPase activity; binding; catalytic activity; hydrolase activity; protein binding	ENST00000415992.1	ENSG00000273066.1	RP11-216L13.19
37505	237642_at	gb:AI732739 /DB_XREF=gi:5053852 /DB_XREF=zw21e10.x5 /CLONE=IMAGE:769962 /FEA=EST /CNT=9 /TID=Hs.191632.0 /TIER=ConsEnd /STK=4 /UG=Hs.191632 /UG_TITLE=ESTs, Moderately similar to ALU8_HUMAN ALU SUBFAMILY SX SEQUENCE CONTAMINATION WARNING ENTRY (H.sapiens)	NA	EST	gb:AI732739	NA	ESTs, Moderately similar to ALU8_HUMAN ALU SUBFAMILY SX SEQUENCE CONTAMINATION WARNING ENTRY [H.sapiens]	Hs.191632.0	NA	9	ConsEnd	4	1	1	Yes	0	B	1	chr4:1249539-1249950	411	mRNA	AK091442	0	100	0	0	0		0	0	0		AK091442	100	1-2(2)	long	N.A.	N.A.	N.A.	N.A.	N.A.	N.A.	N.A.	N.A.	N.A.	N.A.	ENST00000505364.1	ENSG00000196810.4	CTBP1-AS2
40548	240685_at	gb:AI125330 /DB_XREF=gi:3593844 /DB_XREF=qd92e10.x1 /CLONE=IMAGE:1736970 /FEA=EST /CNT=7 /TID=Hs.122199.0 /TIER=ConsEnd /STK=0 /UG=Hs.122199 /UG_TITLE=ESTs	NA	EST	gb:AI125330	NA	ESTs	Hs.122199.0	NA	7	ConsEnd	0	1	1	No	0	B	1	chr4:147250057-147250468	411	UCSCgenes	uc003iko.1		99.76	0	0	0		uc003iko.1		99.76	1-1(6)	AK057233	99.76	1-1(5)	long	N.A.	LOC100505545	N.A.	N.A.	N.A.	N.A.	N.A.	N.A.	N.A.	N.A.	ENST00000507726.1	ENSG00000248809.1	RP11-6L6.3
30930	231062_at	gb:R48254 /DB_XREF=gi:810280 /DB_XREF=yj67c05.s1 /CLONE=IMAGE:153800 /FEA=EST /CNT=9 /TID=Hs.117482.0 /TIER=Stack /STK=9 /UG=Hs.117482 /UG_TITLE=ESTs	NA	EST	gb:R48254	NA	ESTs	Hs.117482.0	NA	9	Stack	9	1	1	Yes	0	B	1	chr13:98538469-98538880	411	mRNA	AF339771	0	99.51	0	0	0		0	0	0		AF339771	99.51	1-1(1)	long	NM_015296; NM_015296; NM_015296; NM_015296; AK022011	DOCK9	212538_at; 215041_s_at; 215237_at; 215238_s_at; 232874_at	AB028981; AK022011; AK122987; BC146814	23348	GO:0005083;GO:0005085;GO:0005488;GO:0005515;GO:0006810;GO:0006886;GO:0006897;GO:0006909;GO:0006928;GO:0007154;GO:0007165;GO:0007242;GO:0009987;GO:0015031;GO:0016192;GO:0030234;PC00022;PC00095;PC00113	cell communication; cell motility; cellular process; endocytosis; intracellular protein transport; intracellular signaling cascade; phagocytosis; protein transport; signal transduction; transport; vesicle-mediated transport	N.A.	G-protein modulator; enzyme modulator; guanyl-nucleotide exchange factor	binding; enzyme regulator activity; guanyl-nucleotide exchange factor activity; protein binding; small GTPase regulator activity	ENST00000562781.1	ENSG00000260992.1	DOCK9-AS2
43445	243582_at	gb:AW082633 /DB_XREF=gi:6037785 /DB_XREF=xc20f05.x1 /CLONE=IMAGE:2584833 /FEA=EST /CNT=6 /TID=Hs.212715.0 /TIER=ConsEnd /STK=0 /UG=Hs.212715 /UG_TITLE=ESTs	NA	EST	gb:AW082633	NA	ESTs	Hs.212715.0	NA	6	ConsEnd	0	1	1	Yes	0	B	1	chr5:145441117-145441529	412	mRNA	AL833297	0	100	0	0	0		0	0	0		AL833297	100	1-11(11)	long	NM_001029869	PLAC8L1	237783_at	BC130586	153770	N.A.	N.A.	N.A.	N.A.	N.A.	N.A.	N.A.	N.A.
42972	243109_at	gb:AA748418 /DB_XREF=gi:2788376 /DB_XREF=ny01a01.s1 /CLONE=IMAGE:1270440 /FEA=EST /CNT=5 /TID=Hs.164577.0 /TIER=ConsEnd /STK=3 /UG=Hs.164577 /UG_TITLE=ESTs	NA	EST	gb:AA748418	NA	ESTs	Hs.164577.0	NA	5	ConsEnd	3	1	1	No	0	B	1	chr15:92687882-92688294	412	UCSCgenes	uc002btg.1		99.51	0	0	0		uc002btg.1		99.51	1-8(8)	AL832048	100	1-9(9)	long	AK002037	MCTP2	220603_s_at	AK002037	55784	N.A.	N.A.	N.A.	N.A.	N.A.	N.A.	N.A.	N.A.
40928	241065_x_at	gb:AI076273 /DB_XREF=gi:3405451 /DB_XREF=oy87c10.x1 /CLONE=IMAGE:1672818 /FEA=EST /CNT=4 /TID=Hs.269836.0 /TIER=ConsEnd /STK=4 /UG=Hs.269836 /UG_TITLE=ESTs, Weakly similar to ALU1_HUMAN ALU SUBFAMILY J SEQUENCE CONTAMINATION WARNING ENTRY (H.sapiens)	NA	EST	gb:AI076273	NA	ESTs, Weakly similar to ALU1_HUMAN ALU SUBFAMILY J SEQUENCE CONTAMINATION WARNING ENTRY [H.sapiens]	Hs.269836.0	NA	4	ConsEnd	4	212	228	No	0	B	1	chr12:22107721-22108133	412	mRNA	AK124990	0	96.6	0	0	0		0	0	0		AK124990	96.6	1-1(2)	long	NM_018686	CMAS	218111_s_at	AF271388	55907	GO:0003824;GO:0005975;GO:0005976;GO:0006139;GO:0006206;GO:0006629;GO:0008152;GO:0016740;GO:0016779;GO:0044238;PC00174;PC00220	carbohydrate metabolic process; lipid metabolic process; metabolic process; nucleobase, nucleoside, nucleotide and nucleic acid metabolic process; polysaccharide metabolic process; primary metabolic process; pyrimidine base metabolic process	N.A.	nucleotidyltransferase; transferase	catalytic activity; nucleotidyltransferase activity; transferase activity	N.A.	N.A.	N.A.
44532	244669_at	gb:T16443 /DB_XREF=gi:518605 /DB_XREF=NIB1314 /FEA=EST /CNT=3 /TID=Hs.237118.0 /TIER=ConsEnd /STK=3 /UG=Hs.237118 /UG_TITLE=ESTs	NA	EST	gb:T16443	NA	ESTs	Hs.237118.0	NA	3	ConsEnd	3	1	1	Yes	0	B	1	chr6:86443763-86444177	413	UCSCgenes	uc003ple.1		100	0	0	0		uc003ple.1		100	1-1(1)	BC069050	16.71	1-2(4)	long	N.A.	SNHG5; SNORD50A; SNORD50B	N.A.	N.A.	N.A.	N.A.	N.A.	N.A.	N.A.	N.A.	ENST00000431043.1	ENSG00000203875.6	SNHG5
38051	238188_at	gb:AI989571 /DB_XREF=gi:5836452 /DB_XREF=ws34e07.x1 /CLONE=IMAGE:2499108 /FEA=EST /CNT=9 /TID=Hs.99510.0 /TIER=ConsEnd /STK=5 /UG=Hs.99510 /UG_TITLE=ESTs	NA	EST	gb:AI989571	NA	ESTs	Hs.99510.0	NA	9	ConsEnd	5	1	1	Yes	0	B	1	chr1:226418409-226418822	413	mRNA	AK057440	0	90.56	0	0	0		0	0	0		AK057440	90.56	1-1(1)	long	N.A.	GJC2; IBA57	N.A.	N.A.	N.A.	N.A.	N.A.	N.A.	N.A.	N.A.	N.A.	N.A.	N.A.
35899	236036_at	gb:AA029265 /DB_XREF=gi:1496706 /DB_XREF=zk10d01.s1 /CLONE=IMAGE:470113 /FEA=EST /CNT=7 /TID=Hs.61497.0 /TIER=ConsEnd /STK=6 /UG=Hs.61497 /UG_TITLE=ESTs	NA	EST	gb:AA029265	NA	ESTs	Hs.61497.0	NA	7	ConsEnd	6	1	1	Yes	0	B	1	chr1:112091506-112091919	413	UCSCgenes	uc001ebq.1		100	0	0	0		uc001ebq.1		100	1-3(3)	AK092511	100	1-3(3)	long	NM_007204	DDX20; FAM212B; LOC100506343	223331_s_at	AF106019	11218	GO:0003676;GO:0003724;GO:0003743;GO:0003824;GO:0004386;GO:0005488;GO:0006139;GO:0006412;GO:0008135;GO:0008152;GO:0019538;GO:0044238;GO:0045182;PC00031;PC00032;PC00115;PC00171;PC00223;PC00224	metabolic process; nucleobase, nucleoside, nucleotide and nucleic acid metabolic process; primary metabolic process; protein metabolic process; translation	N.A.	RNA binding protein; RNA helicase; helicase; nucleic acid binding; translation factor; translation initiation factor	RNA helicase activity; binding; catalytic activity; helicase activity; nucleic acid binding; translation factor activity, nucleic acid binding; translation initiation factor activity; translation regulator activity	ENST00000430373.1	ENSG00000227811.2	RP4-773A18.4
37565	237702_at	gb:AW451271 /DB_XREF=gi:6992047 /DB_XREF=UI-H-BI3-alh-d-08-0-UI.s1 /CLONE=IMAGE:2736807 /FEA=EST /CNT=5 /TID=Hs.170415.0 /TIER=ConsEnd /STK=5 /UG=Hs.170415 /UG_TITLE=ESTs	NA	EST	gb:AW451271	NA	ESTs	Hs.170415.0	NA	5	ConsEnd	5	1	1	Yes	0	B	1	chr2:178686480-178686893	413	mRNA	BC037837	0	99.76	0	0	0		0	0	0		BC037837	99.76	1-2(2)	long	N.A.	RBM45	N.A.	N.A.	N.A.	N.A.	N.A.	N.A.	N.A.	N.A.	N.A.	N.A.	N.A.
30551	230683_at	gb:W56760 /DB_XREF=gi:1358626 /DB_XREF=zd14f05.s1 /CLONE=IMAGE:340641 /FEA=EST /CNT=9 /TID=Hs.39987.0 /TIER=Stack /STK=9 /UG=Hs.39987 /UG_TITLE=ESTs	NA	EST	gb:W56760	NA	ESTs	Hs.39987.0	NA	9	Stack	9	1	1	Yes	0	B	1	chr20:56237395-56237808	413	mRNA	AK024545	0	84.75	0	0	0		0	0	0		AK024545	84.75	1-1(1)	long	N.A.	PPP4R1L	N.A.	N.A.	N.A.	N.A.	N.A.	N.A.	N.A.	N.A.	N.A.	N.A.	N.A.
41695	241832_at	gb:AI864271 /DB_XREF=gi:5528378 /DB_XREF=wg64h06.x1 /CLONE=IMAGE:2369915 /FEA=EST /CNT=3 /TID=Hs.211648.0 /TIER=ConsEnd /STK=3 /UG=Hs.211648 /UG_TITLE=ESTs	NA	EST	gb:AI864271	NA	ESTs	Hs.211648.0	NA	3	ConsEnd	3	1	1	Yes	0	B	1	chr2:33667474-33667890	416	UCSCgenes	uc002roz.1	NP_056290	100	0	0	0		uc002roz.1	NP_056290	100	1-4(4)	AK096187	100	1-5(5)	long	NM_015475	FAM98A	212333_at	AK074867	25940	N.A.	N.A.	N.A.	N.A.	N.A.	N.A.	N.A.	N.A.
44100	244237_at	gb:AI452411 /DB_XREF=gi:4285405 /DB_XREF=tj53b01.x1 /CLONE=IMAGE:2145193 /FEA=EST /CNT=3 /TID=Hs.143856.0 /TIER=ConsEnd /STK=3 /UG=Hs.143856 /UG_TITLE=ESTs	NA	EST	gb:AI452411	NA	ESTs	Hs.143856.0	NA	3	ConsEnd	3	1	1	Yes	0	B	1	chr22:35573378-35573795	416	mRNA	AK075161	0	100	0	0	0		0	0	0		AK075161	100	3-2,3,4(4)	long	N.A.	N.A.	N.A.	N.A.	N.A.	GO:0000003;GO:0000165;GO:0002376;GO:0003824;GO:0004672;GO:0004675;GO:0004714;GO:0004715;GO:0004872;GO:0006464;GO:0006468;GO:0006915;GO:0006917;GO:0006950;GO:0007049;GO:0007154;GO:0007165;GO:0007166;GO:0007178;GO:0007242;GO:0007249;GO:0007254;GO:0007276;GO:0007292;GO:0008152;GO:0009653;GO:0009987;GO:0016043;GO:0016301;GO:0016740;GO:0019199;GO:0019538;GO:0032502;GO:0032989;GO:0043066;GO:0044238;GO:…	I-kappaB kinase/NF-kappaB cascade; JNK cascade; MAPKKK cascade; anatomical structure morphogenesis; apoptosis; cell adhesion; cell communication; cell cycle; cell surface receptor linked signal transduction; cellular component organization and biogenesis; cellular process; cellular structure morphogenesis; developmental process; female gamete generation; gamete generation; immune system process; …	N.A.	cell adhesion molecule; kinase; non-receptor serine/threonine protein kinase; non-receptor tyrosine protein kinase; protein kinase; protein kinase receptor; receptor; serine/threonine protein kinase receptor; signaling molecule; transferase; tyrosine protein kinase receptor	binding; catalytic activity; kinase activity; non-membrane spanning protein tyrosine kinase activity; protein binding; protein kinase activity; receptor activity; receptor binding; transferase activity; transmembrane receptor protein kinase activity; transmembrane receptor protein serine/threonine kinase activity; transmembrane receptor protein tyrosine kinase activity	ENST00000330602.2	ENSG00000183822.2	CTA-833B7.2
43692	243829_at	gb:AW613053 /DB_XREF=gi:7318325 /DB_XREF=hg84h07.x1 /CLONE=IMAGE:2952349 /FEA=EST /CNT=3 /TID=Hs.299137.0 /TIER=ConsEnd /STK=3 /UG=Hs.299137 /UG_TITLE=ESTs	NA	EST	gb:AW613053	NA	ESTs	Hs.299137.0	NA	3	ConsEnd	3	1	1	Yes	0	B	1	chr7:140180240-140180656	416	mRNA	AK054801	0	100	0	0	0		0	0	0		AK054801	100	1-1(2)	long	NM_004333	BRAF	206044_s_at	M95712	673	GO:0000003;GO:0000165;GO:0002376;GO:0003824;GO:0004672;GO:0004675;GO:0004714;GO:0004715;GO:0004872;GO:0006464;GO:0006468;GO:0006915;GO:0006917;GO:0006950;GO:0007049;GO:0007154;GO:0007165;GO:0007166;GO:0007178;GO:0007242;GO:0007249;GO:0007254;GO:0007276;GO:0007292;GO:0008152;GO:0009653;GO:0009987;GO:0016043;GO:0016301;GO:0016740;GO:0019199;GO:0019538;GO:0032502;GO:0032989;GO:0043066;GO:0044238;GO:…	I-kappaB kinase/NF-kappaB cascade; JNK cascade; MAPKKK cascade; anatomical structure morphogenesis; apoptosis; cell communication; cell cycle; cell surface receptor linked signal transduction; cellular component organization and biogenesis; cellular process; cellular structure morphogenesis; developmental process; female gamete generation; gamete generation; immune system process; induction of ap…	N.A.	kinase; non-receptor serine/threonine protein kinase; non-receptor tyrosine protein kinase; protein kinase; protein kinase receptor; receptor; serine/threonine protein kinase receptor; transferase; tyrosine protein kinase receptor	catalytic activity; kinase activity; non-membrane spanning protein tyrosine kinase activity; protein kinase activity; receptor activity; transferase activity; transmembrane receptor protein kinase activity; transmembrane receptor protein serine/threonine kinase activity; transmembrane receptor protein tyrosine kinase activity	N.A.	N.A.	N.A.
44395	244532_x_at	gb:AW665538 /DB_XREF=gi:7458177 /DB_XREF=hi92c10.x1 /CLONE=IMAGE:2979762 /FEA=EST /CNT=6 /TID=Hs.117689.2 /TIER=ConsEnd /STK=0 /UG=Hs.117689 /UG_TITLE=ESTs	NA	EST	gb:AW665538	NA	ESTs	Hs.117689.2	NA	6	ConsEnd	0	5	8	Yes	0	B	1	chr1:142098239-142098655	416	UCSCgenes	uc001eiw.1		100	0	0	0		uc001eiw.1		100	1-8(8)	CR936796	100	1-12(13)	long	N.A.	N.A.	N.A.	N.A.	N.A.	GO:0005886;GO:0007154;GO:0007155;GO:0007165;GO:0009987;GO:0030054;PC00070	cell adhesion; cell communication; cellular process; signal transduction	cell junction; plasma membrane	cell junction protein	N.A.	N.A.	N.A.	N.A.
41087	241224_x_at	gb:AA770014 /DB_XREF=gi:2821252 /DB_XREF=ah81h02.s1 /CLONE=1322067 /FEA=EST /CNT=4 /TID=Hs.192371.0 /TIER=ConsEnd /STK=4 /UG=Hs.192371 /UG_TITLE=ESTs	NA	EST	gb:AA770014	NA	ESTs	Hs.192371.0	NA	4	ConsEnd	4	98	101	Yes	0	B	1	chr21:38416273-38450484	416	UCSCgenes	uc002ywq.1	Q96T75-3	97.36	0	0	0		uc002ywq.1	Q96T75-3	97.36	3-2,3,4(4)	AF321193	98.8	3-2,3,4(4)	vlong	NM_005867	DSCR4; DSCR8	207258_at	DQ179113	N.A.	N.A.	N.A.	N.A.	N.A.	N.A.	N.A.	N.A.	N.A.
30742	230874_at	gb:AI241896 /DB_XREF=gi:3837293 /DB_XREF=qu70h07.x1 /CLONE=IMAGE:1977469 /FEA=EST /CNT=8 /TID=Hs.48653.0 /TIER=Stack /STK=8 /UG=Hs.48653 /UG_TITLE=ESTs	NA	EST	gb:AI241896	NA	ESTs	Hs.48653.0	NA	8	Stack	8	1	1	Yes	0	B	1	chr11:92516987-92517404	417	UCSCgenes	uc001pdl.1		99.76	0	0	0		uc001pdl.1		99.76	1-1(1)	AK096912	99.76	1-1(1)	long	NM_152313	SLC36A4	234978_at	AY162216	120103	N.A.	N.A.	N.A.	N.A.	N.A.	N.A.	N.A.	N.A.
36857	236994_at	gb:AW770868 /DB_XREF=gi:7702916 /DB_XREF=hn54d06.x1 /CLONE=IMAGE:3027467 /FEA=EST /CNT=5 /TID=Hs.134482.0 /TIER=ConsEnd /STK=5 /UG=Hs.134482 /UG_TITLE=ESTs	NA	EST	gb:AW770868	NA	ESTs	Hs.134482.0	NA	5	ConsEnd	5	1	1	Yes	0	B	1	chr6:99424272-99424689	417	mRNA	AK055220	0	100	0	0	0		0	0	0		AK055220	100	1-2(4)	long	AK055220; NM_012160	FBXL4	209943_at; 235450_at	AF176699; AK055220	26235	GO:0002376;GO:0003676;GO:0003677;GO:0003684;GO:0005488;GO:0005515;GO:0006139;GO:0006259;GO:0006281;GO:0006508;GO:0007049;GO:0008047;GO:0008152;GO:0009987;GO:0019538;GO:0030234;GO:0044238;PC00009;PC00086;PC00095;PC00171	DNA metabolic process; DNA repair; cell cycle; cellular process; immune system process; metabolic process; nucleobase, nucleoside, nucleotide and nucleic acid metabolic process; primary metabolic process; protein metabolic process; proteolysis	N.A.	DNA binding protein; damaged DNA-binding protein; enzyme modulator; nucleic acid binding	DNA binding; binding; damaged DNA binding; enzyme activator activity; enzyme regulator activity; nucleic acid binding; protein binding	N.A.	N.A.	N.A.
40133	240270_x_at	gb:AI918098 /DB_XREF=gi:5637953 /DB_XREF=wc10d12.x1 /CLONE=IMAGE:2314775 /FEA=EST /CNT=4 /TID=Hs.213956.0 /TIER=ConsEnd /STK=4 /UG=Hs.213956 /UG_TITLE=ESTs, Highly similar to similar to KIAA0855 (H.sapiens)	NA	EST	gb:AI918098	NA	ESTs, Highly similar to similar to KIAA0855 [H.sapiens]	Hs.213956.0	NA	4	ConsEnd	4	15	17	Yes	0	B	1	chr15:82737564-82737982	418	UCSCgenes	uc002bke.1		100	0	0	0		uc002bke.1		100	1-1(1)	AK095617	99.28	2-4,5(5)	long	N.A.	N.A.	N.A.	N.A.	N.A.	GO:0003676;GO:0003677;GO:0003700;GO:0005488;GO:0006139;GO:0006350;GO:0006366;GO:0008152;GO:0030528;GO:0044238;PC00218	metabolic process; nucleobase, nucleoside, nucleotide and nucleic acid metabolic process; primary metabolic process; transcription; transcription from RNA polymerase II promoter	N.A.	transcription factor	DNA binding; binding; nucleic acid binding; transcription factor activity; transcription regulator activity	N.A.	N.A.	N.A.
39793	239930_at	gb:AA604126 /DB_XREF=gi:2444696 /DB_XREF=no72e09.s1 /CLONE=IMAGE:1112392 /FEA=EST /CNT=4 /TID=Hs.245834.0 /TIER=ConsEnd /STK=4 /UG=Hs.245834 /UG_TITLE=ESTs	NA	EST	gb:AA604126	NA	ESTs	Hs.245834.0	NA	4	ConsEnd	4	1	1	Yes	0	B	1	chr1:228466940-228467358	418	mRNA	AK097996	0	95.93	0	0	0		0	0	0		AK097996	95.93	1-3(3)	long	NM_004481; NM_004481; NM_004481	GALNT2	217787_s_at; 217788_s_at; 223991_s_at	AK056187; BC041120	2590	GO:0003824;GO:0005975;GO:0005976;GO:0006464;GO:0006486;GO:0008152;GO:0016740;GO:0016757;GO:0019538;GO:0044238;PC00111;PC00220	carbohydrate metabolic process; metabolic process; polysaccharide metabolic process; primary metabolic process; protein amino acid glycosylation; protein metabolic process; protein modification process	N.A.	glycosyltransferase; transferase	catalytic activity; transferase activity; transferase activity, transferring glycosyl groups	N.A.	N.A.	N.A.
36292	236429_at	gb:AI831874 /DB_XREF=gi:5452545 /DB_XREF=wh64e01.x1 /CLONE=IMAGE:2385528 /FEA=EST /CNT=6 /TID=Hs.120954.0 /TIER=ConsEnd /STK=6 /UG=Hs.120954 /UG_TITLE=ESTs	NA	EST	gb:AI831874	NA	ESTs	Hs.120954.0	NA	6	ConsEnd	6	1	1	No	0	B	1	chr19:57843223-57843641	418	mRNA	BC017737	0	98.33	0	0	0		0	0	0		BC017737	98.33	1-1(1)	long	NM_001105549	ZNF83	221645_s_at	M27877	55769	GO:0003676;GO:0003677;GO:0003700;GO:0005488;GO:0006139;GO:0006350;GO:0006357;GO:0006366;GO:0008152;GO:0030528;GO:0044238;PC00029;PC00218;PC00244	metabolic process; nucleobase, nucleoside, nucleotide and nucleic acid metabolic process; primary metabolic process; regulation of transcription from RNA polymerase II promoter; transcription; transcription from RNA polymerase II promoter	N.A.	KRAB box transcription factor; transcription factor; zinc finger transcription factor	DNA binding; binding; nucleic acid binding; transcription factor activity; transcription regulator activity	N.A.	N.A.	N.A.
39004	239141_at	gb:AA011020 /DB_XREF=gi:1472047 /DB_XREF=ze34b08.s1 /CLONE=IMAGE:360855 /FEA=EST /CNT=6 /TID=Hs.40489.0 /TIER=ConsEnd /STK=4 /UG=Hs.40489 /UG_TITLE=ESTs	NA	EST	gb:AA011020	NA	ESTs	Hs.40489.0	NA	6	ConsEnd	4	1	1	Yes	0	B	1	chr11:19691009-19691427	418	mRNA	BC029949	0	100	0	0	0		0	0	0		BC029949	100	1-1(1)	long	NM_145117; NM_145117; NM_145117	LOC100126784; NAV2	218330_s_at; 222598_s_at; 222599_s_at	AK001495	89797	N.A.	N.A.	N.A.	N.A.	N.A.	N.A.	N.A.	N.A.
40792	240929_at	gb:AW300004 /DB_XREF=gi:6709681 /DB_XREF=xs55e09.x1 /CLONE=IMAGE:2773576 /FEA=EST /CNT=5 /TID=Hs.126813.0 /TIER=ConsEnd /STK=4 /UG=Hs.126813 /UG_TITLE=ESTs	NA	EST	gb:AW300004	NA	ESTs	Hs.126813.0	NA	5	ConsEnd	4	1	1	Yes	0	B	1	chr8:30359176-30359595	419	UCSCgenes	uc003xia.1		98.33	0	0	0		uc003xia.1		98.33	1-1(3)	AK057935	98.33	1-1(4)	long	AK057533; NM_001008712; NM_001008712; NM_006867; NM_006867; AK024192	RBPMS	1557223_at; 207836_s_at; 207837_at; 209487_at; 209488_s_at; 231961_at	AK024192; AK057533; D84109; D84110	11030	GO:0003676;GO:0005488;PC00171	N.A.	N.A.	nucleic acid binding	binding; nucleic acid binding	ENST00000519753.1	ENSG00000254109.1	RBPMS-AS1
40010	240147_at	gb:AA830578 /DB_XREF=gi:2903677 /DB_XREF=oc55b05.s1 /CLONE=IMAGE:1353585 /FEA=EST /CNT=4 /TID=Hs.125095.0 /TIER=ConsEnd /STK=4 /UG=Hs.125095 /UG_TITLE=ESTs	NA	EST	gb:AA830578	NA	ESTs	Hs.125095.0	NA	4	ConsEnd	4	1	1	Yes	0	B	1	chr7:1030663-1031082	419	UCSCgenes	uc003sjv.1		99.76	0	0	0		uc003sjv.1		99.76	1-1(2)	BC025971	99.28	1-1(2)	long	N.A.	C7orf50; MIR339	N.A.	N.A.	N.A.	N.A.	N.A.	N.A.	N.A.	N.A.	N.A.	N.A.	N.A.
39831	239968_at	gb:AW206007 /DB_XREF=gi:6505481 /DB_XREF=UI-H-BI1-afy-f-07-0-UI.s1 /CLONE=IMAGE:2723484 /FEA=EST /CNT=7 /TID=Hs.223444.0 /TIER=ConsEnd /STK=2 /UG=Hs.223444 /UG_TITLE=ESTs	NA	EST	gb:AW206007	NA	ESTs	Hs.223444.0	NA	7	ConsEnd	2	1	1	Yes	0	B	1	chr21:43706402-43720348	419	UCSCgenes	uc002zdh.1		99.76	0	0	0		uc002zdh.1		99.76	3-1,2,3(4)	AF426261	99.76	3-1,2,3(4)	vlong	N.A.	LINC00313; LINC00319	N.A.	N.A.	N.A.	N.A.	N.A.	N.A.	N.A.	N.A.	ENST00000441283.1	ENSG00000185186.4	LINC00313
39723	239860_at	gb:AI311917 /DB_XREF=gi:4006788 /DB_XREF=qo89f11.x1 /CLONE=IMAGE:1915725 /FEA=EST /CNT=5 /TID=Hs.16292.0 /TIER=ConsEnd /STK=4 /UG=Hs.16292 /UG_TITLE=ESTs	NA	EST	gb:AI311917	NA	ESTs	Hs.16292.0	NA	5	ConsEnd	4	1	1	Yes	0	B	1	chr8:105463955-105464375	420	mRNA	AY203950	0	98.81	0	0	0		0	0	0		AY203950	98.81	1-1(1)	long	NM_001385	DPYS	206065_s_at	D78011	1807	GO:0003824;GO:0006139;GO:0008152;GO:0016787;GO:0044238;PC00121	metabolic process; nucleobase, nucleoside, nucleotide and nucleic acid metabolic process; primary metabolic process	N.A.	hydrolase	catalytic activity; hydrolase activity	N.A.	N.A.	N.A.
38005	238142_at	gb:AW029203 /DB_XREF=gi:5887959 /DB_XREF=wx07c09.x1 /CLONE=IMAGE:2542960 /FEA=EST /CNT=5 /TID=Hs.191952.0 /TIER=ConsEnd /STK=5 /UG=Hs.191952 /UG_TITLE=ESTs	NA	EST	gb:AW029203	NA	ESTs	Hs.191952.0	NA	5	ConsEnd	5	1	1	No	0	B	1	chr16:29831957-29832377	420	mRNA	AK094903	0	98.1	0	0	0		0	0	0		AK094903	98.1	1-1(3)	long	NM_181718; NM_178863; NM_178863	ASPHD1; KCTD13	1553997_a_at; 221889_at; 45653_at	AF289573; BC036228; BC126319	253980; 253982	GO:0003824;GO:0006464;GO:0007154;GO:0007165;GO:0007166;GO:0007169;GO:0008152;GO:0009987;GO:0016491;GO:0019538;GO:0044238;PC00122;PC00176	cell communication; cell surface receptor linked signal transduction; cellular process; metabolic process; primary metabolic process; protein metabolic process; protein modification process; signal transduction; transmembrane receptor protein tyrosine kinase signaling pathway	N.A.	hydroxylase; oxidoreductase	catalytic activity; oxidoreductase activity	N.A.	N.A.	N.A.
36531	236668_at	gb:AW205474 /DB_XREF=gi:6504946 /DB_XREF=UI-H-BI1-aey-e-09-0-UI.s1 /CLONE=IMAGE:2721112 /FEA=EST /CNT=5 /TID=Hs.145804.0 /TIER=ConsEnd /STK=5 /UG=Hs.145804 /UG_TITLE=ESTs	NA	EST	gb:AW205474	NA	ESTs	Hs.145804.0	NA	5	ConsEnd	5	1	1	No	0	B	1	chr17:39656181-39656601	420	mRNA	BC050302	0	98.1	0	0	0		0	0	0		BC050302	98.1	3-3,4,5(5)	long	NM_014233; NM_014233; NM_001076684; NM_014233	UBTF	1558215_s_at; 202692_s_at; 214881_s_at; 225982_at	BC053844; X53390; X56687	7343	GO:0003676;GO:0003677;GO:0003682;GO:0003700;GO:0005102;GO:0005488;GO:0005515;GO:0006139;GO:0006325;GO:0006350;GO:0006357;GO:0006366;GO:0006996;GO:0007154;GO:0007165;GO:0007242;GO:0008152;GO:0009987;GO:0016043;GO:0030528;GO:0044238;PC00009;PC00024;PC00077;PC00171;PC00207;PC00218	cell communication; cellular component organization and biogenesis; cellular process; establishment and/or maintenance of chromatin architecture; intracellular signaling cascade; metabolic process; nucleobase, nucleoside, nucleotide and nucleic acid metabolic process; organelle organization and biogenesis; primary metabolic process; regulation of transcription from RNA polymerase II promoter; sig…	N.A.	DNA binding protein; HMG box transcription factor; chromatin/chromatin-binding protein; nucleic acid binding; signaling molecule; transcription factor	DNA binding; binding; chromatin binding; nucleic acid binding; protein binding; receptor binding; transcription factor activity; transcription regulator activity	ENST00000563394.1	ENSG00000260793.2	RP5-882C2.2
43378	243515_at	gb:AI740589 /DB_XREF=gi:5108877 /DB_XREF=wg23b09.x1 /CLONE=IMAGE:2365913 /FEA=EST /CNT=6 /TID=Hs.87279.0 /TIER=ConsEnd /STK=0 /UG=Hs.87279 /UG_TITLE=ESTs	NA	EST	gb:AI740589	NA	ESTs	Hs.87279.0	NA	6	ConsEnd	0	1	1	No	0	B	1	chr22:36677312-36677732	420	mRNA	BC008287	0	100	0	0	0		0	0	0		BC008287	100	1-7(7)	long	NM_032561; NM_021974	C22orf23; MICALL1; POLR2F	209511_at; 223706_at	AF324466; BC003582	5435; 84645	GO:0003676;GO:0003824;GO:0003899;GO:0005488;GO:0006139;GO:0006350;GO:0006366;GO:0008152;GO:0016740;GO:0032568;GO:0044238;PC00019;PC00031;PC00171	general transcription from RNA polymerase II promoter; metabolic process; nucleobase, nucleoside, nucleotide and nucleic acid metabolic process; primary metabolic process; transcription; transcription from RNA polymerase II promoter	N.A.	DNA-directed RNA polymerase; RNA binding protein; nucleic acid binding	DNA-directed RNA polymerase activity; binding; catalytic activity; nucleic acid binding; transferase activity	ENST00000609976.1	ENSG00000272582.1	RP5-1039K5.17
41338	241475_at	gb:AA420998 /DB_XREF=gi:2099831 /DB_XREF=zu08f10.s1 /CLONE=IMAGE:731275 /FEA=EST /CNT=4 /TID=Hs.178095.0 /TIER=ConsEnd /STK=4 /UG=Hs.178095 /UG_TITLE=ESTs	NA	EST	gb:AA420998	NA	ESTs	Hs.178095.0	NA	4	ConsEnd	4	1	1	Yes	0	B	1	chr8:144852165-144852586	421	UCSCgenes	uc003yzi.1	Q8NDL7	96.44	0	0	0		uc003yzi.1	Q8NDL7	96.44	1-2(2)	AY940073	96.67	1-8(8)	long	NM_173831	BREA2; CCDC166; ZNF707	232076_at	AK001126	N.A.	N.A.	N.A.	N.A.	N.A.	N.A.	ENST00000531565.1	ENSG00000181097.5	RP11-429J17.2
29777	229909_at	gb:AI654238 /DB_XREF=gi:4738217 /DB_XREF=tq89a02.x1 /CLONE=IMAGE:2215946 /FEA=EST /CNT=20 /TID=Hs.98969.0 /TIER=Stack /STK=18 /UG=Hs.98969 /UG_TITLE=ESTs	NA	EST	gb:AI654238	NA	ESTs	Hs.98969.0	NA	20	Stack	18	1	1	Yes	0	B	1	chr12:542515-542936	421	mRNA	AK131277	0	97.39	0	0	0		0	0	0		AK131277	97.39	1-7(7)	long	NM_173593; NM_016533	B4GALNT3; NINJ2	1553727_at; 219594_at	AK131277; BC015737	283358	GO:0003824;GO:0006464;GO:0006486;GO:0008152;GO:0016740;GO:0016757;GO:0019538;GO:0044238;PC00111;PC00220	metabolic process; primary metabolic process; protein amino acid glycosylation; protein metabolic process; protein modification process	N.A.	glycosyltransferase; transferase	catalytic activity; transferase activity; transferase activity, transferring glycosyl groups	N.A.	N.A.	N.A.
38516	238653_at	gb:BF967997 /DB_XREF=gi:12335212 /DB_XREF=602269504F1 /CLONE=IMAGE:4357681 /FEA=EST /CNT=7 /TID=Hs.31874.0 /TIER=ConsEnd /STK=0 /UG=Hs.31874 /UG_TITLE=ESTs	NA	EST	gb:BF967997	NA	ESTs	Hs.31874.0	NA	7	ConsEnd	0	1	1	Yes	0	B	1	chr1:113475984-113476405	421	mRNA	AK125443	0	99.76	0	0	0		0	0	0		AK125443	99.76	1-5(5)	long	NM_014813; NM_014813; NM_014813	LRIG2	205953_at; 242164_s_at; 242165_at	AB018349; BC117368	9860	GO:0001501;GO:0002376;GO:0004872;GO:0005576;GO:0007154;GO:0007155;GO:0007165;GO:0007166;GO:0007186;GO:0007498;GO:0009987;GO:0016337;GO:0019221;GO:0031012;GO:0032502;GO:0048731;PC00102;PC00197	G-protein coupled receptor protein signaling pathway; cell adhesion; cell communication; cell surface receptor linked signal transduction; cell-cell adhesion; cellular process; cytokine and chemokine mediated signaling pathway; developmental process; immune system process; mesoderm development; signal transduction; skeletal development; system development	extracellular matrix; extracellular region	extracellular matrix protein; receptor	receptor activity	N.A.	N.A.	N.A.
41954	242091_at	gb:AI741586 /DB_XREF=gi:5109874 /DB_XREF=wg28b03.x1 /CLONE=IMAGE:2366381 /FEA=EST /CNT=3 /TID=Hs.205851.0 /TIER=ConsEnd /STK=3 /UG=Hs.205851 /UG_TITLE=ESTs	NA	EST	gb:AI741586	NA	ESTs	Hs.205851.0	NA	3	ConsEnd	3	1	1	Yes	0	B	1	chr16:31675543-31675965	422	UCSCgenes	uc002ecq.1		100	0	0	0		uc002ecq.1		100	1-5(5)	AL832197	100	1-5(7)	long	N.A.	ZNF720	N.A.	N.A.	N.A.	N.A.	N.A.	N.A.	N.A.	N.A.	N.A.	N.A.	N.A.
40588	240725_at	gb:AI023444 /DB_XREF=gi:3239850 /DB_XREF=ow95e07.x1 /CLONE=IMAGE:1654596 /FEA=EST /CNT=4 /TID=Hs.131936.0 /TIER=ConsEnd /STK=4 /UG=Hs.131936 /UG_TITLE=ESTs	NA	EST	gb:AI023444	NA	ESTs	Hs.131936.0	NA	4	ConsEnd	4	1	1	Yes	0	B	1	chr1:163078308-163078730	422	mRNA	AK124372	0	100	0	0	0		0	0	0		AK124372	100	1-1(1)	long	N.A.	N.A.	N.A.	N.A.	N.A.	N.A.	N.A.	N.A.	N.A.	N.A.	N.A.	N.A.	N.A.
41971	242108_at	gb:AA001615 /DB_XREF=gi:1445192 /DB_XREF=zh82e08.s1 /CLONE=IMAGE:427814 /FEA=EST /CNT=4 /TID=Hs.84561.0 /TIER=ConsEnd /STK=3 /UG=Hs.84561 /UG_TITLE=ESTs	NA	EST	gb:AA001615	NA	ESTs	Hs.84561.0	NA	4	ConsEnd	3	1	1	Yes	0	B	1	chr12:112157275-112157697	422	mRNA	BX647268	0	100	0	0	0		0	0	0		BX647268	100	1-1(1)	long	AK075071; AK075071	TPCN1	1557185_at; 1557186_s_at	AK075071	53373	GO:0003008;GO:0005215;GO:0005216;GO:0005244;GO:0005245;GO:0005261;GO:0006810;GO:0006811;GO:0006812;GO:0006936;GO:0007154;GO:0007267;GO:0007268;GO:0007269;GO:0008324;GO:0009987;GO:0019227;GO:0022857;GO:0050877;PC00058;PC00133;PC00227;PC00240;PC00241	action potential propagation; cation transport; cell communication; cell-cell signaling; cellular process; ion transport; muscle contraction; neurological system process; neurotransmitter secretion; synaptic transmission; system process; transport	N.A.	calcium channel; ion channel; transporter; voltage-gated calcium channel; voltage-gated ion channel	cation channel activity; cation transmembrane transporter activity; ion channel activity; transmembrane transporter activity; transporter activity; voltage-gated calcium channel activity; voltage-gated ion channel activity	N.A.	N.A.	N.A.
42512	242649_x_at	gb:AI928428 /DB_XREF=gi:5664392 /DB_XREF=wo67g04.x1 /CLONE=IMAGE:2460438 /FEA=EST /CNT=4 /TID=Hs.195839.0 /TIER=ConsEnd /STK=3 /UG=Hs.195839 /UG_TITLE=ESTs	NA	EST	gb:AI928428	NA	ESTs	Hs.195839.0	NA	4	ConsEnd	3	70	74	No	0	B	1	chr15:43598734-43599156	422	UCSCgenes	uc001zvk.1		95.73	0	0	0		uc001zvk.1		95.73	1-5(5)	BC062412	93.84	1-5(5)	long	NM_013309; NM_013309	HMGN2P46; SLC30A4	207362_at; 238845_at	-; AF025409	7782	GO:0005215;GO:0006810;GO:0006811;GO:0006812;GO:0022857;PC00227	cation transport; ion transport; transport	N.A.	transporter	transmembrane transporter activity; transporter activity	N.A.	N.A.	N.A.
40420	240557_at	gb:N34514 /DB_XREF=gi:1155656 /DB_XREF=yy55b03.s1 /CLONE=IMAGE:277421 /FEA=EST /CNT=4 /TID=Hs.41272.0 /TIER=ConsEnd /STK=4 /UG=Hs.41272 /UG_TITLE=ESTs, Weakly similar to E41925 hypothetical protein 3 (H.sapiens)	NA	EST	gb:N34514	NA	ESTs, Weakly similar to E41925 hypothetical protein 3 [H.sapiens]	Hs.41272.0	NA	4	ConsEnd	4	1	1	Yes	0	B	1	chr3:151666474-151666897	423	mRNA	AK123861	0	99.05	0	0	0		0	0	0		AK123861	99.05	2-1,2(2)	long	AB014569	TSC22D2	204094_s_at	AB014569	9819	GO:0003676;GO:0003677;GO:0003700;GO:0005488;GO:0006139;GO:0006350;GO:0006357;GO:0006366;GO:0008152;GO:0030528;GO:0044238;PC00218	metabolic process; nucleobase, nucleoside, nucleotide and nucleic acid metabolic process; primary metabolic process; regulation of transcription from RNA polymerase II promoter; transcription; transcription from RNA polymerase II promoter	N.A.	transcription factor	DNA binding; binding; nucleic acid binding; transcription factor activity; transcription regulator activity	N.A.	N.A.	N.A.
39877	240014_at	gb:AI821720 /DB_XREF=gi:5440799 /DB_XREF=ag49a12.x5 /CLONE=IMAGE:1126270 /FEA=EST /CNT=4 /TID=Hs.116517.0 /TIER=ConsEnd /STK=4 /UG=Hs.116517 /UG_TITLE=ESTs	NA	EST	gb:AI821720	NA	ESTs	Hs.116517.0	NA	4	ConsEnd	4	1	1	Yes	0	B	1	chr7:43947014-43947437	423	UCSCgenes	uc003tjc.1		99.05	0	0	0		uc003tjc.1		99.05	1-1(16)	BX537878	99.05	1-1(16)	long	NM_015983; NM_015983	POLR2J4; UBE2D4	218837_s_at; 65521_at	AF125044; AF125045	51619	GO:0003824;GO:0006464;GO:0008152;GO:0016874;GO:0019538;GO:0044238;PC00142	metabolic process; primary metabolic process; protein metabolic process; protein modification process	N.A.	ligase	catalytic activity; ligase activity	ENST00000427076.1	ENSG00000214783.5	POLR2J4
41658	241795_at	gb:AA678073 /DB_XREF=gi:2658595 /DB_XREF=zi12g12.s1 /CLONE=IMAGE:430630 /FEA=EST /CNT=4 /TID=Hs.129827.0 /TIER=ConsEnd /STK=3 /UG=Hs.129827 /UG_TITLE=ESTs	NA	EST	gb:AA678073	NA	ESTs	Hs.129827.0	NA	4	ConsEnd	3	1	1	Yes	0	B	1	chr7:150795932-150796355	423	mRNA	AK123729	0	99.05	0	0	0		0	0	0		AK123729	99.05	1-1(2)	long	NM_005614; NM_005614; NM_005614; NM_005614; NM_005614	RHEB	1555780_a_at; 201452_at; 201453_x_at; 213404_s_at; 227633_at	AK125446; BC066307; BC107705; Z29677	6009	GO:0000165;GO:0003008;GO:0003824;GO:0003924;GO:0005488;GO:0005515;GO:0006810;GO:0006886;GO:0006897;GO:0006898;GO:0007154;GO:0007155;GO:0007165;GO:0007166;GO:0007186;GO:0007242;GO:0007267;GO:0007268;GO:0009987;GO:0015031;GO:0016192;GO:0016787;GO:0050877;PC00020;PC00095;PC00208	G-protein coupled receptor protein signaling pathway; MAPKKK cascade; cell adhesion; cell communication; cell surface receptor linked signal transduction; cell-cell signaling; cellular process; endocytosis; intracellular protein transport; intracellular signaling cascade; neurological system process; protein transport; receptor-mediated endocytosis; signal transduction; synaptic transmission; sys…	N.A.	G-protein; enzyme modulator; small GTPase	GTPase activity; binding; catalytic activity; hydrolase activity; protein binding	N.A.	N.A.	N.A.
36979	237116_at	gb:AI262277 /DB_XREF=gi:3870480 /DB_XREF=qk33g05.x1 /CLONE=IMAGE:1870808 /FEA=EST /CNT=5 /TID=Hs.131914.0 /TIER=ConsEnd /STK=5 /UG=Hs.131914 /UG_TITLE=ESTs	NA	EST	gb:AI262277	NA	ESTs	Hs.131914.0	NA	5	ConsEnd	5	1	1	Yes	0	B	1	chr3:151172833-151173257	424	mRNA	BC012363	0	92.45	0	0	0		0	0	0		BC012363	92.45	2-1,2(2)	long	NM_002628	LOC646903; PFN2	204992_s_at	L10678	5217	N.A.	N.A.	N.A.	N.A.	N.A.	N.A.	N.A.	N.A.
17512	217613_at	gb:AW173720 /DB_XREF=gi:6439668 /DB_XREF=xj11f05.x1 /CLONE=IMAGE:2656929 /FEA=EST /CNT=3 /TID=Hs.271356.0 /TIER=ConsEnd /STK=3 /UG=Hs.271356 /UG_TITLE=ESTs	NA	EST	gb:AW173720	NA	ESTs	Hs.271356.0	NA	3	ConsEnd	3	1	1	Yes	0	A	1	chr4:159374554-159374978	424	mRNA	BC050297	0	100	0	0	0		0	0	0		BC050297	100	1-1(7)	long	NM_018342; NM_018342	TMEM144	219750_at; 228624_at	AK002017; BC060875	55314	N.A.	N.A.	N.A.	N.A.	N.A.	N.A.	N.A.	N.A.
39501	239638_at	gb:AI608696 /DB_XREF=gi:4617863 /DB_XREF=tw26b01.x1 /CLONE=IMAGE:2260777 /FEA=EST /CNT=4 /TID=Hs.134954.0 /TIER=ConsEnd /STK=4 /UG=Hs.134954 /UG_TITLE=ESTs	NA	EST	gb:AI608696	NA	ESTs	Hs.134954.0	NA	4	ConsEnd	4	1	1	Yes	0	B	1	chr15:36951272-36951697	425	mRNA	AK090546	0	98.35	0	0	0		0	0	0		AK090546	98.35	1-1(2)	long	N.A.	N.A.	N.A.	N.A.	N.A.	GO:0003824;GO:0004842;GO:0006508;GO:0008152;GO:0016874;GO:0019538;GO:0044238;PC00142;PC00234	metabolic process; primary metabolic process; protein metabolic process; proteolysis	N.A.	ligase; ubiquitin-protein ligase	catalytic activity; ligase activity; ubiquitin-protein ligase activity	N.A.	N.A.	N.A.
30805	230937_at	gb:AW008207 /DB_XREF=gi:5856985 /DB_XREF=wv51e09.x1 /CLONE=IMAGE:2533096 /FEA=EST /CNT=8 /TID=Hs.98631.0 /TIER=Stack /STK=8 /UG=Hs.98631 /UG_TITLE=ESTs	NA	EST	gb:AW008207	NA	ESTs	Hs.98631.0	NA	8	Stack	8	1	1	Yes	0	B	1	chr6:31470062-31470487	425	mRNA	BC035656	0	100	0	0	0		0	0	0		BC035656	100	1-1(1)	long	N.A.	N.A.	N.A.	N.A.	N.A.	GO:0006139;GO:0006325;GO:0006810;GO:0006886;GO:0006996;GO:0008152;GO:0009987;GO:0015031;GO:0016043;GO:0044238;GO:0051169;PC00219	cellular component organization and biogenesis; cellular process; establishment and/or maintenance of chromatin architecture; intracellular protein transport; metabolic process; nuclear transport; nucleobase, nucleoside, nucleotide and nucleic acid metabolic process; organelle organization and biogenesis; primary metabolic process; protein transport; transport	N.A.	transfer/carrier protein	N.A.	ENST00000606743.1	ENSG00000272221.1	XXbac-BPG181B23.7
39742	239879_at	gb:N63566 /DB_XREF=gi:1211395 /DB_XREF=yy63e05.s1 /CLONE=IMAGE:278240 /FEA=EST /CNT=5 /TID=Hs.21062.0 /TIER=ConsEnd /STK=4 /UG=Hs.21062 /UG_TITLE=ESTs	NA	EST	gb:N63566	NA	ESTs	Hs.21062.0	NA	5	ConsEnd	4	1	1	Yes	0	B	1	chr2:104729526-104729952	426	UCSCgenes	uc002tci.1		99.77	0	0	0		uc002tci.1		99.77	1-1(3)	AK090794	99.77	1-1(3)	long	N.A.	LOC284998	N.A.	N.A.	N.A.	N.A.	N.A.	N.A.	N.A.	N.A.	ENST00000425879.1	ENSG00000234177.1	AC068057.2
41350	241487_at	gb:BF109952 /DB_XREF=gi:10939642 /DB_XREF=7l72d12.x1 /CLONE=IMAGE:3527086 /FEA=EST /CNT=4 /TID=Hs.283396.0 /TIER=ConsEnd /STK=4 /UG=Hs.283396 /UG_TITLE=ESTs	NA	EST	gb:BF109952	NA	ESTs	Hs.283396.0	NA	4	ConsEnd	4	1	1	Yes	0	B	1	chr16:55319700-55320130	426	mRNA	BC037791	0	97.18	0	0	0		0	0	0		BC037791	97.18	2-1,2(2)	long	NM_014669	NUP93	202188_at	D42085	9688	GO:0005215;GO:0006810;GO:0006886;GO:0015031;GO:0022857;GO:0051169;PC00227	intracellular protein transport; nuclear transport; protein transport; transport	N.A.	transporter	transmembrane transporter activity; transporter activity	N.A.	N.A.	N.A.
40732	240869_at	gb:H12055 /DB_XREF=gi:876875 /DB_XREF=ym11b12.s1 /CLONE=IMAGE:47584 /FEA=EST /CNT=4 /TID=Hs.224829.0 /TIER=ConsEnd /STK=4 /UG=Hs.224829 /UG_TITLE=ESTs	NA	EST	gb:H12055	NA	ESTs	Hs.224829.0	NA	4	ConsEnd	4	1	1	No	0	B	1	chr20:47413820-47414246	426	UCSCgenes	uc002xuq.1		97.89	0	0	0		uc002xuq.1		97.89	1-1(1)	AK126976	97.89	1-1(3)	long	NM_004975	KCNB1	211006_s_at	L02840	3745	GO:0003008;GO:0005215;GO:0005216;GO:0005244;GO:0005249;GO:0005261;GO:0006810;GO:0006811;GO:0006812;GO:0006936;GO:0007154;GO:0007165;GO:0007267;GO:0007268;GO:0008015;GO:0008324;GO:0009987;GO:0019227;GO:0022857;GO:0050877;PC00133;PC00188;PC00227;PC00241;PC00242	action potential propagation; blood circulation; cation transport; cell communication; cell-cell signaling; cellular process; ion transport; muscle contraction; neurological system process; signal transduction; synaptic transmission; system process; transport	N.A.	ion channel; potassium channel; transporter; voltage-gated ion channel; voltage-gated potassium channel	cation channel activity; cation transmembrane transporter activity; ion channel activity; transmembrane transporter activity; transporter activity; voltage-gated ion channel activity; voltage-gated potassium channel activity	N.A.	N.A.	N.A.
31222	231354_at	gb:AW510748 /DB_XREF=gi:7148826 /DB_XREF=hd39c07.x1 /CLONE=IMAGE:2911884 /FEA=EST /CNT=13 /TID=Hs.122963.0 /TIER=Stack /STK=12 /UG=Hs.122963 /UG_TITLE=ESTs	NA	EST	gb:AW510748	NA	ESTs	Hs.122963.0	NA	13	Stack	12	1	1	Yes	0	B	1	chr13:78068544-78068970	426	mRNA	BC032872	0	100	0	0	0		0	0	0		BC032872	100	1-1(1)	long	NM_006237; NM_006237	POU4F1	206940_s_at; 211341_at	L20433; X64624	5457	GO:0003676;GO:0003677;GO:0003700;GO:0005488;GO:0006139;GO:0006350;GO:0006357;GO:0006366;GO:0008152;GO:0030528;GO:0044238;PC00116;PC00119;PC00218	metabolic process; nucleobase, nucleoside, nucleotide and nucleic acid metabolic process; primary metabolic process; regulation of transcription from RNA polymerase II promoter; transcription; transcription from RNA polymerase II promoter	N.A.	helix-turn-helix transcription factor; homeobox transcription factor; transcription factor	DNA binding; binding; nucleic acid binding; transcription factor activity; transcription regulator activity	ENST00000607269.1	ENSG00000271776.1	RP11-52L5.6
43453	243590_at	gb:AA860184 /DB_XREF=gi:2954179 /DB_XREF=ak47f06.s1 /CLONE=IMAGE:1409123 /FEA=EST /CNT=3 /TID=Hs.258395.0 /TIER=ConsEnd /STK=3 /UG=Hs.258395 /UG_TITLE=ESTs	NA	EST	gb:AA860184	NA	ESTs	Hs.258395.0	NA	3	ConsEnd	3	1	1	Yes	0	B	1	chr5:76757550-76757976	426	mRNA	AK058164	0	100	0	0	0		0	0	0		AK058164	100	1-1(2)	long	NM_001029851; NM_001029853; NM_018268	PDE8B; WDR41	1554789_a_at; 213228_at; 218055_s_at	AB085825; AF079529; AK001766	55255; 8622	GO:0003008;GO:0003824;GO:0006139;GO:0007154;GO:0007165;GO:0007600;GO:0007601;GO:0008081;GO:0008152;GO:0009187;GO:0009987;GO:0016787;GO:0016788;GO:0044238;GO:0050877;PC00121;PC00185	cell communication; cellular process; cyclic nucleotide metabolic process; metabolic process; neurological system process; nucleobase, nucleoside, nucleotide and nucleic acid metabolic process; primary metabolic process; sensory perception; signal transduction; system process; visual perception	N.A.	hydrolase; phosphodiesterase	catalytic activity; hydrolase activity; hydrolase activity, acting on ester bonds; phosphoric diester hydrolase activity	N.A.	N.A.	N.A.
36868	237005_at	gb:AI923935 /DB_XREF=gi:5659899 /DB_XREF=wn77g02.x1 /CLONE=IMAGE:2451890 /FEA=EST /CNT=6 /TID=Hs.156113.0 /TIER=ConsEnd /STK=6 /UG=Hs.156113 /UG_TITLE=ESTs, Weakly similar to G01025 serinethreonine protein kinase (H.sapiens)	NA	EST	gb:AI923935	NA	ESTs, Weakly similar to G01025 serine/threonine protein kinase [H.sapiens]	Hs.156113.0	NA	6	ConsEnd	6	1	1	Yes	0	B	1	chr3:10021518-10021944	426	UCSCgenes	uc003bup.1	Q8NAP4	96.24	0	0	0		uc003bup.1	Q8NAP4	96.24	1-4(4)	BC022834	96.24	1-1(1)	long	NM_001008737	LOC401052	232812_at	AK022260	401052	N.A.	N.A.	N.A.	N.A.	N.A.	N.A.	N.A.	N.A.
42205	242342_at	gb:BE645219 /DB_XREF=gi:9969530 /DB_XREF=7e66e11.x1 /CLONE=IMAGE:3287468 /FEA=EST /CNT=3 /TID=Hs.134863.0 /TIER=ConsEnd /STK=3 /UG=Hs.134863 /UG_TITLE=ESTs	NA	EST	gb:BE645219	NA	ESTs	Hs.134863.0	NA	3	ConsEnd	3	1	1	Yes	0	B	1	chr11:106060357-106060783	426	mRNA	AK098142	0	99.3	0	0	0		0	0	0		AK098142	99.3	1-1(2)	long	NM_000855	GUCY1A2	206927_s_at	X63282	2977	GO:0003824;GO:0004016;GO:0004383;GO:0006139;GO:0008152;GO:0009187;GO:0016829;GO:0044238;PC00043;PC00079;PC00114;PC00144	cyclic nucleotide metabolic process; metabolic process; nucleobase, nucleoside, nucleotide and nucleic acid metabolic process; primary metabolic process	N.A.	adenylate cyclase; cyclase; guanylate cyclase; lyase	adenylate cyclase activity; catalytic activity; guanylate cyclase activity; lyase activity	N.A.	N.A.	N.A.
42286	242423_x_at	gb:AA179510 /DB_XREF=gi:1760870 /DB_XREF=zp48d07.s1 /CLONE=IMAGE:612685 /FEA=EST /CNT=3 /TID=Hs.269778.0 /TIER=ConsEnd /STK=3 /UG=Hs.269778 /UG_TITLE=ESTs, Weakly similar to A46010 X-linked retinopathy protein (H.sapiens)	NA	EST	gb:AA179510	NA	ESTs, Weakly similar to A46010 X-linked retinopathy protein [H.sapiens]	Hs.269778.0	NA	3	ConsEnd	3	18	46	Yes	0	B	1	chr9:98693677-98694104	427	mRNA	BC020163	0	99.3	0	0	0		0	0	0		BC020163	99.3	1-1(2)	long	N.A.	N.A.	N.A.	N.A.	N.A.	N.A.	N.A.	N.A.	N.A.	N.A.	N.A.	N.A.	N.A.
40500	240637_at	gb:W74371 /DB_XREF=gi:1384726 /DB_XREF=zd76c08.s1 /CLONE=IMAGE:346574 /FEA=EST /CNT=4 /TID=Hs.58383.0 /TIER=ConsEnd /STK=4 /UG=Hs.58383 /UG_TITLE=ESTs	NA	EST	gb:W74371	NA	ESTs	Hs.58383.0	NA	4	ConsEnd	4	1	1	Yes	0	B	1	chr5:76783177-76783604	427	mRNA	AL834138	0	100	0	0	0		0	0	0		AL834138	100	2-8,9(9)	long	NM_018268	WDR41	218055_s_at	AK001766	55255	N.A.	N.A.	N.A.	N.A.	N.A.	N.A.	N.A.	N.A.
44206	244343_at	gb:AA812150 /DB_XREF=gi:2881761 /DB_XREF=ob75e03.s1 /CLONE=IMAGE:1337212 /FEA=EST /CNT=5 /TID=Hs.116370.0 /TIER=ConsEnd /STK=0 /UG=Hs.116370 /UG_TITLE=ESTs	NA	EST	gb:AA812150	NA	ESTs	Hs.116370.0	NA	5	ConsEnd	0	1	1	Yes	0	B	1	chr12:69218434-69218861	427	UCSCgenes	uc001svz.1		99.53	0	0	0		uc001svz.1		99.53	1-9(9)	BC031864	99.3	1-9(9)	long	BC043182; NM_002837; NM_002837; AL080103	PTPRB	1560105_at; 205846_at; 217177_s_at; 230250_at	AL080103; BC043182; BX648771; X54131	5787	GO:0000165;GO:0000910;GO:0001678;GO:0002376;GO:0003824;GO:0004721;GO:0004872;GO:0006464;GO:0006468;GO:0006605;GO:0006810;GO:0006886;GO:0006928;GO:0007049;GO:0007067;GO:0007154;GO:0007155;GO:0007160;GO:0007165;GO:0007166;GO:0007169;GO:0007242;GO:0007259;GO:0007398;GO:0007399;GO:0008152;GO:0009653;GO:0009987;GO:0015031;GO:0016043;GO:0016337;GO:0016787;GO:0016788;GO:0016791;GO:0019221;GO:0019538;GO:…	JAK-STAT cascade; MAPKKK cascade; anatomical structure morphogenesis; cell adhesion; cell communication; cell cycle; cell motility; cell surface receptor linked signal transduction; cell-cell adhesion; cell-matrix adhesion; cellular component organization and biogenesis; cellular glucose homeostasis; cellular process; cellular structure morphogenesis; cytokine and chemokine mediated signaling pat…	N.A.	hydrolase; phosphatase; protein phosphatase; receptor	catalytic activity; hydrolase activity; hydrolase activity, acting on ester bonds; phosphoprotein phosphatase activity; phosphoric monoester hydrolase activity; receptor activity	ENST00000546836.1	ENSG00000258168.1	RP11-588H23.3
44208	244345_at	gb:AI627453 /DB_XREF=gi:4664253 /DB_XREF=ty17g02.x1 /CLONE=IMAGE:2279378 /FEA=EST /CNT=3 /TID=Hs.156682.0 /TIER=ConsEnd /STK=3 /UG=Hs.156682 /UG_TITLE=ESTs	NA	EST	gb:AI627453	NA	ESTs	Hs.156682.0	NA	3	ConsEnd	3	1	1	Yes	0	B	1	chr11:114556570-114556998	428	mRNA	BX641042	0	100	0	0	0		0	0	0		BX641042	100	1-3(4)	long	NM_014333; AK091972; NM_014333; NM_014333	CADM1	1556259_at; 209030_s_at; 209031_at; 209032_s_at	AF132811; AK091972	23705	GO:0004872;PC00197	N.A.	N.A.	receptor	receptor activity	N.A.	N.A.	N.A.
37989	238126_at	gb:AA886236 /DB_XREF=gi:3001344 /DB_XREF=oj21h06.s1 /CLONE=IMAGE:1492859 /FEA=EST /CNT=6 /TID=Hs.60596.0 /TIER=ConsEnd /STK=6 /UG=Hs.60596 /UG_TITLE=ESTs	NA	EST	gb:AA886236	NA	ESTs	Hs.60596.0	NA	6	ConsEnd	6	1	1	Yes	0	B	1	chr7:77124912-77125341	428	UCSCgenes	uc003ugi.1		100	0	0	0		uc003ugi.1		100	1-1(1)	BC014375	99.77	1-1(2)	long	N.A.	N.A.	N.A.	N.A.	N.A.	N.A.	N.A.	N.A.	N.A.	N.A.	ENST00000440088.1	ENSG00000214293.4	RSBN1L-AS1
30138	230270_at	gb:N32872 /DB_XREF=gi:1153271 /DB_XREF=yw88f05.s1 /CLONE=IMAGE:259329 /FEA=EST /CNT=14 /TID=Hs.17517.0 /TIER=Stack /STK=12 /UG=Hs.17517 /UG_TITLE=ESTs	NA	EST	gb:N32872	NA	ESTs	Hs.17517.0	NA	14	Stack	12	1	1	No	0	B	1	chr1:109041217-109041646	429	mRNA	BC053838	0	97.44	0	0	0		0	0	0		BC053838	97.44	1-5(5)	long	NM_018061	PRPF38B	218040_at	AK001192	55119	N.A.	N.A.	N.A.	N.A.	N.A.	N.A.	N.A.	N.A.
39780	239917_at	gb:R07848 /DB_XREF=gi:759771 /DB_XREF=yf16a05.s1 /CLONE=IMAGE:126992 /FEA=EST /CNT=5 /TID=Hs.188522.0 /TIER=ConsEnd /STK=4 /UG=Hs.188522 /UG_TITLE=ESTs	NA	EST	gb:R07848	NA	ESTs	Hs.188522.0	NA	5	ConsEnd	4	1	1	Yes	0	B	1	chr3:186015872-186016301	429	mRNA	AK074450	0	99.53	0	0	0		0	0	0		AK074450	99.53	1-3(3)	long	NM_001009921	VPS8	209553_at	BC001001	23355	N.A.	N.A.	N.A.	N.A.	N.A.	N.A.	N.A.	N.A.
39625	239762_at	gb:AI080505 /DB_XREF=gi:3416756 /DB_XREF=oz38f09.s1 /CLONE=IMAGE:1677641 /FEA=EST /CNT=7 /TID=Hs.134529.0 /TIER=ConsEnd /STK=1 /UG=Hs.134529 /UG_TITLE=ESTs	NA	EST	gb:AI080505	NA	ESTs	Hs.134529.0	NA	7	ConsEnd	1	1	1	Yes	0	B	1	chrX:103253591-103254020	429	UCSCgenes	uc004elv.1		82.05	0	0	0		uc004elv.1		82.05	1-1(1)	AK093652	82.05	1-1(2)	long	NM_001012755; NM_001012755	LOC286437; MCART6; ZCCHC18	1561578_s_at; 1561660_at	AL833609	N.A.	N.A.	N.A.	N.A.	N.A.	N.A.	N.A.	N.A.	N.A.
43780	243917_at	gb:AW083491 /DB_XREF=gi:6038567 /DB_XREF=xc09b11.x1 /CLONE=IMAGE:2583741 /FEA=EST /CNT=6 /TID=Hs.31196.0 /TIER=ConsEnd /STK=0 /UG=Hs.31196 /UG_TITLE=ESTs	NA	EST	gb:AW083491	NA	ESTs	Hs.31196.0	NA	6	ConsEnd	0	1	1	Yes	0	B	1	chr6:45987337-45987767	429	UCSCgenes	uc003oxw.1		100	0	0	0		uc003oxw.1		100	1-1(5)	BC039380	99.77	1-1(5)	long	NM_016929; NM_016929; NM_016929	CLIC5	213317_at; 217628_at; 219866_at	DQ679794	53405	GO:0002376;GO:0003676;GO:0003746;GO:0003824;GO:0005102;GO:0005198;GO:0005200;GO:0005216;GO:0005253;GO:0005488;GO:0005515;GO:0005622;GO:0005856;GO:0006412;GO:0006800;GO:0006810;GO:0006811;GO:0006820;GO:0007154;GO:0007165;GO:0007242;GO:0008135;GO:0008152;GO:0009636;GO:0009987;GO:0016491;GO:0016740;GO:0016853;GO:0016854;GO:0019538;GO:0044238;GO:0045182;GO:0050896;PC00031;PC00049;PC00085;PC00096;PC00…	anion transport; cell communication; cellular process; immune system process; intracellular signaling cascade; ion transport; metabolic process; oxygen and reactive oxygen species metabolic process; primary metabolic process; protein metabolic process; response to stimulus; response to toxin; signal transduction; translation; transport	cytoskeleton; intracellular	RNA binding protein; anion channel; cytoskeletal protein; epimerase/racemase; ion channel; isomerase; nucleic acid binding; oxidoreductase; reductase; signaling molecule; transferase; translation elongation factor; translation factor; transporter	anion channel activity; binding; catalytic activity; ion channel activity; isomerase activity; nucleic acid binding; oxidoreductase activity; protein binding; racemase and epimerase activity; receptor binding; structural constituent of cytoskeleton; structural molecule activity; transferase activity; translation elongation factor activity; translation factor activity, nucleic acid binding; transl…	N.A.	N.A.	N.A.
35850	235987_at	gb:AI983986 /DB_XREF=gi:5811205 /DB_XREF=wt52a05.x1 /CLONE=IMAGE:2511056 /FEA=EST /CNT=7 /TID=Hs.12250.0 /TIER=ConsEnd /STK=7 /UG=Hs.12250 /UG_TITLE=ESTs	NA	EST	gb:AI983986	NA	ESTs	Hs.12250.0	NA	7	ConsEnd	7	1	1	Yes	0	B	1	chr15:98905482-98905911	429	mRNA	AK095793	0	97.2	0	0	0		0	0	0		AK095793	97.2	2-1,2(3)	long	N.A.	CERS3	N.A.	N.A.	N.A.	N.A.	N.A.	N.A.	N.A.	N.A.	ENST00000602585.1	ENSG00000270127.1	RP11-526I2.5
39590	239727_at	gb:AI560757 /DB_XREF=gi:4511098 /DB_XREF=tn22a08.x1 /CLONE=IMAGE:2168342 /FEA=EST /CNT=4 /TID=Hs.59229.0 /TIER=ConsEnd /STK=4 /UG=Hs.59229 /UG_TITLE=ESTs	NA	EST	gb:AI560757	NA	ESTs	Hs.59229.0	NA	4	ConsEnd	4	1	1	Yes	0	B	1	chr14:101088310-101088740	430	UCSCgenes	uc001yka.1		99.53	0	0	0		uc001yka.1		99.53	1-1(1)	AF469201	99.53	1-1(2)	long	NM_001362	DIO3; DIO3OS; MIR1247	207154_at	S79854	1735	GO:0003824;GO:0008152;GO:0016787;PC00121	metabolic process	N.A.	hydrolase	catalytic activity; hydrolase activity	ENST00000553575.1	ENSG00000258498.2	DIO3OS
43492	243629_x_at	gb:AI140985 /DB_XREF=gi:3648442 /DB_XREF=qf24h02.x1 /CLONE=IMAGE:1750995 /FEA=EST /CNT=6 /TID=Hs.128852.2 /TIER=ConsEnd /STK=0 /UG=Hs.128852 /UG_TITLE=ESTs, Moderately similar to TRFM_HUMAN MELANOTRANSFERRIN PRECURSOR (H.sapiens)	NA	EST	gb:AI140985	NA	ESTs, Moderately similar to TRFM_HUMAN MELANOTRANSFERRIN PRECURSOR [H.sapiens]	Hs.128852.2	NA	6	ConsEnd	0	2	4	Yes	0	B	1	chr3:198215055-198216008	430	UCSCgenes	uc003fxj.1		100	0	0	0		uc003fxj.1		100	2-2,4(4)	BC032042	100	2-2,4(4)	long	NM_005929; NM_033316; AK096182	MFI2; MFI2-AS1	1556538_at; 220043_s_at; 223723_at	AK096182; BC001875; M12154	4241	GO:0006810;PC00219	transport	N.A.	transfer/carrier protein	N.A.	ENST00000414354.1	ENSG00000228109.1	MFI2-AS1
35889	236026_at	gb:AA160529 /DB_XREF=gi:1735896 /DB_XREF=zq46e12.s1 /CLONE=IMAGE:632782 /FEA=EST /CNT=6 /TID=Hs.48524.0 /TIER=ConsEnd /STK=6 /UG=Hs.48524 /UG_TITLE=ESTs	NA	EST	gb:AA160529	NA	ESTs	Hs.48524.0	NA	6	ConsEnd	6	1	1	Yes	0	B	1	chr1:215848153-215848583	430	UCSCgenes	uc001hlg.1	Q9NW75-2	100	0	0	0		uc001hlg.1	Q9NW75-2	100	1-1(6)	BC042193	99.77	2-1,2(7)	long	NM_018040	GPATCH2	219078_at	AK001114	55105	GO:0003676;GO:0005488;PC00171	N.A.	N.A.	nucleic acid binding	binding; nucleic acid binding	N.A.	N.A.	N.A.
42745	242882_at	gb:AI620515 /DB_XREF=gi:4629641 /DB_XREF=tu56f12.x1 /CLONE=IMAGE:2255087 /FEA=EST /CNT=3 /TID=Hs.193898.0 /TIER=ConsEnd /STK=3 /UG=Hs.193898 /UG_TITLE=ESTs	NA	EST	gb:AI620515	NA	ESTs	Hs.193898.0	NA	3	ConsEnd	3	1	1	Yes	0	B	1	chr1:6190542-6190972	430	UCSCgenes	uc001amf.1	Q6ZRF8	95.58	0	0	0		uc001amf.1	Q6ZRF8	95.58	1-3(3)	AK128246	95.58	1-4(4)	long	BC034459; NM_207396; NM_000983; NM_000983; NM_000983; NM_000983; NM_000983	RNF207; RPL22	1568728_s_at; 208768_x_at; 214042_s_at; 220960_x_at; 221726_at; 221775_x_at; 233065_at	AK097075; AK127700; BC034459; BC058887; BC066314; D17652; X59357	388591; 6146	GO:0003676;GO:0003735;GO:0005198;GO:0005488;GO:0006412;GO:0008152;GO:0019538;GO:0044238;PC00031;PC00171;PC00202	metabolic process; primary metabolic process; protein metabolic process; translation	N.A.	RNA binding protein; nucleic acid binding; ribosomal protein	binding; nucleic acid binding; structural constituent of ribosome; structural molecule activity	N.A.	N.A.	N.A.
43076	243213_at	gb:BF508977 /DB_XREF=gi:11592275 /DB_XREF=UI-H-BI4-aot-a-08-0-UI.s1 /CLONE=IMAGE:3085743 /FEA=EST /CNT=3 /TID=Hs.211741.0 /TIER=ConsEnd /STK=3 /UG=Hs.211741 /UG_TITLE=ESTs	NA	EST	gb:BF508977	NA	ESTs	Hs.211741.0	NA	3	ConsEnd	3	1	1	Yes	0	B	1	chr17:37792576-37793006	430	mRNA	BC029783	0	100	0	0	0		0	0	0		BC029783	100	1-1(1)	long	NM_139276; NM_003150; NM_213662	STAT3	208991_at; 208992_s_at; 225289_at	AK024535; BC014482; L29277	6774	GO:0002376;GO:0003676;GO:0003677;GO:0003700;GO:0005488;GO:0006139;GO:0006350;GO:0006357;GO:0006366;GO:0006915;GO:0006928;GO:0006950;GO:0006955;GO:0006968;GO:0007154;GO:0007165;GO:0007242;GO:0007259;GO:0007498;GO:0008152;GO:0009987;GO:0030097;GO:0030528;GO:0032502;GO:0043066;GO:0044238;GO:0048731;GO:0050896;PC00171;PC00218	JAK-STAT cascade; apoptosis; cell communication; cell motility; cellular defense response; cellular process; developmental process; hemopoiesis; immune response; immune system process; intracellular signaling cascade; mesoderm development; metabolic process; negative regulation of apoptosis; nucleobase, nucleoside, nucleotide and nucleic acid metabolic process; primary metabolic process; regulati…	N.A.	nucleic acid binding; transcription factor	DNA binding; binding; nucleic acid binding; transcription factor activity; transcription regulator activity	N.A.	N.A.	N.A.
37338	237475_x_at	gb:AI151104 /DB_XREF=gi:3679573 /DB_XREF=qb48d05.x1 /CLONE=IMAGE:1703337 /FEA=EST /CNT=5 /TID=Hs.22529.0 /TIER=ConsEnd /STK=5 /UG=Hs.22529 /UG_TITLE=ESTs, Weakly similar to ALU1_HUMAN ALU SUBFAMILY J SEQUENCE CONTAMINATION WARNING ENTRY (H.sapiens)	NA	EST	gb:AI151104	NA	ESTs, Weakly similar to ALU1_HUMAN ALU SUBFAMILY J SEQUENCE CONTAMINATION WARNING ENTRY [H.sapiens]	Hs.22529.0	NA	5	ConsEnd	5	263	270	No	0	B	1	chr5:42837496-42837926	430	UCSCgenes	uc003jmx.1	Q4G0S7	100	0	0	0		uc003jmx.1	Q4G0S7	100	1-9(9)	BC039102	100	1-9(9)	long	NM_005410	CCDC152; SEPP1	201427_s_at	BC046152	6414	GO:0002376;GO:0005576;GO:0006800;GO:0008152;GO:0031012;PC00100;PC00102	immune system process; metabolic process; oxygen and reactive oxygen species metabolic process	extracellular matrix; extracellular region	extracellular matrix glycoprotein; extracellular matrix protein	N.A.	N.A.	N.A.	N.A.
40400	240537_s_at	gb:AW592732 /DB_XREF=gi:7279921 /DB_XREF=hf46g06.x1 /CLONE=IMAGE:2934970 /FEA=EST /CNT=4 /TID=Hs.121549.0 /TIER=ConsEnd /STK=4 /UG=Hs.121549 /UG_TITLE=ESTs	NA	EST	gb:AW592732	NA	ESTs	Hs.121549.0	NA	4	ConsEnd	4	1	2	Yes	0	B	1	chr16:29783579-29786870	430	UCSCgenes	uc002duo.1		100	0	0	0		uc002duo.1		100	4-3,4,5,6(6)	BC119809	100	4-3,4,5,6(6)	vlong	NM_006319; BC000567; AK074998; NM_201575; NM_012410	CDIPT; LOC440356; SEZ6L2	201253_s_at; 218720_x_at; 223458_at; 233337_s_at; 238406_x_at	AJ245820; AK074998; AK097691; AY358404; BC000567	10423; 26470	GO:0002376;GO:0003824;GO:0004872;GO:0005215;GO:0005319;GO:0006508;GO:0006955;GO:0006956;GO:0007154;GO:0007155;GO:0007165;GO:0007596;GO:0008152;GO:0008233;GO:0008237;GO:0009605;GO:0009987;GO:0016337;GO:0016787;GO:0019538;GO:0044238;GO:0050896;PC00052;PC00069;PC00078;PC00090;PC00121;PC00153;PC00190;PC00197;PC00219; GO:0003824;GO:0006629;GO:0006644;GO:0008152;GO:0016740;GO:0044238;PC00220	blood coagulation; cell adhesion; cell communication; cell-cell adhesion; cellular process; complement activation; immune response; immune system process; lipid metabolic process; metabolic process; phospholipid metabolic process; primary metabolic process; protein metabolic process; proteolysis; response to external stimulus; response to stimulus; signal transduction	N.A.	apolipoprotein; cell adhesion molecule; complement component; defense/immunity protein; hydrolase; metalloprotease; protease; receptor; transfer/carrier protein; transferase	catalytic activity; hydrolase activity; lipid transporter activity; metallopeptidase activity; peptidase activity; receptor activity; transferase activity; transporter activity	ENST00000398859.3	ENSG00000214725.3	CDIPT-AS1
35939	236076_at	gb:AW241549 /DB_XREF=gi:6575303 /DB_XREF=xm60e02.x1 /CLONE=IMAGE:2688602 /FEA=EST /CNT=6 /TID=Hs.12326.0 /TIER=ConsEnd /STK=5 /UG=Hs.12326 /UG_TITLE=ESTs	NA	EST	gb:AW241549	NA	ESTs	Hs.12326.0	NA	6	ConsEnd	5	1	1	Yes	0	B	1	chr5:52446282-52446713	431	UCSCgenes	uc003jpb.1		99.3	0	0	0		uc003jpb.1		99.3	1-3(3)	BC041894	99.77	1-2(2)	long	NM_176806	LOC257396; MOCS2	218212_s_at	AF117815	4338;4338	N.A.	N.A.	N.A.	N.A.	N.A.	ENST00000499459.2	ENSG00000247796.2	CTD-2366F13.1
40161	240298_at	gb:AI692908 /DB_XREF=gi:4970248 /DB_XREF=wd42g03.x1 /CLONE=IMAGE:2330836 /FEA=EST /CNT=4 /TID=Hs.270458.0 /TIER=ConsEnd /STK=4 /UG=Hs.270458 /UG_TITLE=ESTs	NA	EST	gb:AI692908	NA	ESTs	Hs.270458.0	NA	4	ConsEnd	4	1	1	Yes	0	B	1	chr19:7503614-7504045	431	mRNA	AK056629	0	99.77	0	0	0		0	0	0		AK056629	99.77	1-1(1)	long	NM_020533; NM_006702	MCOLN1; PNPLA6	203718_at; 219952_s_at	AJ004832; BC005149	10908; 57192	GO:0003008;GO:0003824;GO:0006629;GO:0006644;GO:0008152;GO:0016787;GO:0016788;GO:0044238;GO:0050877;PC00097;PC00121; GO:0005216;GO:0006810;GO:0006811;GO:0006812;GO:0006886;GO:0006897;GO:0007041;GO:0015031;GO:0016192;PC00133;PC00227	cation transport; endocytosis; intracellular protein transport; ion transport; lipid metabolic process; lysosomal transport; metabolic process; neurological system process; phospholipid metabolic process; primary metabolic process; protein transport; system process; transport; vesicle-mediated transport	N.A.	esterase; hydrolase; ion channel; transporter	catalytic activity; hydrolase activity; hydrolase activity, acting on ester bonds; ion channel activity	N.A.	N.A.	N.A.
37414	237551_at	gb:AW444712 /DB_XREF=gi:6986474 /DB_XREF=UI-H-BI3-ajx-b-05-0-UI.s1 /CLONE=IMAGE:2733249 /FEA=EST /CNT=5 /TID=Hs.196573.0 /TIER=ConsEnd /STK=5 /UG=Hs.196573 /UG_TITLE=ESTs	NA	EST	gb:AW444712	NA	ESTs	Hs.196573.0	NA	5	ConsEnd	5	1	1	Yes	0	B	1	chr21:32658552-32658983	431	mRNA	AK057539	0	100	0	0	0		0	0	0		AK057539	100	2-4,5(5)	long	N.A.	URB1	N.A.	N.A.	N.A.	N.A.	N.A.	N.A.	N.A.	N.A.	N.A.	N.A.	N.A.
29960	230092_at	gb:AA135547 /DB_XREF=gi:1696577 /DB_XREF=zl09f06.s1 /CLONE=IMAGE:501443 /FEA=EST /CNT=9 /TID=Hs.71577.0 /TIER=Stack /STK=8 /UG=Hs.71577 /UG_TITLE=ESTs	NA	EST	gb:AA135547	NA	ESTs	Hs.71577.0	NA	9	Stack	8	1	1	Yes	0	B	1	chr1:20393350-20393781	431	mRNA	BX648631	0	100	0	0	0		0	0	0		BX648631	100	1-3(3)	long	N.A.	UBXN10	N.A.	N.A.	N.A.	N.A.	N.A.	N.A.	N.A.	N.A.	N.A.	N.A.	N.A.
42753	242890_at	gb:AI650364 /DB_XREF=gi:4734343 /DB_XREF=wa90a01.x1 /CLONE=IMAGE:2303400 /FEA=EST /CNT=3 /TID=Hs.117949.0 /TIER=ConsEnd /STK=3 /UG=Hs.117949 /UG_TITLE=ESTs, Weakly similar to ALUB_HUMAN !!!! ALU CLASS B WARNING ENTRY !!! (H.sapiens)	NA	EST	gb:AI650364	NA	ESTs, Weakly similar to ALUB_HUMAN !!!! ALU CLASS B WARNING ENTRY !!! [H.sapiens]	Hs.117949.0	NA	3	ConsEnd	3	1	1	No	0	B	1	chr10:96355830-96356261	431	mRNA	AK091544	0	99.3	0	0	0		0	0	0		AK091544	99.3	1-4(4)	long	NM_018063; AK022928; AK001201	HELLS	220085_at; 223556_at; 234040_at	AF155827; AK001201; AK022928	3070	GO:0003676;GO:0003678;GO:0003824;GO:0004386;GO:0005488;GO:0006139;GO:0006259;GO:0006281;GO:0006310;GO:0006325;GO:0006350;GO:0006357;GO:0006366;GO:0006996;GO:0008152;GO:0009987;GO:0016043;GO:0044238;PC00009;PC00011;PC00115;PC00171	DNA metabolic process; DNA recombination; DNA repair; cellular component organization and biogenesis; cellular process; establishment and/or maintenance of chromatin architecture; metabolic process; nucleobase, nucleoside, nucleotide and nucleic acid metabolic process; organelle organization and biogenesis; primary metabolic process; regulation of transcription from RNA polymerase II promoter; tr…	N.A.	DNA binding protein; DNA helicase; helicase; nucleic acid binding	DNA helicase activity; binding; catalytic activity; helicase activity; nucleic acid binding	N.A.	N.A.	N.A.
33823	233959_at	gb:W26606 /DB_XREF=gi:1307584 /DB_XREF=35e8 /FEA=DNA_1 /CNT=3 /TID=Hs.136141.0 /TIER=ConsEnd /STK=0 /UG=Hs.136141 /UG_TITLE=Human DNA sequence from clone RP1-238O23 on chromosome 6. Contains part of the gene for a novel protein similar to PIGR (polymeric immunoglobulin receptor), part of the gene for a novel protein similar to rat SAC (soluble adenylyl cyclase), ESTs, STSs and GSS	NA	DNA_1	gb:W26606	NA	Human DNA sequence from clone RP1-238O23 on chromosome 6. Contains part of the gene for a novel protein similar to PIGR (polymeric immunoglobulin receptor), part of the gene for a novel protein similar to rat SAC (soluble adenylyl cyclase), ESTs, STSs and	Hs.136141.0	NA	3	ConsEnd	0	1	1	Yes	0	B	1	chr6:41213939-41215049	431	mRNA	AK128294	0	100	0	0	0		uc003opu.1		27.38	1-9(12)	AK128294	100	1-5(7)	long	N.A.	LOC221442	N.A.	N.A.	N.A.	N.A.	N.A.	N.A.	N.A.	N.A.	N.A.	N.A.	N.A.
36418	236555_at	gb:AI800901 /DB_XREF=gi:5366373 /DB_XREF=wg14b09.x1 /CLONE=IMAGE:2365049 /FEA=EST /CNT=5 /TID=Hs.46764.0 /TIER=ConsEnd /STK=5 /UG=Hs.46764 /UG_TITLE=ESTs	NA	EST	gb:AI800901	NA	ESTs	Hs.46764.0	NA	5	ConsEnd	5	1	1	Yes	0	B	1	chr6:111912639-111931504	431	UCSCgenes	uc003pvb.1		100	0	0	0		uc003pvb.1		100	2-3,4(4)	BC031311	100	2-2,3(3)	vlong	NM_002912	REV3L; TRAF3IP2-AS1	208070_s_at	AF078695	5980	GO:0003676;GO:0003824;GO:0003887;GO:0004518;GO:0004529;GO:0005488;GO:0006139;GO:0006259;GO:0006260;GO:0006281;GO:0006310;GO:0007049;GO:0008152;GO:0009987;GO:0016740;GO:0016787;GO:0016788;GO:0044238;PC00009;PC00018;PC00098;PC00170;PC00171	DNA metabolic process; DNA recombination; DNA repair; DNA replication; cell cycle; cellular process; metabolic process; nucleobase, nucleoside, nucleotide and nucleic acid metabolic process; primary metabolic process	N.A.	DNA binding protein; DNA-directed DNA polymerase; exodeoxyribonuclease; nuclease; nucleic acid binding	DNA-directed DNA polymerase activity; binding; catalytic activity; exodeoxyribonuclease activity; hydrolase activity; hydrolase activity, acting on ester bonds; nuclease activity; nucleic acid binding; transferase activity	ENST00000440395.1	ENSG00000231889.3	TRAF3IP2-AS1
43016	243153_at	gb:T90566 /DB_XREF=gi:719079 /DB_XREF=yd40h03.s1 /CLONE=IMAGE:110741 /FEA=EST /CNT=4 /TID=Hs.191212.0 /TIER=ConsEnd /STK=3 /UG=Hs.191212 /UG_TITLE=ESTs	NA	EST	gb:T90566	NA	ESTs	Hs.191212.0	NA	4	ConsEnd	3	1	1	No	0	B	1	chr9:122208258-122208691	432	UCSCgenes	uc004bki.1	Q6MZT4	100	0	0	0		uc004bki.1	Q6MZT4	100	1-1(24)	BX640896	100	1-1(25)	long	NM_018249; NM_001011649	CDK5RAP2	220935_s_at; 233540_s_at	AF448860; AK001729	55755	GO:0007049;GO:0007067;GO:0007126;GO:0007398;GO:0007399;GO:0009987;GO:0032502;GO:0048731	cell cycle; cellular process; developmental process; ectoderm development; meiosis; mitosis; nervous system development; system development	N.A.	N.A.	N.A.	N.A.	N.A.	N.A.
42629	242766_at	gb:AI360832 /DB_XREF=gi:4112453 /DB_XREF=qx99f02.x1 /CLONE=IMAGE:2010651 /FEA=EST /CNT=5 /TID=Hs.87745.0 /TIER=ConsEnd /STK=0 /UG=Hs.87745 /UG_TITLE=ESTs, Weakly similar to Unknown (H.sapiens)	NA	EST	gb:AI360832	NA	ESTs, Weakly similar to Unknown [H.sapiens]	Hs.87745.0	NA	5	ConsEnd	0	1	1	Yes	0	B	1	chr21:14438228-14438660	432	UCSCgenes	uc002yjl.1		100	0	0	0		uc002yjl.1		100	1-3(3)	BC070147	100	1-3(3)	long	N.A.	LIPI	N.A.	N.A.	N.A.	N.A.	N.A.	N.A.	N.A.	N.A.	ENST00000432621.1	ENSG00000224905.2	AP001347.6
37189	237326_at	gb:AI423249 /DB_XREF=gi:4269180 /DB_XREF=tf26h11.x1 /CLONE=IMAGE:2097381 /FEA=EST /CNT=7 /TID=Hs.163682.0 /TIER=ConsEnd /STK=7 /UG=Hs.163682 /UG_TITLE=ESTs	NA	EST	gb:AI423249	NA	ESTs	Hs.163682.0	NA	7	ConsEnd	7	1	1	Yes	0	B	1	chr21:34476984-34477416	432	UCSCgenes	uc002ytr.1		100	0	0	0		uc002ytr.1		100	1-2(2)	AF426258	99.77	1-2(2)	long	N.A.	LINC00310	N.A.	N.A.	N.A.	N.A.	N.A.	N.A.	N.A.	N.A.	ENST00000609947.1	ENSG00000227456.3	LINC00310
36079	236216_at	gb:AA598661 /DB_XREF=gi:2432244 /DB_XREF=ae36d11.s1 /CLONE=IMAGE:897909 /FEA=EST /CNT=7 /TID=Hs.112478.0 /TIER=ConsEnd /STK=5 /UG=Hs.112478 /UG_TITLE=ESTs	NA	EST	gb:AA598661	NA	ESTs	Hs.112478.0	NA	7	ConsEnd	5	1	1	Yes	0	B	1	chr10:114738695-114739127	432	mRNA	AL832656	0	100	0	0	0		0	0	0		AL832656	100	1-4(6)	long	BX648364; BX648364; BX648364; BX648364; BX648364; BX648364	TCF7L2	212759_s_at; 212761_at; 212762_s_at; 216035_x_at; 216037_x_at; 216511_s_at	BX648364	N.A.	N.A.	N.A.	N.A.	N.A.	N.A.	N.A.	N.A.	N.A.
41397	241534_at	gb:AW469777 /DB_XREF=gi:7039883 /DB_XREF=hd34g01.x1 /CLONE=IMAGE:2911440 /FEA=EST /CNT=4 /TID=Hs.145225.0 /TIER=ConsEnd /STK=4 /UG=Hs.145225 /UG_TITLE=ESTs	NA	EST	gb:AW469777	NA	ESTs	Hs.145225.0	NA	4	ConsEnd	4	1	1	Yes	0	B	1	chr18:53486981-53487413	432	UCSCgenes	uc002lgu.1		100	0	0	0		uc002lgu.1		100	1-3(3)	BC024230	100	1-2(2)	long	NM_005603; NM_005603	ATP8B1	214594_x_at; 226302_at	-; AF038007	5205	GO:0003824;GO:0005215;GO:0005216;GO:0006629;GO:0006810;GO:0006811;GO:0006812;GO:0006869;GO:0006874;GO:0008152;GO:0008324;GO:0016787;GO:0022857;GO:0042592;GO:0044238;PC00068;PC00121;PC00133;PC00227	cation transport; cellular calcium ion homeostasis; homeostatic process; ion transport; lipid metabolic process; lipid transport; metabolic process; primary metabolic process; transport	N.A.	cation transporter; hydrolase; ion channel; transporter	catalytic activity; cation transmembrane transporter activity; hydrolase activity; ion channel activity; transmembrane transporter activity; transporter activity	ENST00000592201.1	ENSG00000267040.2	RP11-35G9.3
40303	240440_at	gb:AI368358 /DB_XREF=gi:4147111 /DB_XREF=qu43g12.x1 /CLONE=IMAGE:1967590 /FEA=EST /CNT=4 /TID=Hs.119583.0 /TIER=ConsEnd /STK=4 /UG=Hs.119583 /UG_TITLE=ESTs	NA	EST	gb:AI368358	NA	ESTs	Hs.119583.0	NA	4	ConsEnd	4	1	1	No	0	B	1	chr1:181031488-181031926	432	mRNA	BC034429	0	99.54	0	0	0		0	0	0		BC034429	99.54	1-1(1)	long	AY336748; NM_030769	NPL	221210_s_at; 223405_at	AF338436; AY336748	80896	GO:0003824;GO:0006519;GO:0006520;GO:0008152;GO:0008652;GO:0016829;GO:0044238;PC00144	amino acid and derivative metabolic process; amino acid biosynthetic process; amino acid metabolic process; metabolic process; primary metabolic process	N.A.	lyase	catalytic activity; lyase activity	N.A.	N.A.	N.A.
31272	231404_at	gb:BF056874 /DB_XREF=gi:10810770 /DB_XREF=7k11a08.x1 /CLONE=IMAGE:3443990 /FEA=EST /CNT=10 /TID=Hs.93090.0 /TIER=Stack /STK=8 /UG=Hs.93090 /UG_TITLE=ESTs	NA	EST	gb:BF056874	NA	ESTs	Hs.93090.0	NA	10	Stack	8	1	1	Yes	0	B	1	chr11:18577926-18582005	432	UCSCgenes	uc001mow.1		96.99	0	0	0		uc001mow.1		96.99	4-1,2,3,4(5)	AK097654	96.99	4-1,2,3,4(5)	vlong	NM_194285; NM_194285	LOC100506540; SPTY2D1	229594_at; 235440_at	AK096694; CR749626	144108	GO:0003676;GO:0003682;GO:0005488;GO:0006139;GO:0006325;GO:0006996;GO:0008152;GO:0009987;GO:0016043;GO:0044238;PC00009;PC00077;PC00171	cellular component organization and biogenesis; cellular process; establishment and/or maintenance of chromatin architecture; metabolic process; nucleobase, nucleoside, nucleotide and nucleic acid metabolic process; organelle organization and biogenesis; primary metabolic process	N.A.	DNA binding protein; chromatin/chromatin-binding protein; nucleic acid binding	binding; chromatin binding; nucleic acid binding	ENST00000511927.2	ENSG00000247595.2	SPTY2D1-AS1
44231	244368_x_at	gb:R26931 /DB_XREF=gi:783066 /DB_XREF=yh51b01.r1 /CLONE=IMAGE:133225 /FEA=EST /CNT=5 /TID=Hs.24104.0 /TIER=ConsEnd /STK=0 /UG=Hs.24104 /UG_TITLE=ESTs, Weakly similar to ALU7_HUMAN ALU SUBFAMILY SQ SEQUENCE CONTAMINATION WARNING ENTRY (H.sapiens)	NA	EST	gb:R26931	NA	ESTs, Weakly similar to ALU7_HUMAN ALU SUBFAMILY SQ SEQUENCE CONTAMINATION WARNING ENTRY [H.sapiens]	Hs.24104.0	NA	5	ConsEnd	0	9	10	No	0	B	1	chr13:52167429-52167862	433	mRNA	AL831999	0	100	0	0	0		0	0	0		AL831999	100	1-2(4)	long	NM_007015; NM_006704; NM_006704	LECT1; SUGT1	206309_at; 223329_x_at; 223330_s_at	AB006000; AJ344097; BC000911	10910; 11061	GO:0001501;GO:0001525;GO:0007498;GO:0032502;GO:0048731; GO:0002376;GO:0006950;GO:0050896	angiogenesis; developmental process; immune system process; mesoderm development; response to stimulus; response to stress; skeletal development; system development	N.A.	N.A.	N.A.	N.A.	N.A.	N.A.
42192	242329_at	gb:AW071804 /DB_XREF=gi:6026729 /DB_XREF=ws53h03.x1 /CLONE=IMAGE:2500949 /FEA=EST /CNT=3 /TID=Hs.152541.0 /TIER=ConsEnd /STK=3 /UG=Hs.152541 /UG_TITLE=ESTs	NA	EST	gb:AW071804	NA	ESTs	Hs.152541.0	NA	3	ConsEnd	3	1	1	Yes	0	B	1	chr7:28416468-28416901	433	UCSCgenes	uc003szp.1		99.08	0	0	0		uc003szp.1		99.08	1-2(2)	BC087859	98.85	1-2(2)	long	NM_001011666; NM_004904	CREB5	205931_s_at; 229228_at	AK057151; L05911	9586	GO:0000165;GO:0003676;GO:0003677;GO:0003700;GO:0005488;GO:0006139;GO:0006350;GO:0006357;GO:0006366;GO:0007154;GO:0007165;GO:0007242;GO:0008152;GO:0009987;GO:0030528;GO:0044238;PC00171;PC00218	MAPKKK cascade; cell communication; cellular process; intracellular signaling cascade; metabolic process; nucleobase, nucleoside, nucleotide and nucleic acid metabolic process; primary metabolic process; regulation of transcription from RNA polymerase II promoter; signal transduction; transcription; transcription from RNA polymerase II promoter	N.A.	nucleic acid binding; transcription factor	DNA binding; binding; nucleic acid binding; transcription factor activity; transcription regulator activity	N.A.	N.A.	N.A.
40997	241134_at	gb:AI791387 /DB_XREF=gi:5339103 /DB_XREF=oh02d10.y5 /CLONE=IMAGE:1456627 /FEA=EST /CNT=6 /TID=Hs.126678.0 /TIER=ConsEnd /STK=4 /UG=Hs.126678 /UG_TITLE=ESTs	NA	EST	gb:AI791387	NA	ESTs	Hs.126678.0	NA	6	ConsEnd	4	1	1	Yes	0	B	1	chr1:16964386-16964822	434	mRNA	DQ786208	0	99.77	0	0	0		0	0	0		DQ786208	99.77	2-1,2(2)	long	N.A.	MST1P9	N.A.	N.A.	N.A.	N.A.	N.A.	N.A.	N.A.	N.A.	N.A.	N.A.	N.A.
37990	238127_at	gb:AI479082 /DB_XREF=gi:4372250 /DB_XREF=tm30h12.x1 /CLONE=IMAGE:2158151 /FEA=EST /CNT=6 /TID=Hs.168457.0 /TIER=ConsEnd /STK=5 /UG=Hs.168457 /UG_TITLE=ESTs	NA	EST	gb:AI479082	NA	ESTs	Hs.168457.0	NA	6	ConsEnd	5	1	1	Yes	0	B	1	chr13:113565219-113565653	434	mRNA	AK092862	0	98.62	0	0	0		uc001vue.1	Q6ZW81	58.06	1-1(1)	AK092862	98.62	1-1(1)	long	NM_000820; NM_000820	FLJ41484; GAS6	1598_g_at; 202177_at	L13720	2621	GO:0004872;GO:0005102;GO:0005198;GO:0005201;GO:0005488;GO:0005515;GO:0005576;GO:0006810;GO:0006886;GO:0006897;GO:0006898;GO:0007154;GO:0007155;GO:0007160;GO:0007165;GO:0007166;GO:0007169;GO:0007398;GO:0007399;GO:0009987;GO:0015031;GO:0016192;GO:0016337;GO:0031012;GO:0032502;GO:0048731;PC00069;PC00100;PC00101;PC00102;PC00103;PC00197;PC00207	cell adhesion; cell communication; cell surface receptor linked signal transduction; cell-cell adhesion; cell-matrix adhesion; cellular process; developmental process; ectoderm development; endocytosis; intracellular protein transport; nervous system development; protein transport; receptor-mediated endocytosis; signal transduction; system development; transmembrane receptor protein tyrosine kina…	extracellular matrix; extracellular region	cell adhesion molecule; extracellular matrix glycoprotein; extracellular matrix linker protein; extracellular matrix protein; extracellular matrix structural protein; receptor; signaling molecule	binding; extracellular matrix structural constituent; protein binding; receptor activity; receptor binding; structural molecule activity	N.A.	N.A.	N.A.
35699	235836_at	gb:N51413 /DB_XREF=gi:1192579 /DB_XREF=yz17b07.s1 /CLONE=IMAGE:283285 /FEA=EST /CNT=8 /TID=Hs.109284.0 /TIER=ConsEnd /STK=6 /UG=Hs.109284 /UG_TITLE=ESTs	NA	EST	gb:N51413	NA	ESTs	Hs.109284.0	NA	8	ConsEnd	6	1	1	Yes	0	B	1	chr17:72181326-72181766	434	mRNA	AK097108	0	98.39	0	0	0		0	0	0		AK097108	98.39	2-1,2(4)	long	NM_001008528; NM_001008529	MXRA7	212509_s_at; 227326_at	AK123486; AK128460	N.A.	N.A.	N.A.	N.A.	N.A.	N.A.	N.A.	N.A.	N.A.
39784	239921_at	gb:AA995791 /DB_XREF=gi:3182280 /DB_XREF=os29f07.s1 /CLONE=IMAGE:1606789 /FEA=EST /CNT=4 /TID=Hs.244760.0 /TIER=ConsEnd /STK=4 /UG=Hs.244760 /UG_TITLE=ESTs, Highly similar to B34087 hypothetical protein (H.sapiens)	NA	EST	gb:AA995791	NA	ESTs, Highly similar to B34087 hypothetical protein [H.sapiens]	Hs.244760.0	NA	4	ConsEnd	4	1	1	Yes	0	B	1	chr7:7362358-7362792	434	mRNA	BC063866	0	98.39	0	0	0		0	0	0		BC063866	98.39	1-1(4)	long	BC063866	COL28A1	242345_at	BC063866	N.A.	N.A.	N.A.	N.A.	N.A.	N.A.	N.A.	N.A.	N.A.
37704	237841_at	gb:AI022702 /DB_XREF=gi:3237943 /DB_XREF=ow67d08.x1 /CLONE=IMAGE:1651887 /FEA=EST /CNT=5 /TID=Hs.269096.0 /TIER=ConsEnd /STK=5 /UG=Hs.269096 /UG_TITLE=ESTs	NA	EST	gb:AI022702	NA	ESTs	Hs.269096.0	NA	5	ConsEnd	5	1	1	Yes	0	B	1	chr9:110884761-110885195	434	mRNA	AK055231	0	100	0	0	0		0	0	0		AK055231	100	1-1(1)	long	N.A.	N.A.	N.A.	N.A.	N.A.	GO:0005215;GO:0006810;GO:0006811;GO:0006812;GO:0022857;PC00227	cation transport; ion transport; transport	N.A.	transporter	transmembrane transporter activity; transporter activity	N.A.	N.A.	N.A.
36196	236333_at	gb:AW269887 /DB_XREF=gi:6656917 /DB_XREF=xv37b03.x1 /CLONE=IMAGE:2815277 /FEA=EST /CNT=10 /TID=Hs.132406.0 /TIER=ConsEnd /STK=3 /UG=Hs.132406 /UG_TITLE=ESTs	NA	EST	gb:AW269887	NA	ESTs	Hs.132406.0	NA	10	ConsEnd	3	1	1	Yes	0	B	1	chr7:4903416-4903850	434	UCSCgenes	uc003snm.1		98.16	0	0	0		uc003snm.1		98.16	1-1(1)	BC034306	98.16	1-1(2)	long	NM_198403; BC024012	MMD2	1569998_at; 230826_at	BC024012; BC037881	221938	GO:0002376;GO:0004872;GO:0006629;GO:0006631;GO:0007154;GO:0007165;GO:0007166;GO:0008152;GO:0009987;GO:0044238;PC00197	cell communication; cell surface receptor linked signal transduction; cellular process; fatty acid metabolic process; immune system process; lipid metabolic process; metabolic process; primary metabolic process; signal transduction	N.A.	receptor	receptor activity	N.A.	N.A.	N.A.
25026	225155_at	gb:BG339050 /DB_XREF=gi:13145488 /DB_XREF=602436875F1 /CLONE=IMAGE:4554643 /FEA=EST /CNT=144 /TID=Hs.292457.0 /TIER=Stack /STK=45 /UG=Hs.292457 /UG_TITLE=ESTs	NA	EST	gb:BG339050	NA	ESTs	Hs.292457.0	NA	144	Stack	45	1	1	Yes	0	B	1	chr6:86443515-86445169	434	UCSCgenes	uc003pld.1		100	0	0	0		uc003pld.1		100	6-1,2,3,4,5,6(6)	BC108291	96.08	5-1,2,3,4,5(5)	long	N.A.	SNHG5; SNORD50A; SNORD50B	N.A.	N.A.	N.A.	N.A.	N.A.	N.A.	N.A.	N.A.	ENST00000431043.1	ENSG00000203875.6	SNHG5
42964	243101_x_at	gb:AW294701 /DB_XREF=gi:6701337 /DB_XREF=UI-H-BW0-aim-a-10-0-UI.s1 /CLONE=IMAGE:2729754 /FEA=EST /CNT=3 /TID=Hs.31040.0 /TIER=ConsEnd /STK=3 /UG=Hs.31040 /UG_TITLE=ESTs	NA	EST	gb:AW294701	NA	ESTs	Hs.31040.0	NA	3	ConsEnd	3	23	23	Yes	0	B	1	chr20:30054410-30054846	434	mRNA	AK095753	0	100	0	0	0		0	0	0		AK095753	100	1-1(1)	long	NM_080625	C20orf160; XKR7	231991_at	AK125588	N.A.	N.A.	N.A.	N.A.	N.A.	N.A.	N.A.	N.A.	N.A.
38773	238910_at	gb:AW152437 /DB_XREF=gi:6200337 /DB_XREF=xg64e07.x1 /CLONE=IMAGE:2633124 /FEA=EST /CNT=8 /TID=Hs.214269.0 /TIER=ConsEnd /STK=4 /UG=Hs.214269 /UG_TITLE=ESTs	NA	EST	gb:AW152437	NA	ESTs	Hs.214269.0	NA	8	ConsEnd	4	1	1	Yes	0	B	1	chr16:31628183-31628618	435	mRNA	BC063602	0	94.25	0	0	0		0	0	0		BC063602	94.25	1-2(2)	long	N.A.	KIAA0664L3; ZNF720	N.A.	N.A.	N.A.	N.A.	N.A.	N.A.	N.A.	N.A.	N.A.	N.A.	N.A.
36192	236329_at	gb:AI056616 /DB_XREF=gi:3330482 /DB_XREF=oz10g11.x1 /CLONE=IMAGE:1674980 /FEA=EST /CNT=6 /TID=Hs.21558.0 /TIER=ConsEnd /STK=5 /UG=Hs.21558 /UG_TITLE=ESTs	NA	EST	gb:AI056616	NA	ESTs	Hs.21558.0	NA	6	ConsEnd	5	1	1	Yes	0	B	1	chr12:50491087-50491524	436	UCSCgenes	uc001rzb.1	Q8NBA4	100	0	0	0		uc001rzb.1	Q8NBA4	100	1-1(1)	AK091315	100	1-2(2)	long	NM_014191; NM_014191	FIGNL2; SCN8A	1561820_at; 207049_at	AB027567; AF225988	6334	GO:0003008;GO:0005215;GO:0005216;GO:0005244;GO:0005248;GO:0005261;GO:0006810;GO:0006811;GO:0006812;GO:0008324;GO:0019227;GO:0022857;GO:0050877;PC00133;PC00209;PC00227;PC00241;PC00243	action potential propagation; cation transport; ion transport; neurological system process; system process; transport	N.A.	ion channel; sodium channel; transporter; voltage-gated ion channel; voltage-gated sodium channel	cation channel activity; cation transmembrane transporter activity; ion channel activity; transmembrane transporter activity; transporter activity; voltage-gated ion channel activity; voltage-gated sodium channel activity	N.A.	N.A.	N.A.
43088	243225_at	gb:AI042341 /DB_XREF=gi:3281535 /DB_XREF=oy37g07.x1 /CLONE=IMAGE:1668060 /FEA=EST /CNT=3 /TID=Hs.132165.0 /TIER=ConsEnd /STK=3 /UG=Hs.132165 /UG_TITLE=ESTs	NA	EST	gb:AI042341	NA	ESTs	Hs.132165.0	NA	3	ConsEnd	3	1	1	Yes	0	B	1	chr13:101845207-101845643	436	mRNA	BC033993	0	100	0	0	0		0	0	0		BC033993	100	1-1(1)	long	N.A.	FGF14-IT1; LOC283481	N.A.	N.A.	N.A.	N.A.	N.A.	N.A.	N.A.	N.A.	ENST00000606448.1	ENSG00000272143.1	FGF14-AS2
36160	236297_at	gb:AI420817 /DB_XREF=gi:4266748 /DB_XREF=te96g03.x1 /CLONE=IMAGE:2094580 /FEA=EST /CNT=6 /TID=Hs.126036.0 /TIER=ConsEnd /STK=6 /UG=Hs.126036 /UG_TITLE=ESTs	NA	EST	gb:AI420817	NA	ESTs	Hs.126036.0	NA	6	ConsEnd	6	1	1	Yes	0	B	1	chr10:20610171-20610607	436	mRNA	AK127644	0	100	0	0	0		0	0	0		AK127644	100	1-1(2)	long	AF378757	PLXDC2	227276_at	AF378757	84898	N.A.	N.A.	N.A.	N.A.	N.A.	N.A.	N.A.	N.A.
38105	238242_at	gb:BF197535 /DB_XREF=gi:11086703 /DB_XREF=7o84c06.x1 /CLONE=IMAGE:3642995 /FEA=EST /CNT=5 /TID=Hs.213464.0 /TIER=ConsEnd /STK=5 /UG=Hs.213464 /UG_TITLE=ESTs	NA	EST	gb:BF197535	NA	ESTs	Hs.213464.0	NA	5	ConsEnd	5	1	1	Yes	0	B	1	chr12:122414543-122414979	436	mRNA	AK127402	0	100	0	0	0		0	0	0		AK127402	100	1-1(2)	long	N.A.	N.A.	N.A.	N.A.	N.A.	N.A.	N.A.	N.A.	N.A.	N.A.	ENST00000602918.1	ENSG00000256092.2	hsa-mir-8072
30509	230641_at	gb:AI792670 /DB_XREF=gi:5340386 /DB_XREF=qm34a10.y5 /CLONE=IMAGE:1883706 /FEA=EST /CNT=18 /TID=Hs.144405.0 /TIER=Stack /STK=18 /UG=Hs.144405 /UG_TITLE=ESTs	NA	EST	gb:AI792670	NA	ESTs	Hs.144405.0	NA	18	Stack	18	1	1	Yes	0	B	1	chr7:8268379-8268976	437	UCSCgenes	uc003srt.1		91.08	0	0	0		uc003srt.1		91.08	2-1,2(7)	0	0	0	long	NM_004968; BC005922; NM_004968; NM_022307; NM_022307	ICA1	204002_s_at; 207949_s_at; 210547_x_at; 211740_at; 214191_at	BC005922; L21181; U26591; U26592; U38260	3382	GO:0003008;GO:0007154;GO:0007267;GO:0007268;GO:0007269;GO:0009987;GO:0050877	cell communication; cell-cell signaling; cellular process; neurological system process; neurotransmitter secretion; synaptic transmission; system process	N.A.	N.A.	N.A.	N.A.	N.A.	N.A.
36808	236945_at	gb:AW188326 /DB_XREF=gi:6462762 /DB_XREF=xj95c11.x1 /CLONE=IMAGE:2664980 /FEA=EST /CNT=5 /TID=Hs.170652.0 /TIER=ConsEnd /STK=5 /UG=Hs.170652 /UG_TITLE=ESTs	NA	EST	gb:AW188326	NA	ESTs	Hs.170652.0	NA	5	ConsEnd	5	1	1	Yes	0	B	1	chr9:15963138-15963576	438	mRNA	AK128581	0	100	0	0	0		0	0	0		AK128581	100	2-14,15(15)	long	AK096586; AK128581; NM_173550; AL832443	C9orf93	1553433_at; 1558160_at; 1559672_a_at; 242821_at	AK096586; AK128581; AL832443; BC026063	203238	N.A.	N.A.	N.A.	N.A.	N.A.	N.A.	N.A.	N.A.
39447	239584_at	gb:AI001867 /DB_XREF=gi:3202338 /DB_XREF=ot39a07.s1 /CLONE=IMAGE:1619124 /FEA=EST /CNT=4 /TID=Hs.130744.0 /TIER=ConsEnd /STK=4 /UG=Hs.130744 /UG_TITLE=ESTs	NA	EST	gb:AI001867	NA	ESTs	Hs.130744.0	NA	4	ConsEnd	4	1	1	Yes	0	B	1	chr12:57246008-57246446	438	UCSCgenes	uc001sqq.1		99.77	0	0	0		uc001sqq.1		99.77	1-1(8)	AK093124	99.77	1-1(8)	long	N.A.	N.A.	N.A.	N.A.	N.A.	N.A.	N.A.	N.A.	N.A.	N.A.	ENST00000550678.1	ENSG00000257259.1	RP11-767I20.1
42283	242420_at	gb:AI084326 /DB_XREF=gi:3422749 /DB_XREF=oy43g07.s1 /CLONE=IMAGE:1668636 /FEA=EST /CNT=5 /TID=Hs.271548.0 /TIER=ConsEnd /STK=3 /UG=Hs.271548 /UG_TITLE=ESTs	NA	EST	gb:AI084326	NA	ESTs	Hs.271548.0	NA	5	ConsEnd	3	1	1	Yes	0	B	1	chr7:94761539-94761978	438	mRNA	AK094892	0	99.09	0	0	0		0	0	0		AK094892	99.09	1-1(1)	long	NM_000446; NM_000446; NM_017650; NM_017650; NM_017650	PON1; PPP1R9A	206344_at; 206345_s_at; 228494_at; 231966_at; 233985_x_at	AB033048; BC037849; D84371	5444; 55607	GO:0002376;GO:0003824;GO:0004601;GO:0006796;GO:0008152;GO:0009636;GO:0016209;GO:0016491;GO:0016787;GO:0016788;GO:0050896;PC00097;PC00121;PC00176;PC00180	immune system process; metabolic process; phosphate metabolic process; response to stimulus; response to toxin	N.A.	esterase; hydrolase; oxidoreductase; peroxidase	antioxidant activity; catalytic activity; hydrolase activity; hydrolase activity, acting on ester bonds; oxidoreductase activity; peroxidase activity	N.A.	N.A.	N.A.
42359	242496_at	gb:T57776 /DB_XREF=gi:659637 /DB_XREF=yb98d12.s1 /CLONE=IMAGE:79223 /FEA=EST /CNT=3 /TID=Hs.191094.0 /TIER=ConsEnd /STK=3 /UG=Hs.191094 /UG_TITLE=ESTs	NA	EST	gb:T57776	NA	ESTs	Hs.191094.0	NA	3	ConsEnd	3	1	1	Yes	0	B	1	chr12:14869932-14870371	439	mRNA	AK074308	0	100	0	0	0		0	0	0		AK074308	100	2-2,3(4)	long	NM_021071	ART4	207220_at	AF290204	420	GO:0003824;GO:0006464;GO:0006471;GO:0008152;GO:0016740;GO:0016757;GO:0019538;GO:0044238;PC00111;PC00220	metabolic process; primary metabolic process; protein amino acid ADP-ribosylation; protein metabolic process; protein modification process	N.A.	glycosyltransferase; transferase	catalytic activity; transferase activity; transferase activity, transferring glycosyl groups	N.A.	N.A.	N.A.
42907	243044_at	gb:AI962305 /DB_XREF=gi:5755018 /DB_XREF=wq40e12.x1 /CLONE=IMAGE:2473774 /FEA=EST /CNT=3 /TID=Hs.223742.0 /TIER=ConsEnd /STK=3 /UG=Hs.223742 /UG_TITLE=ESTs	NA	EST	gb:AI962305	NA	ESTs	Hs.223742.0	NA	3	ConsEnd	3	1	1	Yes	0	B	1	chr7:51160006-51161921	439	mRNA	AK057991	0	95.9	0	0	0		0	0	0		AK057991	95.9	2-1,2(2)	long	NM_015198	COBL	213050_at	BC150263	23242	GO:0007398;GO:0007399;GO:0032502;GO:0048731	developmental process; ectoderm development; nervous system development; system development	N.A.	N.A.	N.A.	N.A.	N.A.	N.A.
30808	230940_at	gb:AI653385 /DB_XREF=gi:4737364 /DB_XREF=wb45e02.x1 /CLONE=IMAGE:2308634 /FEA=EST /CNT=19 /TID=Hs.98190.0 /TIER=Stack /STK=18 /UG=Hs.98190 /UG_TITLE=ESTs	NA	EST	gb:AI653385	NA	ESTs	Hs.98190.0	NA	19	Stack	18	1	1	Yes	0	B	1	chr19:1775105-1775544	439	UCSCgenes	uc002lub.1		99.09	0	0	0		uc002lub.1		99.09	1-3(3)	BC034820	99.09	1-1(1)	long	NM_020695	LOC100288123; MIR1909; REXO1	226144_at	AB032964	57455	GO:0003676;GO:0003824;GO:0004518;GO:0004532;GO:0005488;GO:0006139;GO:0006401;GO:0008152;GO:0016070;GO:0016787;GO:0016788;GO:0044238;PC00031;PC00099;PC00170;PC00171	RNA catabolic process; RNA metabolic process; metabolic process; nucleobase, nucleoside, nucleotide and nucleic acid metabolic process; primary metabolic process	N.A.	RNA binding protein; exoribonuclease; nuclease; nucleic acid binding	binding; catalytic activity; exoribonuclease activity; hydrolase activity; hydrolase activity, acting on ester bonds; nuclease activity; nucleic acid binding	ENST00000590823.1	ENSG00000267244.1	CTB-31O20.4
38643	238780_s_at	gb:AA506997 /DB_XREF=gi:2243436 /DB_XREF=ni04d08.s1 /CLONE=IMAGE:967023 /FEA=EST /CNT=8 /TID=Hs.105438.0 /TIER=ConsEnd /STK=0 /UG=Hs.105438 /UG_TITLE=ESTs	NA	EST	gb:AA506997	NA	ESTs	Hs.105438.0	NA	8	ConsEnd	0	1	2	Yes	0	B	1	chr11:128295829-128296268	439	mRNA	BX647543	0	99.77	0	0	0		0	0	0		BX647543	99.77	1-2(2)	long	N.A.	N.A.	N.A.	N.A.	N.A.	GO:0001525;GO:0003824;GO:0007498;GO:0016787;GO:0032502;GO:0048731;PC00121	angiogenesis; developmental process; mesoderm development; system development	N.A.	hydrolase	catalytic activity; hydrolase activity	N.A.	N.A.	N.A.
43840	243977_at	gb:AI656979 /DB_XREF=gi:4740958 /DB_XREF=tt55b09.x1 /CLONE=IMAGE:2244665 /FEA=EST /CNT=3 /TID=Hs.130210.0 /TIER=ConsEnd /STK=3 /UG=Hs.130210 /UG_TITLE=ESTs	NA	EST	gb:AI656979	NA	ESTs	Hs.130210.0	NA	3	ConsEnd	3	1	1	Yes	0	B	1	chr7:22731541-22731981	440	mRNA	BC027978	0	100	0	0	0		0	0	0		BC027978	100	1-1(2)	long	NM_000600	IL6	205207_at	M18403	3569	GO:0000165;GO:0002376;GO:0005102;GO:0005125;GO:0005126;GO:0005488;GO:0005515;GO:0006915;GO:0007154;GO:0007165;GO:0007166;GO:0007242;GO:0007254;GO:0007259;GO:0007267;GO:0009987;GO:0019221;GO:0043066;PC00083;PC00128;PC00207	JAK-STAT cascade; JNK cascade; MAPKKK cascade; apoptosis; cell communication; cell surface receptor linked signal transduction; cell-cell signaling; cellular process; cytokine and chemokine mediated signaling pathway; immune system process; intracellular signaling cascade; negative regulation of apoptosis; signal transduction	N.A.	cytokine; interleukin superfamily; signaling molecule	binding; cytokine activity; hematopoietin/interferon-class (D200-domain) cytokine receptor binding; protein binding; receptor binding	ENST00000325042.2	ENSG00000179428.2	AC073072.5
43035	243172_at	gb:AI079944 /DB_XREF=gi:3416195 /DB_XREF=oz34f03.x1 /CLONE=IMAGE:1677245 /FEA=EST /CNT=3 /TID=Hs.45091.0 /TIER=ConsEnd /STK=3 /UG=Hs.45091 /UG_TITLE=ESTs	NA	EST	gb:AI079944	NA	ESTs	Hs.45091.0	NA	3	ConsEnd	3	1	1	Yes	0	B	1	chrX:50348678-50349118	440	UCSCgenes	uc004dpc.1		100	0	0	0		uc004dpc.1		100	1-1(1)	AK093713	100	1-1(2)	long	NM_020717; NM_020717	SHROOM4	232404_at; 244825_at	AB033028; AK127486	57477	GO:0003779;GO:0004872;GO:0005198;GO:0005200;GO:0005216;GO:0005488;GO:0005515;GO:0005622;GO:0005856;GO:0006810;GO:0006811;GO:0006812;GO:0007154;GO:0007165;GO:0007242;GO:0008092;GO:0009987;GO:0015276;GO:0015629;PC00041;PC00085;PC00133;PC00141;PC00165;PC00197;PC00227	cation transport; cell communication; cellular process; intracellular signaling cascade; ion transport; signal transduction; transport	actin cytoskeleton; cytoskeleton; intracellular	actin family cytoskeletal protein; cytoskeletal protein; ion channel; ligand-gated ion channel; non-motor actin binding protein; receptor; transporter	actin binding; binding; cytoskeletal protein binding; ion channel activity; ligand-gated ion channel activity; protein binding; receptor activity; structural constituent of cytoskeleton; structural molecule activity	N.A.	N.A.	N.A.
42633	242770_at	gb:AI167592 /DB_XREF=gi:3700762 /DB_XREF=ox69c06.s1 /CLONE=IMAGE:1661578 /FEA=EST /CNT=5 /TID=Hs.164287.0 /TIER=ConsEnd /STK=1 /UG=Hs.164287 /UG_TITLE=ESTs	NA	EST	gb:AI167592	NA	ESTs	Hs.164287.0	NA	5	ConsEnd	1	1	1	No	0	B	1	chr20:28249774-28250215	441	mRNA	AK126778	0	97.73	0	0	0		0	0	0		AK126778	97.73	4-2,3,4,5(15)	long	N.A.	FRG1B; MLLT10P1	N.A.	N.A.	N.A.	N.A.	N.A.	N.A.	N.A.	N.A.	N.A.	N.A.	N.A.
39049	239186_at	gb:AI347139 /DB_XREF=gi:4084345 /DB_XREF=tc04b03.x1 /CLONE=IMAGE:2062829 /FEA=EST /CNT=5 /TID=Hs.8162.0 /TIER=ConsEnd /STK=4 /UG=Hs.8162 /UG_TITLE=ESTs	NA	EST	gb:AI347139	NA	ESTs	Hs.8162.0	NA	5	ConsEnd	4	1	1	Yes	0	B	1	chr6:2799889-2800330	441	UCSCgenes	uc003mud.1		100	0	0	0		uc003mud.1		100	1-1(2)	BC025340	99.77	1-1(2)	long	N.A.	MGC39372; MIR4645	N.A.	N.A.	N.A.	N.A.	N.A.	N.A.	N.A.	N.A.	ENST00000420981.2	ENSG00000230438.5	RP11-420G6.4
42747	242884_at	gb:AA626381 /DB_XREF=gi:2538768 /DB_XREF=zu88h09.s1 /CLONE=IMAGE:745121 /FEA=EST /CNT=5 /TID=Hs.308060.0 /TIER=ConsEnd /STK=0 /UG=Hs.308060 /UG_TITLE=ESTs	NA	EST	gb:AA626381	NA	ESTs	Hs.308060.0	NA	5	ConsEnd	0	1	1	Yes	0	B	1	chr1:17072149-17073174	441	UCSCgenes	uc001azr.1	NP_001013730	88.89	0	0	0		uc001azr.1	NP_001013730	88.89	2-2,3(3)	AK125737	88.89	4-2,3,4,5(5)	long	N.A.	N.A.	N.A.	N.A.	N.A.	N.A.	N.A.	N.A.	N.A.	N.A.	ENST00000457856.1	ENSG00000228549.2	U1
43546	243683_at	gb:H43976 /DB_XREF=gi:920028 /DB_XREF=yo70d10.r1 /CLONE=IMAGE:183283 /FEA=EST /CNT=5 /TID=Hs.192905.0 /TIER=ConsEnd /STK=0 /UG=Hs.192905 /UG_TITLE=ESTs	NA	EST	gb:H43976	NA	ESTs	Hs.192905.0	NA	5	ConsEnd	0	1	1	Yes	0	B	1	chrX:102825804-102826245	441	mRNA	BC050731	0	100	0	0	0		0	0	0		BC050731	100	2-1,2(2)	long	NM_012286	LOC340544; MORF4L2	201994_at	AF100620	9643	GO:0003676;GO:0003677;GO:0003682;GO:0003700;GO:0005488;GO:0006139;GO:0006350;GO:0006357;GO:0006366;GO:0008152;GO:0030528;GO:0044238;PC00009;PC00077;PC00171;PC00218	metabolic process; nucleobase, nucleoside, nucleotide and nucleic acid metabolic process; primary metabolic process; regulation of transcription from RNA polymerase II promoter; transcription; transcription from RNA polymerase II promoter	N.A.	DNA binding protein; chromatin/chromatin-binding protein; nucleic acid binding; transcription factor	DNA binding; binding; chromatin binding; nucleic acid binding; transcription factor activity; transcription regulator activity	N.A.	N.A.	N.A.
44602	244739_at	gb:AI051769 /DB_XREF=gi:3307303 /DB_XREF=ox45e03.s1 /CLONE=IMAGE:1659292 /FEA=EST /CNT=3 /TID=Hs.96297.0 /TIER=ConsEnd /STK=3 /UG=Hs.96297 /UG_TITLE=ESTs	NA	EST	gb:AI051769	NA	ESTs	Hs.96297.0	NA	3	ConsEnd	3	1	1	Yes	0	B	1	chr11:109571495-109571937	442	mRNA	DQ916738	0	100	0	0	0		0	0	0		DQ916738	100	1-1(16)	long	N.A.	N.A.	N.A.	N.A.	N.A.	GO:0003676;GO:0003677;GO:0003700;GO:0005488;GO:0006139;GO:0006350;GO:0006357;GO:0006366;GO:0008152;GO:0030528;GO:0044238;PC00218	metabolic process; nucleobase, nucleoside, nucleotide and nucleic acid metabolic process; primary metabolic process; regulation of transcription from RNA polymerase II promoter; transcription; transcription from RNA polymerase II promoter	N.A.	transcription factor	DNA binding; binding; nucleic acid binding; transcription factor activity; transcription regulator activity	N.A.	N.A.	N.A.
36393	236530_at	gb:BF589826 /DB_XREF=gi:11682150 /DB_XREF=nac25f01.x1 /CLONE=IMAGE:3394320 /FEA=EST /CNT=7 /TID=Hs.288410.0 /TIER=ConsEnd /STK=5 /UG=Hs.288410 /UG_TITLE=ESTs	NA	EST	gb:BF589826	NA	ESTs	Hs.288410.0	NA	7	ConsEnd	5	1	1	Yes	0	B	1	chr2:20685427-20685869	442	mRNA	AK123411	0	99.77	0	0	0		0	0	0		AK123411	99.77	1-1(2)	long	NM_022460	HS1BP3	219020_at	AK024311	64342	N.A.	N.A.	N.A.	N.A.	N.A.	N.A.	N.A.	N.A.
42118	242255_at	gb:R49102 /DB_XREF=gi:820172 /DB_XREF=yg69b04.s1 /CLONE=IMAGE:38588 /FEA=EST /CNT=4 /TID=Hs.20996.0 /TIER=ConsEnd /STK=3 /UG=Hs.20996 /UG_TITLE=ESTs	NA	EST	gb:R49102	NA	ESTs	Hs.20996.0	NA	4	ConsEnd	3	1	1	No	0	B	1	chr10:1085763-1086206	443	UCSCgenes	uc001igd.1		99.1	0	0	0		uc001igd.1		99.1	1-1(1)	BC018045	98.65	1-3(3)	long	NM_004508; NM_004508; NM_014023	IDI1; IDI2-AS1; WDR37	204615_x_at; 208881_x_at; 211383_s_at	AL136827; BC107893	22884; 3422	GO:0003824;GO:0008152;GO:0016853;PC00135	metabolic process	N.A.	isomerase	catalytic activity; isomerase activity	N.A.	N.A.	N.A.
42097	242234_at	gb:AI859280 /DB_XREF=gi:5512896 /DB_XREF=wm09d08.x1 /CLONE=IMAGE:2435439 /FEA=EST /CNT=3 /TID=Hs.271522.0 /TIER=ConsEnd /STK=3 /UG=Hs.271522 /UG_TITLE=ESTs	NA	EST	gb:AI859280	NA	ESTs	Hs.271522.0	NA	3	ConsEnd	3	1	1	Yes	0	B	1	chr17:6603953-6604397	444	mRNA	BX649188	0	100	0	0	0		0	0	0		BX649188	100	1-4(8)	long	N.A.	XAF1	N.A.	N.A.	N.A.	N.A.	N.A.	N.A.	N.A.	N.A.	N.A.	N.A.	N.A.
37092	237229_at	gb:AI268287 /DB_XREF=gi:3887454 /DB_XREF=qm03f04.x1 /CLONE=IMAGE:1880767 /FEA=EST /CNT=5 /TID=Hs.145717.0 /TIER=ConsEnd /STK=5 /UG=Hs.145717 /UG_TITLE=ESTs	NA	EST	gb:AI268287	NA	ESTs	Hs.145717.0	NA	5	ConsEnd	5	1	1	Yes	0	B	1	chr16:27132129-27132573	444	mRNA	AK055679	0	99.55	0	0	0		0	0	0		AK055679	99.55	1-1(1)	long	NM_024773	JMJD5	220070_at	AK023860	79831	N.A.	N.A.	N.A.	N.A.	N.A.	ENST00000567108.1	ENSG00000259940.1	CTD-3203P2.1
39926	240063_at	gb:AW573227 /DB_XREF=gi:7237960 /DB_XREF=hf34e10.x1 /CLONE=IMAGE:2933802 /FEA=EST /CNT=4 /TID=Hs.130269.0 /TIER=ConsEnd /STK=4 /UG=Hs.130269 /UG_TITLE=ESTs	NA	EST	gb:AW573227	NA	ESTs	Hs.130269.0	NA	4	ConsEnd	4	1	1	Yes	0	B	1	chr4:144701624-144702068	444	UCSCgenes	uc003ijh.1	Q8TC58	98.87	0	0	0		uc003ijh.1	Q8TC58	98.87	1-1(1)	BC025996	98.65	1-1(1)	long	AL157495; NM_003601	GUSBP5; SMARCA5	202303_x_at; 213251_at	AB010882; AL157495	8467	GO:0003676;GO:0003678;GO:0003824;GO:0004386;GO:0005488;GO:0006139;GO:0006259;GO:0006281;GO:0006310;GO:0006325;GO:0006350;GO:0006357;GO:0006366;GO:0006996;GO:0008152;GO:0009987;GO:0016043;GO:0044238;PC00009;PC00011;PC00115;PC00171	DNA metabolic process; DNA recombination; DNA repair; cellular component organization and biogenesis; cellular process; establishment and/or maintenance of chromatin architecture; metabolic process; nucleobase, nucleoside, nucleotide and nucleic acid metabolic process; organelle organization and biogenesis; primary metabolic process; regulation of transcription from RNA polymerase II promoter; tr…	N.A.	DNA binding protein; DNA helicase; helicase; nucleic acid binding	DNA helicase activity; binding; catalytic activity; helicase activity; nucleic acid binding	N.A.	N.A.	N.A.
37008	237145_at	gb:AI953362 /DB_XREF=gi:5745672 /DB_XREF=wq27e10.x1 /CLONE=IMAGE:2472522 /FEA=EST /CNT=5 /TID=Hs.232056.0 /TIER=ConsEnd /STK=5 /UG=Hs.232056 /UG_TITLE=ESTs	NA	EST	gb:AI953362	NA	ESTs	Hs.232056.0	NA	5	ConsEnd	5	1	1	Yes	0	B	1	chr15:38056921-38057365	444	mRNA	BC019914	0	97.3	0	0	0		0	0	0		BC019914	97.3	2-2,3(3)	long	NM_001013703	EIF2AK4	225164_s_at	AB037759	440275	GO:0002376;GO:0003824;GO:0004672;GO:0006412;GO:0006464;GO:0006468;GO:0006950;GO:0007049;GO:0008152;GO:0009987;GO:0016301;GO:0016740;GO:0019538;GO:0044238;GO:0050896;PC00137;PC00167;PC00193;PC00220	cell cycle; cellular process; immune system process; metabolic process; primary metabolic process; protein amino acid phosphorylation; protein metabolic process; protein modification process; response to stimulus; response to stress; translation	N.A.	kinase; non-receptor serine/threonine protein kinase; protein kinase; transferase	catalytic activity; kinase activity; protein kinase activity; transferase activity	N.A.	N.A.	N.A.
42002	242139_s_at	gb:AA635618 /DB_XREF=gi:2559460 /DB_XREF=nr34h08.s1 /CLONE=IMAGE:1169919 /FEA=EST /CNT=4 /TID=Hs.262797.0 /TIER=ConsEnd /STK=3 /UG=Hs.262797 /UG_TITLE=ESTs	NA	EST	gb:AA635618	NA	ESTs	Hs.262797.0	NA	4	ConsEnd	3	2	2	Yes	0	B	1	chr19:63518386-63518830	444	UCSCgenes	uc002qsa.1	NP_620136	98.87	0	0	0		uc002qsa.1	NP_620136	98.87	1-4(4)	AK054868	100	1-4(4)	long	N.A.	N.A.	N.A.	N.A.	N.A.	GO:0005488;GO:0005509;GO:0005886;GO:0007154;GO:0007155;GO:0007165;GO:0009987;GO:0016337;GO:0030054;PC00057;PC00069;PC00070	cell adhesion; cell communication; cell-cell adhesion; cellular process; signal transduction	cell junction; plasma membrane	cadherin; cell adhesion molecule; cell junction protein	binding; calcium ion binding	ENST00000413518.1	ENSG00000142396.6	ERVK3-1
36343	236480_at	gb:AA543084 /DB_XREF=gi:2291564 /DB_XREF=nf96g04.s1 /CLONE=IMAGE:927798 /FEA=EST /CNT=6 /TID=Hs.154077.0 /TIER=ConsEnd /STK=6 /UG=Hs.154077 /UG_TITLE=ESTs	NA	EST	gb:AA543084	NA	ESTs	Hs.154077.0	NA	6	ConsEnd	6	1	1	Yes	0	B	1	chr11:555659-556105	444	mRNA	AK123483	0	100	0	0	0		0	0	0		AK123483	100	1-1(2)	long	NM_173573; NM_003475; NM_003475	C11orf35; LOC143666; MIR210; MIR210HG; RASSF7	204927_at; 236050_at; 40359_at	BC037936; M91083	8045	N.A.	N.A.	N.A.	N.A.	N.A.	ENST00000500447.1	ENSG00000247095.2	MIR210HG
39145	239282_at	gb:AI651679 /DB_XREF=gi:4735658 /DB_XREF=wb19a07.x1 /CLONE=IMAGE:2306100 /FEA=EST /CNT=5 /TID=Hs.65978.0 /TIER=ConsEnd /STK=4 /UG=Hs.65978 /UG_TITLE=ESTs	NA	EST	gb:AI651679	NA	ESTs	Hs.65978.0	NA	5	ConsEnd	4	1	1	Yes	0	B	1	chr12:93286301-93286745	444	UCSCgenes	uc001tdf.1	NP_057206	98.87	0	0	0		uc001tdf.1	NP_057206	98.87	1-1(9)	BC032943	98.42	1-1(9)	long	NM_016122	CCDC41	219644_at	AF155115	51134	GO:0007154;GO:0007165;GO:0009987	cell communication; cellular process; signal transduction	N.A.	N.A.	N.A.	N.A.	N.A.	N.A.
40424	240561_at	gb:BE501515 /DB_XREF=gi:9703923 /DB_XREF=hw33b04.x1 /CLONE=IMAGE:3184687 /FEA=EST /CNT=4 /TID=Hs.282157.0 /TIER=ConsEnd /STK=4 /UG=Hs.282157 /UG_TITLE=ESTs	NA	EST	gb:BE501515	NA	ESTs	Hs.282157.0	NA	4	ConsEnd	4	1	1	Yes	0	B	1	chrX:131201326-131391871	444	UCSCgenes	uc004ewr.1		99.55	0	0	0		uc004ewr.1		99.55	2-2,3(3)	AK095439	99.55	2-2,3(4)	vlong	NM_018388	MBNL3	219814_at	AK002178	55796	GO:0003676;GO:0003677;GO:0003690;GO:0005488;GO:0007498;GO:0007517;GO:0032502;GO:0048731;PC00009;PC00171	developmental process; mesoderm development; muscle development; system development	N.A.	DNA binding protein; nucleic acid binding	DNA binding; binding; double-stranded DNA binding; nucleic acid binding	ENST00000441399.2	ENSG00000232160.2	RAP2C-AS1
43444	243581_at	gb:AW117229 /DB_XREF=gi:6085813 /DB_XREF=xd85f03.x1 /CLONE=IMAGE:2604413 /FEA=EST /CNT=3 /TID=Hs.169855.0 /TIER=ConsEnd /STK=3 /UG=Hs.169855 /UG_TITLE=ESTs	NA	EST	gb:AW117229	NA	ESTs	Hs.169855.0	NA	3	ConsEnd	3	1	1	Yes	0	B	1	chr1:160128156-160128601	445	mRNA	BC018064	0	99.78	0	0	0		0	0	0		BC018064	99.78	2-1,2(2)	long	NM_007348	ATF6	203952_at	AB015856	22926	GO:0002376;GO:0003008;GO:0003676;GO:0003677;GO:0003700;GO:0005488;GO:0006139;GO:0006350;GO:0006357;GO:0006366;GO:0006950;GO:0007154;GO:0007165;GO:0007398;GO:0007399;GO:0008152;GO:0009987;GO:0030528;GO:0032502;GO:0044238;GO:0048731;GO:0050877;GO:0050896;PC00006;PC00056;PC00171;PC00218	cell communication; cellular process; developmental process; ectoderm development; immune system process; metabolic process; nervous system development; neurological system process; nucleobase, nucleoside, nucleotide and nucleic acid metabolic process; primary metabolic process; regulation of transcription from RNA polymerase II promoter; response to stimulus; response to stress; signal transduct…	N.A.	CREB transcription factor; basic leucine zipper transcription factor; nucleic acid binding; transcription factor	DNA binding; binding; nucleic acid binding; transcription factor activity; transcription regulator activity	N.A.	N.A.	N.A.
37556	237693_at	gb:R98978 /DB_XREF=gi:985579 /DB_XREF=yq67h06.s1 /CLONE=IMAGE:200891 /FEA=EST /CNT=7 /TID=Hs.117767.0 /TIER=ConsEnd /STK=6 /UG=Hs.117767 /UG_TITLE=ESTs	NA	EST	gb:R98978	NA	ESTs	Hs.117767.0	NA	7	ConsEnd	6	1	1	No	0	B	1	chr8:105059328-105059773	445	mRNA	AF085908	0	99.78	0	0	0		0	0	0		AF085908	99.78	1-1(1)	long	NM_014677	RIMS2	206137_at	AB018294	9699	GO:0003008;GO:0005083;GO:0005488;GO:0005515;GO:0006810;GO:0006886;GO:0006887;GO:0007154;GO:0007267;GO:0007268;GO:0007269;GO:0007600;GO:0007601;GO:0009987;GO:0015031;GO:0016079;GO:0016192;GO:0030234;GO:0050877;PC00022;PC00095	cell communication; cell-cell signaling; cellular process; exocytosis; intracellular protein transport; neurological system process; neurotransmitter secretion; protein transport; sensory perception; synaptic transmission; synaptic vesicle exocytosis; system process; transport; vesicle-mediated transport; visual perception	N.A.	G-protein modulator; enzyme modulator	binding; enzyme regulator activity; protein binding; small GTPase regulator activity	N.A.	N.A.	N.A.
39888	240025_x_at	gb:T91025 /DB_XREF=gi:722938 /DB_XREF=yd50f07.s1 /CLONE=IMAGE:111685 /FEA=EST /CNT=5 /TID=Hs.15630.0 /TIER=ConsEnd /STK=4 /UG=Hs.15630 /UG_TITLE=ESTs	NA	EST	gb:T91025	NA	ESTs	Hs.15630.0	NA	5	ConsEnd	4	284	287	No	0	B	1	chr1:101481448-101481893	445	mRNA	AF075087	0	99.55	0	0	0		0	0	0		AF075087	99.55	1-1(1)	long	N.A.	S1PR1	N.A.	N.A.	N.A.	N.A.	N.A.	N.A.	N.A.	N.A.	N.A.	N.A.	N.A.
35832	235969_at	gb:R40373 /DB_XREF=gi:821116 /DB_XREF=yf81g08.s1 /CLONE=IMAGE:28927 /FEA=EST /CNT=7 /TID=Hs.26299.0 /TIER=ConsEnd /STK=7 /UG=Hs.26299 /UG_TITLE=ESTs	NA	EST	gb:R40373	NA	ESTs	Hs.26299.0	NA	7	ConsEnd	7	1	1	Yes	0	B	1	chr12:50492469-50492915	446	UCSCgenes	uc001rzb.1	Q8NBA4	97.31	0	0	0		uc001rzb.1	Q8NBA4	97.31	1-1(1)	AK091315	97.31	1-2(2)	long	NM_014191; NM_014191	FIGNL2; SCN8A	1561820_at; 207049_at	AB027567; AF225988	6334	GO:0003008;GO:0005215;GO:0005216;GO:0005244;GO:0005248;GO:0005261;GO:0006810;GO:0006811;GO:0006812;GO:0008324;GO:0019227;GO:0022857;GO:0050877;PC00133;PC00209;PC00227;PC00241;PC00243	action potential propagation; cation transport; ion transport; neurological system process; system process; transport	N.A.	ion channel; sodium channel; transporter; voltage-gated ion channel; voltage-gated sodium channel	cation channel activity; cation transmembrane transporter activity; ion channel activity; transmembrane transporter activity; transporter activity; voltage-gated ion channel activity; voltage-gated sodium channel activity	N.A.	N.A.	N.A.
31191	231323_at	gb:AW043830 /DB_XREF=gi:5904359 /DB_XREF=wy81d04.x1 /CLONE=IMAGE:2554951 /FEA=EST /CNT=8 /TID=Hs.23531.0 /TIER=Stack /STK=8 /UG=Hs.23531 /UG_TITLE=ESTs	NA	EST	gb:AW043830	NA	ESTs	Hs.23531.0	NA	8	Stack	8	1	1	Yes	0	B	1	chr1:35808002-35808448	446	UCSCgenes	uc001bzd.1	Q59FJ0	100	0	0	0		uc001bzd.1	Q59FJ0	100	1-1(7)	AB209470	100	1-1(7)	long	NM_001014839; NM_001014839; NM_178548	NCDN; TFAP2E	1555348_at; 209556_at; 209557_s_at	AB018739; AY326454; BC024592	23154; 339488	GO:0001501;GO:0005198;GO:0005201;GO:0005576;GO:0007398;GO:0007399;GO:0007498;GO:0031012;GO:0032502;GO:0048731;PC00102;PC00103; GO:0003676;GO:0003677;GO:0003700;GO:0005488;GO:0006139;GO:0006350;GO:0006357;GO:0006366;GO:0007398;GO:0008152;GO:0030528;GO:0032502;GO:0044238;PC00218	developmental process; ectoderm development; mesoderm development; metabolic process; nervous system development; nucleobase, nucleoside, nucleotide and nucleic acid metabolic process; primary metabolic process; regulation of transcription from RNA polymerase II promoter; skeletal development; system development; transcription; transcription from RNA polymerase II promoter	extracellular matrix; extracellular region	extracellular matrix protein; extracellular matrix structural protein; transcription factor	DNA binding; binding; extracellular matrix structural constituent; nucleic acid binding; structural molecule activity; transcription factor activity; transcription regulator activity	N.A.	N.A.	N.A.
36487	236624_at	gb:AI051839 /DB_XREF=gi:3307373 /DB_XREF=ox43g07.s1 /CLONE=IMAGE:1659132 /FEA=EST /CNT=36 /TID=Hs.133183.0 /TIER=ConsEnd /STK=0 /UG=Hs.133183 /UG_TITLE=ESTs	NA	EST	gb:AI051839	NA	ESTs	Hs.133183.0	NA	36	ConsEnd	0	1	1	Yes	0	B	1	chr1:768401-768847	446	mRNA	BC086872	0	96.64	0	0	0		0	0	0		BC086872	96.64	1-3(3)	long	N.A.	LOC643837	N.A.	N.A.	N.A.	N.A.	N.A.	N.A.	N.A.	N.A.	N.A.	N.A.	N.A.
39656	239793_at	gb:AI082085 /DB_XREF=gi:3418877 /DB_XREF=oz52h07.x1 /CLONE=IMAGE:1679005 /FEA=EST /CNT=5 /TID=Hs.120827.0 /TIER=ConsEnd /STK=4 /UG=Hs.120827 /UG_TITLE=ESTs	NA	EST	gb:AI082085	NA	ESTs	Hs.120827.0	NA	5	ConsEnd	4	1	1	Yes	0	B	1	chr14:103223774-103224220	446	UCSCgenes	uc001ynw.1		100	0	0	0		uc001ynw.1		100	1-1(1)	AK125022	100	1-1(1)	long	NM_001100118	KLC1; XRCC3	216299_s_at	AK022829	7517	GO:0000739;GO:0002376;GO:0003676;GO:0003677;GO:0003690;GO:0003697;GO:0003824;GO:0005488;GO:0006139;GO:0006259;GO:0006281;GO:0006310;GO:0006950;GO:0007049;GO:0007126;GO:0008152;GO:0009987;GO:0016787;GO:0044238;GO:0050896;PC00009;PC00016;PC00121;PC00171	DNA metabolic process; DNA recombination; DNA repair; cell cycle; cellular process; immune system process; meiosis; metabolic process; nucleobase, nucleoside, nucleotide and nucleic acid metabolic process; primary metabolic process; response to stimulus; response to stress	N.A.	DNA binding protein; DNA strand-pairing protein; hydrolase; nucleic acid binding	DNA binding; DNA strand annealing activity; binding; catalytic activity; double-stranded DNA binding; hydrolase activity; nucleic acid binding; single-stranded DNA binding	ENST00000602827.1	ENSG00000270108.1	RP11-73M18.6
37592	237729_at	gb:AI743648 /DB_XREF=gi:5111936 /DB_XREF=wg41c07.x1 /CLONE=IMAGE:2367660 /FEA=EST /CNT=5 /TID=Hs.121613.0 /TIER=ConsEnd /STK=5 /UG=Hs.121613 /UG_TITLE=ESTs	NA	EST	gb:AI743648	NA	ESTs	Hs.121613.0	NA	5	ConsEnd	5	1	1	No	0	B	1	chr8:67494375-67494822	447	mRNA	AK125958	0	99.55	0	0	0		0	0	0		AK125958	99.55	1-1(3)	long	NM_015169	LOC100505676; RRS1	209567_at	BC001811	23212	GO:0003676;GO:0003735;GO:0005198;GO:0005488;GO:0006139;GO:0008152;GO:0044238;PC00031;PC00171;PC00202	metabolic process; nucleobase, nucleoside, nucleotide and nucleic acid metabolic process; primary metabolic process	N.A.	RNA binding protein; nucleic acid binding; ribosomal protein	binding; nucleic acid binding; structural constituent of ribosome; structural molecule activity	ENST00000499642.1	ENSG00000246145.1	RP11-346I3.4
43904	244041_at	gb:AI884934 /DB_XREF=gi:5590098 /DB_XREF=wl87e09.x1 /CLONE=IMAGE:2431912 /FEA=EST /CNT=3 /TID=Hs.171444.0 /TIER=ConsEnd /STK=3 /UG=Hs.171444 /UG_TITLE=ESTs	NA	EST	gb:AI884934	NA	ESTs	Hs.171444.0	NA	3	ConsEnd	3	1	1	Yes	0	B	1	chr1:179179800-179180247	447	mRNA	AK056657	0	100	0	0	0		0	0	0		AK056657	100	1-1(2)	long	NM_020950	KIAA1614	215367_at	AB046834	57710	N.A.	N.A.	N.A.	N.A.	N.A.	ENST00000358073.2	ENSG00000243155.1	RP11-46A10.5
36884	237021_at	gb:AI360452 /DB_XREF=gi:4112073 /DB_XREF=qx63e01.x1 /CLONE=IMAGE:2006040 /FEA=EST /CNT=7 /TID=Hs.143240.0 /TIER=ConsEnd /STK=7 /UG=Hs.143240 /UG_TITLE=ESTs	NA	EST	gb:AI360452	NA	ESTs	Hs.143240.0	NA	7	ConsEnd	7	1	1	Yes	0	B	1	chr12:93378276-93378724	448	UCSCgenes	uc001tdh.1		100	0	0	0		uc001tdh.1		100	1-1(1)	BC044616	100	1-1(1)	long	NM_016122	CCDC41; LOC144486	219644_at	AF155115	51134	GO:0007154;GO:0007165;GO:0009987	cell communication; cellular process; signal transduction	N.A.	N.A.	N.A.	N.A.	N.A.	N.A.
40948	241085_at	gb:AW627948 /DB_XREF=gi:7374738 /DB_XREF=hi36c09.x1 /CLONE=IMAGE:2974384 /FEA=EST /CNT=4 /TID=Hs.129557.0 /TIER=ConsEnd /STK=4 /UG=Hs.129557 /UG_TITLE=ESTs	NA	EST	gb:AW627948	NA	ESTs	Hs.129557.0	NA	4	ConsEnd	4	1	1	Yes	0	B	1	chr14:58987037-58987485	448	mRNA	AK124956	0	98.66	0	0	0		0	0	0		AK124956	98.66	1-1(2)	long	N.A.	N.A.	N.A.	N.A.	N.A.	GO:0003008;GO:0005215;GO:0006519;GO:0006520;GO:0006810;GO:0006811;GO:0006812;GO:0006858;GO:0006865;GO:0007154;GO:0007165;GO:0007267;GO:0007268;GO:0008152;GO:0008324;GO:0009987;GO:0015171;GO:0022857;GO:0044238;GO:0050877;PC00046;PC00068;PC00219;PC00227	amino acid and derivative metabolic process; amino acid metabolic process; amino acid transport; cation transport; cell communication; cell-cell signaling; cellular process; extracellular transport; ion transport; metabolic process; neurological system process; primary metabolic process; signal transduction; synaptic transmission; system process; transport	N.A.	amino acid transporter; cation transporter; transfer/carrier protein; transporter	amino acid transmembrane transporter activity; cation transmembrane transporter activity; transmembrane transporter activity; transporter activity	N.A.	N.A.	N.A.
44530	244667_at	gb:AI741645 /DB_XREF=gi:5109933 /DB_XREF=wg28g12.x1 /CLONE=IMAGE:2366470 /FEA=EST /CNT=6 /TID=Hs.125350.0 /TIER=ConsEnd /STK=0 /UG=Hs.125350 /UG_TITLE=ESTs	NA	EST	gb:AI741645	NA	ESTs	Hs.125350.0	NA	6	ConsEnd	0	1	1	Yes	0	B	1	chr16:79420132-79420580	448	UCSCgenes	uc002fft.1		98.21	0	0	0		uc002fft.1		98.21	1-1(3)	AK093002	98.21	1-1(3)	long	N.A.	N.A.	N.A.	N.A.	N.A.	GO:0002376;GO:0003824;GO:0006457;GO:0006810;GO:0006886;GO:0008152;GO:0015031;GO:0016853;GO:0019538;GO:0044238;GO:0051169;PC00135; GO:0003676;GO:0003677;GO:0003700;GO:0005488;GO:0006139;GO:0006350;GO:0006357;GO:0006366;GO:0008152;GO:0030528;GO:0044238;PC00009;PC00171;PC00218	immune system process; intracellular protein transport; metabolic process; nuclear transport; nucleobase, nucleoside, nucleotide and nucleic acid metabolic process; primary metabolic process; protein folding; protein metabolic process; protein transport; regulation of transcription from RNA polymerase II promoter; transcription; transcription from RNA polymerase II promoter; transport	N.A.	DNA binding protein; isomerase; nucleic acid binding; transcription factor	DNA binding; binding; catalytic activity; isomerase activity; nucleic acid binding; transcription factor activity; transcription regulator activity	ENST00000562231.1	ENSG00000260896.1	RP11-314O13.1
37085	237222_at	gb:AI375128 /DB_XREF=gi:4175118 /DB_XREF=tc09f12.x1 /CLONE=IMAGE:2063375 /FEA=EST /CNT=5 /TID=Hs.128187.0 /TIER=ConsEnd /STK=5 /UG=Hs.128187 /UG_TITLE=ESTs	NA	EST	gb:AI375128	NA	ESTs	Hs.128187.0	NA	5	ConsEnd	5	1	1	Yes	0	B	1	chr15:81224438-81224886	448	mRNA	AL833295	0	100	0	0	0		0	0	0		AL833295	100	1-3(15)	long	N.A.	FSD2; SCARNA15	N.A.	N.A.	N.A.	N.A.	N.A.	N.A.	N.A.	N.A.	N.A.	N.A.	N.A.
39817	239954_at	gb:AA701249 /DB_XREF=gi:2704414 /DB_XREF=zi57b11.s1 /CLONE=IMAGE:434877 /FEA=EST /CNT=4 /TID=Hs.271511.0 /TIER=ConsEnd /STK=4 /UG=Hs.271511 /UG_TITLE=ESTs, Weakly similar to ALU1_HUMAN ALU SUBFAMILY J SEQUENCE CONTAMINATION WARNING ENTRY (H.sapiens)	NA	EST	gb:AA701249	NA	ESTs, Weakly similar to ALU1_HUMAN ALU SUBFAMILY J SEQUENCE CONTAMINATION WARNING ENTRY [H.sapiens]	Hs.271511.0	NA	4	ConsEnd	4	1	1	Yes	0	B	1	chr19:58280034-58280482	448	mRNA	BC012054	0	99.78	0	0	0		0	0	0		BC012054	99.78	1-1(4)	long	AB046831; X78928	ZNF160	1567032_s_at; 214715_x_at	AB046831; X78928	90338	GO:0003676;GO:0003677;GO:0003700;GO:0005488;GO:0006139;GO:0006350;GO:0006357;GO:0006366;GO:0008152;GO:0030528;GO:0044238;PC00029;PC00218;PC00244	metabolic process; nucleobase, nucleoside, nucleotide and nucleic acid metabolic process; primary metabolic process; regulation of transcription from RNA polymerase II promoter; transcription; transcription from RNA polymerase II promoter	N.A.	KRAB box transcription factor; transcription factor; zinc finger transcription factor	DNA binding; binding; nucleic acid binding; transcription factor activity; transcription regulator activity	N.A.	N.A.	N.A.
44072	244209_at	gb:AI655594 /DB_XREF=gi:4739573 /DB_XREF=ts99b08.x1 /CLONE=IMAGE:2239383 /FEA=EST /CNT=3 /TID=Hs.104915.0 /TIER=ConsEnd /STK=3 /UG=Hs.104915 /UG_TITLE=ESTs	NA	EST	gb:AI655594	NA	ESTs	Hs.104915.0	NA	3	ConsEnd	3	1	1	Yes	0	B	1	chr10:102988158-102988606	448	mRNA	AK096698	0	97.54	0	0	0		0	0	0		AK096698	97.54	1-2(2)	long	NM_006562	FLJ41350; LBX1	208380_at	BC069156	10660	GO:0003676;GO:0003677;GO:0003700;GO:0005488;GO:0006139;GO:0006350;GO:0006357;GO:0006366;GO:0007498;GO:0007517;GO:0008152;GO:0030528;GO:0032502;GO:0044238;GO:0048731;PC00009;PC00116;PC00119;PC00171;PC00218	developmental process; mesoderm development; metabolic process; muscle development; nucleobase, nucleoside, nucleotide and nucleic acid metabolic process; primary metabolic process; regulation of transcription from RNA polymerase II promoter; system development; transcription; transcription from RNA polymerase II promoter	N.A.	DNA binding protein; helix-turn-helix transcription factor; homeobox transcription factor; nucleic acid binding; transcription factor	DNA binding; binding; nucleic acid binding; transcription factor activity; transcription regulator activity	ENST00000430651.1	ENSG00000227128.3	LBX1-AS1
36917	237054_at	gb:BF445163 /DB_XREF=gi:11510224 /DB_XREF=nad21d12.x1 /CLONE=IMAGE:3366191 /FEA=EST /CNT=7 /TID=Hs.126594.0 /TIER=ConsEnd /STK=7 /UG=Hs.126594 /UG_TITLE=ESTs	NA	EST	gb:BF445163	NA	ESTs	Hs.126594.0	NA	7	ConsEnd	7	1	1	Yes	0	B	1	chr6:46234877-46235325	448	mRNA	BX647968	0	97.77	0	0	0		0	0	0		BX647968	97.77	2-1,2(5)	long	NM_021572	ENPP5	227803_at	BX647968	N.A.	N.A.	N.A.	N.A.	N.A.	N.A.	N.A.	N.A.	N.A.
39938	240075_at	gb:BE549858 /DB_XREF=gi:9791550 /DB_XREF=7a20e12.x1 /CLONE=IMAGE:3219310 /FEA=EST /CNT=4 /TID=Hs.196588.0 /TIER=ConsEnd /STK=4 /UG=Hs.196588 /UG_TITLE=ESTs	NA	EST	gb:BE549858	NA	ESTs	Hs.196588.0	NA	4	ConsEnd	4	1	1	Yes	0	B	1	chr1:15527824-15528490	448	UCSCgenes	uc001awc.1		100	0	0	0		uc001awc.1		100	1-1(2)	AK055853	100	1-2(3)	long	N.A.	FHAD1	N.A.	N.A.	N.A.	N.A.	N.A.	N.A.	N.A.	N.A.	ENST00000428747.1	ENSG00000233485.1	RP3-467K16.2
42770	242907_at	gb:BF509371 /DB_XREF=gi:11592735 /DB_XREF=UI-H-BI4-aox-f-03-0-UI.s1 /CLONE=IMAGE:3086357 /FEA=EST /CNT=6 /TID=Hs.160628.0 /TIER=ConsEnd /STK=1 /UG=Hs.160628 /UG_TITLE=ESTs	NA	EST	gb:BF509371	NA	ESTs	Hs.160628.0	NA	6	ConsEnd	1	1	1	Yes	0	B	1	chr1:89344404-89344853	449	UCSCgenes	uc001dmy.1		94.21	0	0	0		uc001dmy.1		94.21	1-1(15)	AL832451	94.21	1-1(15)	long	NM_004120	GBP2	202748_at	M55543	2634	GO:0002376;GO:0003824;GO:0003924;GO:0005488;GO:0005515;GO:0005834;GO:0006955;GO:0016787;GO:0034341;GO:0042116;GO:0043234;GO:0050896;PC00020;PC00095;PC00117	immune response; immune system process; macrophage activation; response to interferon-gamma; response to stimulus	heterotrimeric G-protein complex; protein complex	G-protein; enzyme modulator; heterotrimeric G-protein	GTPase activity; binding; catalytic activity; hydrolase activity; protein binding	N.A.	N.A.	N.A.
36785	236922_at	gb:AA772352 /DB_XREF=gi:2824135 /DB_XREF=ai43d02.s1 /CLONE=1359747 /FEA=EST /CNT=7 /TID=Hs.121645.0 /TIER=ConsEnd /STK=7 /UG=Hs.121645 /UG_TITLE=ESTs	NA	EST	gb:AA772352	NA	ESTs	Hs.121645.0	NA	7	ConsEnd	7	1	1	No	0	B	1	chr3:138152693-138153142	449	mRNA	AK095534	0	97.33	0	0	0		0	0	0		AK095534	97.33	1-3(3)	long	NM_006153; NM_006153	IL20RB; NCK1	204725_s_at; 211063_s_at	BC006403; X17576	4690	GO:0002376;GO:0005102;GO:0005488;GO:0005515;GO:0006928;GO:0006968;GO:0007154;GO:0007165;GO:0007166;GO:0007169;GO:0007398;GO:0007399;GO:0007498;GO:0009987;GO:0032502;GO:0048731;GO:0050896;PC00207;PC00226	cell communication; cell motility; cell surface receptor linked signal transduction; cellular defense response; cellular process; developmental process; ectoderm development; immune system process; mesoderm development; nervous system development; response to stimulus; signal transduction; system development; transmembrane receptor protein tyrosine kinase signaling pathway	N.A.	signaling molecule; transmembrane receptor regulatory/adaptor protein	binding; protein binding; receptor binding	N.A.	N.A.	N.A.
39078	239215_at	gb:BF979543 /DB_XREF=gi:12346862 /DB_XREF=602288178F1 /CLONE=IMAGE:4373923 /FEA=EST /CNT=8 /TID=Hs.196945.0 /TIER=ConsEnd /STK=0 /UG=Hs.196945 /UG_TITLE=ESTs	NA	EST	gb:BF979543	NA	ESTs	Hs.196945.0	NA	8	ConsEnd	0	1	1	No	0	B	1	chr6:166676178-166676627	449	UCSCgenes	uc003quy.1		99.55	0	0	0		uc003quy.1		99.55	1-1(2)	AK095077	99.55	1-1(2)	long	AK021489; AF041429; AF041429	LOC100289495; SFT2D1	225849_s_at; 225850_at; 232487_at	AF041429; AK021489	113402	N.A.	N.A.	N.A.	N.A.	N.A.	N.A.	N.A.	N.A.
22242	222349_x_at	gb:AW303476 /DB_XREF=gi:6713165 /DB_XREF=xv19e10.x1 /CLONE=IMAGE:2813610 /FEA=EST /CNT=3 /TID=Hs.132299.0 /TIER=ConsEnd /STK=3 /UG=Hs.132299 /UG_TITLE=ESTs	NA	EST	gb:AW303476	NA	ESTs	Hs.132299.0	NA	3	ConsEnd	3	8	10	Yes	0	A	1	chr17:52478706-52479155	449	UCSCgenes	uc002iuw.1		100	0	0	0		uc002iuw.1		100	1-1(1)	BC033555	99.78	1-1(1)	long	N.A.	RNF126P1	N.A.	N.A.	N.A.	N.A.	N.A.	N.A.	N.A.	N.A.	N.A.	N.A.	N.A.
41619	241756_at	gb:T51136 /DB_XREF=gi:652996 /DB_XREF=yb94b11.s1 /CLONE=IMAGE:78813 /FEA=EST /CNT=3 /TID=Hs.90489.0 /TIER=ConsEnd /STK=3 /UG=Hs.90489 /UG_TITLE=ESTs	NA	EST	gb:T51136	NA	ESTs	Hs.90489.0	NA	3	ConsEnd	3	1	1	No	0	B	1	chr9:2035576-2036025	449	mRNA	AK055212	0	98.66	0	0	0		0	0	0		AK055212	98.66	1-2(2)	long	NM_003070; NM_003070; NM_003070; NM_003070	SMARCA2	206542_s_at; 206544_x_at; 212257_s_at; 217707_x_at	AK094076; D26155; X72889	6595	GO:0003676;GO:0003678;GO:0003824;GO:0004386;GO:0005488;GO:0006139;GO:0006259;GO:0006281;GO:0006310;GO:0006325;GO:0006350;GO:0006357;GO:0006366;GO:0006996;GO:0008152;GO:0009987;GO:0016043;GO:0044238;PC00009;PC00011;PC00115;PC00171	DNA metabolic process; DNA recombination; DNA repair; cellular component organization and biogenesis; cellular process; establishment and/or maintenance of chromatin architecture; metabolic process; nucleobase, nucleoside, nucleotide and nucleic acid metabolic process; organelle organization and biogenesis; primary metabolic process; regulation of transcription from RNA polymerase II promoter; tr…	N.A.	DNA binding protein; DNA helicase; helicase; nucleic acid binding	DNA helicase activity; binding; catalytic activity; helicase activity; nucleic acid binding	ENST00000426860.1	ENSG00000236199.1	RP11-264I13.2
43102	243239_at	gb:AI033500 /DB_XREF=gi:3254453 /DB_XREF=ox06d08.s1 /CLONE=IMAGE:1655535 /FEA=EST /CNT=3 /TID=Hs.132895.0 /TIER=ConsEnd /STK=3 /UG=Hs.132895 /UG_TITLE=ESTs	NA	EST	gb:AI033500	NA	ESTs	Hs.132895.0	NA	3	ConsEnd	3	1	1	Yes	0	B	1	chr22:42702704-42703154	449	UCSCgenes	uc003bek.1	NP_056195	100	0	0	0		uc003bek.1	NP_056195	100	1-1(8)	AK097015	100	1-1(8)	long	NM_015380; NM_015380; AK124895	SAMM50	201569_s_at; 201570_at; 230396_at	AF151809; AK124895	25813	GO:0006461;GO:0008152;GO:0019538;GO:0044238	metabolic process; primary metabolic process; protein complex assembly; protein metabolic process	N.A.	N.A.	N.A.	N.A.	N.A.	N.A.
43201	243338_at	gb:AI674461 /DB_XREF=gi:4874941 /DB_XREF=wc39d12.x1 /CLONE=IMAGE:2321015 /FEA=EST /CNT=3 /TID=Hs.293668.0 /TIER=ConsEnd /STK=3 /UG=Hs.293668 /UG_TITLE=ESTs	NA	EST	gb:AI674461	NA	ESTs	Hs.293668.0	NA	3	ConsEnd	3	1	1	Yes	0	B	1	chr5:148863375-148863825	449	mRNA	BX647478	0	100	0	0	0		0	0	0		BX647478	100	1-6(6)	long	NM_001025105; NM_001025105; NM_001025105; NM_001025105	CSNK1A1	206562_s_at; 208867_s_at; 213086_s_at; 213860_x_at	AF447582; BX647478; X80693	1452	GO:0000910;GO:0003824;GO:0004672;GO:0006139;GO:0006259;GO:0006281;GO:0006464;GO:0006468;GO:0006810;GO:0006886;GO:0006897;GO:0007049;GO:0007059;GO:0007067;GO:0007126;GO:0007154;GO:0007165;GO:0007242;GO:0008152;GO:0009653;GO:0009987;GO:0015031;GO:0016043;GO:0016192;GO:0016301;GO:0016740;GO:0019538;GO:0032502;GO:0032989;GO:0044238;PC00137;PC00167;PC00193;PC00220	DNA metabolic process; DNA repair; anatomical structure morphogenesis; cell communication; cell cycle; cellular component organization and biogenesis; cellular process; cellular structure morphogenesis; chromosome segregation; cytokinesis; developmental process; endocytosis; intracellular protein transport; intracellular signaling cascade; meiosis; metabolic process; mitosis; nucleobase, nucleosi…	N.A.	kinase; non-receptor serine/threonine protein kinase; protein kinase; transferase	catalytic activity; kinase activity; protein kinase activity; transferase activity	ENST00000499521.2	ENSG00000230551.3	CTB-89H12.4
28482	228614_at	gb:AW182614 /DB_XREF=gi:6451074 /DB_XREF=xp96a05.x1 /CLONE=IMAGE:2748176 /FEA=EST /CNT=30 /TID=Hs.128499.0 /TIER=Stack /STK=14 /UG=Hs.128499 /UG_TITLE=ESTs	NA	EST	gb:AW182614	NA	ESTs	Hs.128499.0	NA	30	Stack	14	1	1	Yes	0	B	1	chr2:110326394-110327676	449	UCSCgenes	uc002tfq.1		100	0	0	0		uc002tfq.1		100	2-1,2(8)	AF504645	100	2-1,2(8)	long	NM_207181; NM_207181; NM_000272	LINC00116; NPHP1	206285_at; 238843_at; 238844_s_at	AF023674; BC009789	4867	GO:0005886;GO:0007154;GO:0007155;GO:0007165;GO:0009987;GO:0030054;PC00070	cell adhesion; cell communication; cellular process; signal transduction	cell junction; plasma membrane	cell junction protein	N.A.	ENST00000426713.1	ENSG00000175701.6	LINC00116
41175	241312_at	gb:AI554000 /DB_XREF=gi:4486363 /DB_XREF=te49d07.x1 /CLONE=IMAGE:2090029 /FEA=EST /CNT=7 /TID=Hs.135735.0 /TIER=ConsEnd /STK=2 /UG=Hs.135735 /UG_TITLE=ESTs	NA	EST	gb:AI554000	NA	ESTs	Hs.135735.0	NA	7	ConsEnd	2	1	1	Yes	0	B	1	chr14:84944075-84956171	449	mRNA	AK131026	0	99.55	0	0	0		0	0	0		AK131026	99.55	2-2,3(3)	vlong	N.A.	N.A.	N.A.	N.A.	N.A.	N.A.	N.A.	N.A.	N.A.	N.A.	ENST00000555272.1	ENSG00000259107.1	LINC00911
36695	236832_at	gb:AI674126 /DB_XREF=gi:4874606 /DB_XREF=wd18d11.x1 /CLONE=IMAGE:2328501 /FEA=EST /CNT=5 /TID=Hs.94031.0 /TIER=ConsEnd /STK=5 /UG=Hs.94031 /UG_TITLE=ESTs	NA	EST	gb:AI674126	NA	ESTs	Hs.94031.0	NA	5	ConsEnd	5	1	1	Yes	0	B	1	chr6:41215571-41216549	450	UCSCgenes	uc003opu.1		99.56	0	0	0		uc003opu.1		99.56	2-11,12(12)	AK128294	99.11	2-6,7(7)	long	NM_178174	LOC221442; TREML1	1555659_a_at	AY358357	340205	GO:0002376;GO:0004872;GO:0006810;GO:0006886;GO:0006897;GO:0006898;GO:0006955;GO:0015031;GO:0016192;GO:0019724;GO:0050896;PC00084;PC00090;PC00124;PC00197	B cell mediated immunity; endocytosis; immune response; immune system process; intracellular protein transport; protein transport; receptor-mediated endocytosis; response to stimulus; transport; vesicle-mediated transport	N.A.	cytokine receptor; defense/immunity protein; immunoglobulin receptor superfamily; receptor	receptor activity	N.A.	N.A.	N.A.
41944	242081_at	gb:AI808637 /DB_XREF=gi:5395203 /DB_XREF=wf56h01.x1 /CLONE=IMAGE:2359633 /FEA=EST /CNT=3 /TID=Hs.210545.0 /TIER=ConsEnd /STK=3 /UG=Hs.210545 /UG_TITLE=ESTs, Weakly similar to Y050_HUMAN HYPOTHETICAL PROTEIN KIAA0050 (H.sapiens)	NA	EST	gb:AI808637	NA	ESTs, Weakly similar to Y050_HUMAN HYPOTHETICAL PROTEIN KIAA0050 [H.sapiens]	Hs.210545.0	NA	3	ConsEnd	3	1	1	Yes	0	B	1	chr17:7193783-7194233	450	mRNA	AK126509	0	100	0	0	0		0	0	0		AK126509	100	1-3(3)	long	NM_001002914; NM_198154	ACAP1; KCTD11; TMEM95	1560281_a_at; 235857_at	AK056227; BC040900	147040; 339168	GO:0005488;GO:0005515;GO:0006810;GO:0006811;GO:0006812;PC00095	cation transport; ion transport; transport	N.A.	enzyme modulator	binding; protein binding	N.A.	N.A.	N.A.
40096	240233_at	gb:AI913562 /DB_XREF=gi:5633417 /DB_XREF=wa12d12.x1 /CLONE=IMAGE:2297879 /FEA=EST /CNT=6 /TID=Hs.189902.0 /TIER=ConsEnd /STK=4 /UG=Hs.189902 /UG_TITLE=ESTs	NA	EST	gb:AI913562	NA	ESTs	Hs.189902.0	NA	6	ConsEnd	4	1	1	No	0	B	1	chr22:43908834-43909284	450	UCSCgenes	uc003bfp.1		100	0	0	0		uc003bfp.1		100	1-1(3)	BC044653	83.78	1-1(3)	long	N.A.	LOC100506714	N.A.	N.A.	N.A.	N.A.	N.A.	N.A.	N.A.	N.A.	ENST00000609284.1	ENSG00000226328.2	CTA-217C2.1
36698	236835_at	gb:AI654093 /DB_XREF=gi:4738072 /DB_XREF=ty61f08.x1 /CLONE=IMAGE:2283591 /FEA=EST /CNT=5 /TID=Hs.43397.0 /TIER=ConsEnd /STK=5 /UG=Hs.43397 /UG_TITLE=ESTs	NA	EST	gb:AI654093	NA	ESTs	Hs.43397.0	NA	5	ConsEnd	5	1	1	Yes	0	B	1	chr14:64947634-64948084	450	UCSCgenes	uc001xim.1	Q86TX5	100	0	0	0		uc001xim.1	Q86TX5	100	1-1(1)	BC028147	99.33	2-1,2(2)	long	NM_178154; NM_178154	FUT8; LOC645431	1554930_a_at; 203988_s_at	Y17978; Y17979	2530	GO:0003824;GO:0006412;GO:0006464;GO:0006486;GO:0008152;GO:0016740;GO:0016757;GO:0019538;GO:0044238;PC00111;PC00220	metabolic process; primary metabolic process; protein amino acid glycosylation; protein metabolic process; protein modification process; translation	N.A.	glycosyltransferase; transferase	catalytic activity; transferase activity; transferase activity, transferring glycosyl groups	N.A.	N.A.	N.A.
42829	242966_x_at	gb:AW341515 /DB_XREF=gi:6838141 /DB_XREF=hd10f08.x1 /CLONE=IMAGE:2909127 /FEA=EST /CNT=3 /TID=Hs.193191.1 /TIER=ConsEnd /STK=3 /UG=Hs.193191 /UG_TITLE=ESTs	NA	EST	gb:AW341515	NA	ESTs	Hs.193191.1	NA	3	ConsEnd	3	10	11	No	0	B	1	chr19:6142266-6142716	450	UCSCgenes	uc002mej.1		100	0	0	0		uc002mej.1		100	1-1(2)	AK056073	100	1-2(3)	long	NM_030924	ACSBG2	221716_s_at	AY009107	81616	GO:0003824;GO:0006629;GO:0006631;GO:0008152;GO:0016874;GO:0044238;PC00142	fatty acid metabolic process; lipid metabolic process; metabolic process; primary metabolic process	N.A.	ligase	catalytic activity; ligase activity	N.A.	N.A.	N.A.
36394	236531_at	gb:AI740836 /DB_XREF=gi:5109124 /DB_XREF=wg24g06.x1 /CLONE=IMAGE:2366074 /FEA=EST /CNT=5 /TID=Hs.134214.0 /TIER=ConsEnd /STK=5 /UG=Hs.134214 /UG_TITLE=ESTs	NA	EST	gb:AI740836	NA	ESTs	Hs.134214.0	NA	5	ConsEnd	5	1	1	Yes	0	B	1	chr7:126787079-126787529	450	mRNA	BX537723	0	100	0	0	0		0	0	0		BX537723	100	2-1,2(2)	long	N.A.	N.A.	N.A.	N.A.	N.A.	GO:0000165;GO:0003824;GO:0004721;GO:0004857;GO:0005488;GO:0005515;GO:0006464;GO:0006468;GO:0007154;GO:0007165;GO:0007166;GO:0007178;GO:0007242;GO:0007254;GO:0008047;GO:0008152;GO:0009987;GO:0016787;GO:0016788;GO:0016791;GO:0019207;GO:0019209;GO:0019210;GO:0019538;GO:0030234;GO:0044238;PC00095;PC00121;PC00138;PC00139;PC00140;PC00181;PC00195	JNK cascade; MAPKKK cascade; cell communication; cell surface receptor linked signal transduction; cellular process; intracellular signaling cascade; metabolic process; primary metabolic process; protein amino acid phosphorylation; protein metabolic process; protein modification process; signal transduction; transmembrane receptor protein serine/threonine kinase signaling pathway	N.A.	enzyme modulator; hydrolase; kinase activator; kinase inhibitor; kinase modulator; phosphatase; protein phosphatase	binding; catalytic activity; enzyme activator activity; enzyme inhibitor activity; enzyme regulator activity; hydrolase activity; hydrolase activity, acting on ester bonds; kinase activator activity; kinase inhibitor activity; kinase regulator activity; phosphoprotein phosphatase activity; phosphoric monoester hydrolase activity; protein binding	N.A.	N.A.	N.A.
41096	241233_x_at	gb:AI978581 /DB_XREF=gi:5803611 /DB_XREF=wq72d08.x1 /CLONE=IMAGE:2476815 /FEA=EST /CNT=4 /TID=Hs.198694.0 /TIER=ConsEnd /STK=4 /UG=Hs.198694 /UG_TITLE=ESTs	NA	EST	gb:AI978581	NA	ESTs	Hs.198694.0	NA	4	ConsEnd	4	15	15	Yes	0	B	1	chr21:14237973-14274004	450	UCSCgenes	uc002yji.1		100	0	0	0		uc002yji.1		100	6-1,2,3,4,5,6(6)	AF426257	100	6-1,2,3,4,5,6(6)	vlong	N.A.	ANKRD20A11P	N.A.	N.A.	N.A.	N.A.	N.A.	N.A.	N.A.	N.A.	N.A.	N.A.	N.A.
42370	242507_at	gb:AI375101 /DB_XREF=gi:4175091 /DB_XREF=ta56d06.x1 /CLONE=IMAGE:2048075 /FEA=EST /CNT=3 /TID=Hs.158721.0 /TIER=ConsEnd /STK=3 /UG=Hs.158721 /UG_TITLE=ESTs, Weakly similar to ALU1_HUMAN ALU SUBFAMILY J SEQUENCE CONTAMINATION WARNING ENTRY (H.sapiens)	NA	EST	gb:AI375101	NA	ESTs, Weakly similar to ALU1_HUMAN ALU SUBFAMILY J SEQUENCE CONTAMINATION WARNING ENTRY [H.sapiens]	Hs.158721.0	NA	3	ConsEnd	3	1	1	Yes	0	B	1	chr3:197644193-197644644	451	UCSCgenes	uc003fwo.1	Q8NAB5	98.89	0	0	0		uc003fwo.1	Q8NAB5	98.89	1-1(1)	AK092964	98.89	1-1(1)	long	N.A.	UBXN7	N.A.	N.A.	N.A.	N.A.	N.A.	N.A.	N.A.	N.A.	ENST00000598881.1	ENSG00000225822.3	UBXN7-AS1
40731	240868_at	gb:AI021983 /DB_XREF=gi:3239336 /DB_XREF=ox04f09.x1 /CLONE=IMAGE:1655369 /FEA=EST /CNT=4 /TID=Hs.271432.0 /TIER=ConsEnd /STK=4 /UG=Hs.271432 /UG_TITLE=ESTs, Weakly similar to ALU1_HUMAN ALU SUBFAMILY J SEQUENCE CONTAMINATION WARNING ENTRY (H.sapiens)	NA	EST	gb:AI021983	NA	ESTs, Weakly similar to ALU1_HUMAN ALU SUBFAMILY J SEQUENCE CONTAMINATION WARNING ENTRY [H.sapiens]	Hs.271432.0	NA	4	ConsEnd	4	1	1	Yes	0	B	1	chr1:112742514-112742965	451	UCSCgenes	uc001eby.1		99.33	0	0	0		uc001eby.1		99.33	1-1(1)	AK092791	99.33	1-1(1)	long	AK055261; NM_018704; NM_018704	CTTNBP2NL	214731_at; 226000_at; 231822_at	AB037854; AK055261; BC016029	55917	N.A.	N.A.	N.A.	N.A.	N.A.	N.A.	N.A.	N.A.
36749	236886_at	gb:AI027546 /DB_XREF=gi:3246476 /DB_XREF=ow52d08.x1 /CLONE=IMAGE:1650447 /FEA=EST /CNT=6 /TID=Hs.47678.0 /TIER=ConsEnd /STK=6 /UG=Hs.47678 /UG_TITLE=ESTs	NA	EST	gb:AI027546	NA	ESTs	Hs.47678.0	NA	6	ConsEnd	6	1	1	Yes	0	B	1	chr12:624852-625304	452	UCSCgenes	uc001qim.1		100	0	0	0		uc001qim.1		100	1-5(5)	AK056115	100	1-5(5)	long	NM_016533	NINJ2	219594_at	BC015737	N.A.	N.A.	N.A.	N.A.	N.A.	N.A.	ENST00000537514.1	ENSG00000177406.4	RP11-218M22.1
40030	240167_at	gb:AI031657 /DB_XREF=gi:3249869 /DB_XREF=ow48e07.x1 /CLONE=IMAGE:1650084 /FEA=EST /CNT=4 /TID=Hs.142911.0 /TIER=ConsEnd /STK=4 /UG=Hs.142911 /UG_TITLE=ESTs	NA	EST	gb:AI031657	NA	ESTs	Hs.142911.0	NA	4	ConsEnd	4	1	1	Yes	0	B	1	chr4:13750318-13750770	452	UCSCgenes	uc003gnb.1		100	0	0	0		uc003gnb.1		100	1-3(3)	AK055518	100	1-5(5)	long	N.A.	LOC152742	N.A.	N.A.	N.A.	N.A.	N.A.	N.A.	N.A.	N.A.	ENST00000502759.1	ENSG00000248698.1	LINC01085
42384	242521_at	gb:BF512556 /DB_XREF=gi:11597735 /DB_XREF=UI-H-BW1-amf-d-09-0-UI.s1 /CLONE=IMAGE:3069737 /FEA=EST /CNT=3 /TID=Hs.162736.0 /TIER=ConsEnd /STK=3 /UG=Hs.162736 /UG_TITLE=ESTs	NA	EST	gb:BF512556	NA	ESTs	Hs.162736.0	NA	3	ConsEnd	3	1	1	Yes	0	B	1	chr19:53452816-53453268	452	UCSCgenes	uc002pik.1		98.67	0	0	0		uc002pik.1		98.67	1-2(2)	AK125548	99.12	1-3(3)	long	NM_014959; NM_014959	CARD8; LOC100505812	1554479_a_at; 204950_at	AB023172	22900	GO:0002376;GO:0002504;GO:0003676;GO:0003677;GO:0003700;GO:0003712;GO:0005488;GO:0006139;GO:0006915;GO:0006917;GO:0006968;GO:0008152;GO:0019882;GO:0030528;GO:0044238;GO:0050896;PC00171;PC00217;PC00218	antigen processing and presentation; antigen processing and presentation of peptide or polysaccharide antigen via MHC class II; apoptosis; cellular defense response; immune system process; induction of apoptosis; metabolic process; nucleobase, nucleoside, nucleotide and nucleic acid metabolic process; primary metabolic process; response to stimulus	N.A.	nucleic acid binding; transcription cofactor; transcription factor	DNA binding; binding; nucleic acid binding; transcription cofactor activity; transcription factor activity; transcription regulator activity	ENST00000602172.1	ENSG00000268001.1	CTC-241F20.3
40478	240615_at	gb:AW779935 /DB_XREF=gi:7794527 /DB_XREF=hn90f04.x1 /CLONE=IMAGE:3035167 /FEA=EST /CNT=4 /TID=Hs.232189.0 /TIER=ConsEnd /STK=4 /UG=Hs.232189 /UG_TITLE=ESTs	NA	EST	gb:AW779935	NA	ESTs	Hs.232189.0	NA	4	ConsEnd	4	1	1	Yes	0	B	1	chr19:55045405-55045857	452	mRNA	AK092213	0	100	0	0	0		0	0	0		AK092213	100	1-3(3)	long	NM_017432	LOC100506033; MIR4749; PTOV1	212032_s_at	AJ617480	53635	GO:0003676;GO:0003677;GO:0003700;GO:0005488;GO:0006139;GO:0006350;GO:0006366;GO:0006367;GO:0008152;GO:0030528;GO:0044238;PC00218	metabolic process; nucleobase, nucleoside, nucleotide and nucleic acid metabolic process; primary metabolic process; transcription; transcription from RNA polymerase II promoter; transcription initiation from RNA polymerase II promoter	N.A.	transcription factor	DNA binding; binding; nucleic acid binding; transcription factor activity; transcription regulator activity	ENST00000600742.1	ENSG00000268006.1	PTOV1-AS1
40299	240436_at	gb:AA688101 /DB_XREF=gi:2675007 /DB_XREF=nv14h06.s1 /CLONE=IMAGE:1220219 /FEA=EST /CNT=4 /TID=Hs.152855.0 /TIER=ConsEnd /STK=4 /UG=Hs.152855 /UG_TITLE=ESTs	NA	EST	gb:AA688101	NA	ESTs	Hs.152855.0	NA	4	ConsEnd	4	1	1	Yes	0	B	1	chr13:20804119-20804571	452	UCSCgenes	uc001unz.1		100	0	0	0		uc001unz.1		100	1-3(3)	AK090765	100	1-2(2)	long	N.A.	N.A.	N.A.	N.A.	N.A.	GO:0002376;GO:0006457;GO:0006950;GO:0008152;GO:0019538;GO:0044238;GO:0050896;PC00028;PC00072; GO:0003676;GO:0003779;GO:0003824;GO:0004518;GO:0004520;GO:0005198;GO:0005200;GO:0005488;GO:0005515;GO:0005622;GO:0005856;GO:0006139;GO:0006259;GO:0006308;GO:0006915;GO:0008092;GO:0008152;GO:0015629;GO:0016787;GO:0016788;GO:0044238;PC00009;PC00041;PC00085;PC00093;PC00121;PC00165;PC00170;PC00171	DNA catabolic process; DNA metabolic process; apoptosis; immune system process; metabolic process; nucleobase, nucleoside, nucleotide and nucleic acid metabolic process; primary metabolic process; protein folding; protein metabolic process; response to stimulus; response to stress	actin cytoskeleton; cytoskeleton; intracellular	DNA binding protein; Hsp90 family chaperone; actin family cytoskeletal protein; chaperone; cytoskeletal protein; endodeoxyribonuclease; hydrolase; non-motor actin binding protein; nuclease; nucleic acid binding	actin binding; binding; catalytic activity; cytoskeletal protein binding; endodeoxyribonuclease activity; hydrolase activity; hydrolase activity, acting on ester bonds; nuclease activity; nucleic acid binding; protein binding; structural constituent of cytoskeleton; structural molecule activity	N.A.	N.A.	N.A.
35663	235800_at	gb:AI970972 /DB_XREF=gi:5767798 /DB_XREF=wr22c05.x1 /CLONE=IMAGE:2488424 /FEA=EST /CNT=8 /TID=Hs.25545.0 /TIER=ConsEnd /STK=7 /UG=Hs.25545 /UG_TITLE=ESTs	NA	EST	gb:AI970972	NA	ESTs	Hs.25545.0	NA	8	ConsEnd	7	1	1	Yes	0	B	1	chr10:118578264-118578716	452	UCSCgenes	uc001lcv.1		97.57	0	0	0		uc001lcv.1		97.57	1-1(1)	AK091348	97.57	1-1(2)	long	N.A.	N.A.	N.A.	N.A.	N.A.	GO:0000003;GO:0000165;GO:0002376;GO:0003824;GO:0004672;GO:0004675;GO:0004714;GO:0004715;GO:0004872;GO:0006464;GO:0006468;GO:0006796;GO:0006915;GO:0006917;GO:0006950;GO:0007049;GO:0007154;GO:0007165;GO:0007166;GO:0007178;GO:0007242;GO:0007249;GO:0007254;GO:0007276;GO:0007292;GO:0008152;GO:0009653;GO:0009987;GO:0016043;GO:0016301;GO:0016740;GO:0019199;GO:0019538;GO:0032502;GO:0032989;GO:0043066;GO:…	I-kappaB kinase/NF-kappaB cascade; JNK cascade; MAPKKK cascade; anatomical structure morphogenesis; apoptosis; cell communication; cell cycle; cell surface receptor linked signal transduction; cellular component organization and biogenesis; cellular process; cellular structure morphogenesis; developmental process; female gamete generation; gamete generation; immune system process; induction of ap…	N.A.	kinase; non-receptor serine/threonine protein kinase; non-receptor tyrosine protein kinase; protein kinase; protein kinase receptor; receptor; serine/threonine protein kinase receptor; transferase; tyrosine protein kinase receptor	catalytic activity; kinase activity; non-membrane spanning protein tyrosine kinase activity; protein kinase activity; receptor activity; transferase activity; transmembrane receptor protein kinase activity; transmembrane receptor protein serine/threonine kinase activity; transmembrane receptor protein tyrosine kinase activity	N.A.	N.A.	N.A.
40555	240692_at	gb:AI809153 /DB_XREF=gi:5395719 /DB_XREF=wf68h09.x1 /CLONE=IMAGE:2360801 /FEA=EST /CNT=4 /TID=Hs.210202.0 /TIER=ConsEnd /STK=4 /UG=Hs.210202 /UG_TITLE=ESTs	NA	EST	gb:AI809153	NA	ESTs	Hs.210202.0	NA	4	ConsEnd	4	1	1	Yes	0	B	1	chr1:61893330-61893782	452	mRNA	BC034822	0	99.12	0	0	0		0	0	0		BC034822	99.12	1-1(1)	long	N.A.	N.A.	N.A.	N.A.	N.A.	N.A.	N.A.	N.A.	N.A.	N.A.	N.A.	N.A.	N.A.
30480	230612_at	gb:AI264119 /DB_XREF=gi:3872322 /DB_XREF=qi08h11.x1 /CLONE=IMAGE:1855941 /FEA=EST /CNT=11 /TID=Hs.134749.0 /TIER=Stack /STK=10 /UG=Hs.134749 /UG_TITLE=ESTs	NA	EST	gb:AI264119	NA	ESTs	Hs.134749.0	NA	11	Stack	10	1	1	Yes	0	B	1	chr15:82991289-82991741	452	UCSCgenes	uc002bky.1		93.81	0	0	0		uc002bky.1		93.81	1-1(1)	AK090951	93.81	1-2(2)	long	NM_021077; NM_032856	NMB; SCAND2; WDR73	205204_at; 213031_s_at	BC014115; M21551	4828	GO:0007154;GO:0007165;GO:0007166;GO:0007186;GO:0007267;GO:0009987	G-protein coupled receptor protein signaling pathway; cell communication; cell surface receptor linked signal transduction; cell-cell signaling; cellular process; signal transduction	N.A.	N.A.	N.A.	N.A.	N.A.	N.A.
42183	242320_at	gb:AI435586 /DB_XREF=gi:4304222 /DB_XREF=th79b06.x1 /CLONE=IMAGE:2124851 /FEA=EST /CNT=3 /TID=Hs.170651.0 /TIER=ConsEnd /STK=3 /UG=Hs.170651 /UG_TITLE=ESTs	NA	EST	gb:AI435586	NA	ESTs	Hs.170651.0	NA	3	ConsEnd	3	1	1	Yes	0	B	1	chr6:109023835-109024287	452	mRNA	BC022409	0	97.79	0	0	0		0	0	0		BC022409	97.79	1-1(1)	long	NM_001455; NM_001455; AF032886; NM_001455; NM_001455	FOXO3	204131_s_at; 204132_s_at; 210655_s_at; 224889_at; 224891_at	AF032886; AK024103; BC068552; CR749261	2309	GO:0003008;GO:0003676;GO:0003677;GO:0003700;GO:0005488;GO:0005975;GO:0006139;GO:0006350;GO:0006357;GO:0006366;GO:0007049;GO:0007154;GO:0007165;GO:0007166;GO:0007379;GO:0007389;GO:0007398;GO:0007399;GO:0007498;GO:0007600;GO:0007601;GO:0008152;GO:0009653;GO:0009790;GO:0009948;GO:0009987;GO:0016043;GO:0030528;GO:0032502;GO:0032989;GO:0044238;GO:0048731;GO:0050877;PC00171;PC00218	anatomical structure morphogenesis; anterior/posterior axis specification; carbohydrate metabolic process; cell communication; cell cycle; cell surface receptor linked signal transduction; cellular component organization and biogenesis; cellular process; cellular structure morphogenesis; developmental process; ectoderm development; embryonic development; mesoderm development; metabolic process; n…	N.A.	nucleic acid binding; transcription factor	DNA binding; binding; nucleic acid binding; transcription factor activity; transcription regulator activity	N.A.	N.A.	N.A.
28518	228650_at	gb:AI807211 /DB_XREF=gi:5393777 /DB_XREF=wf38b04.x1 /CLONE=IMAGE:2357839 /FEA=EST /CNT=16 /TID=Hs.108336.0 /TIER=Stack /STK=15 /UG=Hs.108336 /UG_TITLE=ESTs, Weakly similar to ALUE_HUMAN !!!! ALU CLASS E WARNING ENTRY !!! (H.sapiens)	NA	EST	gb:AI807211	NA	ESTs, Weakly similar to ALUE_HUMAN !!!! ALU CLASS E WARNING ENTRY !!! [H.sapiens]	Hs.108336.0	NA	16	Stack	15	1	1	No	0	B	1	chr2:128317596-128318049	453	mRNA	AK095788	0	100	0	0	0		0	0	0		AK095788	100	1-1(3)	long	NM_004805; BC002958	POLR2D	203664_s_at; 214144_at	BC002958; BC017205	5433	GO:0003676;GO:0003677;GO:0003700;GO:0005488;GO:0006139;GO:0006350;GO:0006366;GO:0008152;GO:0030528;GO:0032568;GO:0044238;PC00218	general transcription from RNA polymerase II promoter; metabolic process; nucleobase, nucleoside, nucleotide and nucleic acid metabolic process; primary metabolic process; transcription; transcription from RNA polymerase II promoter	N.A.	transcription factor	DNA binding; binding; nucleic acid binding; transcription factor activity; transcription regulator activity	N.A.	N.A.	N.A.
42919	243056_at	gb:AI301111 /DB_XREF=gi:3960457 /DB_XREF=qn62d08.x1 /CLONE=IMAGE:1902831 /FEA=EST /CNT=3 /TID=Hs.150179.0 /TIER=ConsEnd /STK=3 /UG=Hs.150179 /UG_TITLE=ESTs	NA	EST	gb:AI301111	NA	ESTs	Hs.150179.0	NA	3	ConsEnd	3	1	1	Yes	0	B	1	chr12:14949062-14949515	453	mRNA	AK056213	0	100	0	0	0		0	0	0		AK056213	100	2-4,5(6)	long	N.A.	ERP27	N.A.	N.A.	N.A.	N.A.	N.A.	N.A.	N.A.	N.A.	N.A.	N.A.	N.A.
43192	243329_at	gb:AI074450 /DB_XREF=gi:3401094 /DB_XREF=oy96e06.x1 /CLONE=IMAGE:1673698 /FEA=EST /CNT=6 /TID=Hs.18106.0 /TIER=ConsEnd /STK=3 /UG=Hs.18106 /UG_TITLE=ESTs	NA	EST	gb:AI074450	NA	ESTs	Hs.18106.0	NA	6	ConsEnd	3	1	1	Yes	0	B	1	chr4:734960-735413	453	mRNA	AF143886	0	98.23	0	0	0		0	0	0		AF143886	98.23	1-1(1)	long	NM_006315; NM_006315	PCGF3	204564_at; 212753_at	AJ001019; BC050044	10336	GO:0003676;GO:0003677;GO:0003700;GO:0005488;GO:0006139;GO:0006350;GO:0006357;GO:0006366;GO:0008152;GO:0030528;GO:0044238;PC00218;PC00244	metabolic process; nucleobase, nucleoside, nucleotide and nucleic acid metabolic process; primary metabolic process; regulation of transcription from RNA polymerase II promoter; transcription; transcription from RNA polymerase II promoter	N.A.	transcription factor; zinc finger transcription factor	DNA binding; binding; nucleic acid binding; transcription factor activity; transcription regulator activity	N.A.	N.A.	N.A.
42695	242832_at	gb:AI743776 /DB_XREF=gi:5112064 /DB_XREF=wg53g05.x1 /CLONE=IMAGE:2368856 /FEA=EST /CNT=6 /TID=Hs.193762.0 /TIER=ConsEnd /STK=0 /UG=Hs.193762 /UG_TITLE=ESTs, Weakly similar to PER1_HUMAN PERIOD CIRCADIAN PROTEIN 1 (H.sapiens)	NA	EST	gb:AI743776	NA	ESTs, Weakly similar to PER1_HUMAN PERIOD CIRCADIAN PROTEIN 1 [H.sapiens]	Hs.193762.0	NA	6	ConsEnd	0	1	1	Yes	0	B	1	chr17:7988072-7988530	453	mRNA	BC028207	0	94.26	0	0	0		0	0	0		BC028207	94.26	1-1(16)	long	NM_002616; NM_002616	PER1	202861_at; 36829_at	AF022991	5187	GO:0003676;GO:0003677;GO:0003700;GO:0003712;GO:0005488;GO:0006139;GO:0006350;GO:0006357;GO:0006366;GO:0007154;GO:0007165;GO:0008152;GO:0009987;GO:0030528;GO:0044238;PC00217;PC00218	cell communication; cellular process; metabolic process; nucleobase, nucleoside, nucleotide and nucleic acid metabolic process; primary metabolic process; regulation of transcription from RNA polymerase II promoter; signal transduction; transcription; transcription from RNA polymerase II promoter	N.A.	transcription cofactor; transcription factor	DNA binding; binding; nucleic acid binding; transcription cofactor activity; transcription factor activity; transcription regulator activity	N.A.	N.A.	N.A.
36718	236855_at	gb:R43204 /DB_XREF=gi:825429 /DB_XREF=yg18h04.s1 /CLONE=IMAGE:32869 /FEA=EST /CNT=5 /TID=Hs.196578.0 /TIER=ConsEnd /STK=5 /UG=Hs.196578 /UG_TITLE=ESTs	NA	EST	gb:R43204	NA	ESTs	Hs.196578.0	NA	5	ConsEnd	5	1	1	Yes	0	B	1	chr10:122349172-122349625	453	UCSCgenes	uc001lez.1	Q8N1V8	98.45	0	0	0		uc001lez.1	Q8N1V8	98.45	1-1(1)	AK094721	98.68	1-2(2)	long	NM_001030059	PPAPDC1A	236044_at	AK098668	N.A.	N.A.	N.A.	N.A.	N.A.	N.A.	N.A.	N.A.	N.A.
41950	242087_x_at	gb:AI216347 /DB_XREF=gi:3785388 /DB_XREF=qh09b11.x1 /CLONE=IMAGE:1844157 /FEA=EST /CNT=4 /TID=Hs.128852.1 /TIER=ConsEnd /STK=3 /UG=Hs.128852 /UG_TITLE=ESTs, Moderately similar to TRFM_HUMAN MELANOTRANSFERRIN PRECURSOR (H.sapiens)	NA	EST	gb:AI216347	NA	ESTs, Moderately similar to TRFM_HUMAN MELANOTRANSFERRIN PRECURSOR [H.sapiens]	Hs.128852.1	NA	4	ConsEnd	3	10	14	Yes	0	B	1	chr3:198215422-198216009	453	UCSCgenes	uc003fxj.1		100	0	0	0		uc003fxj.1		100	2-3,4(4)	BC032042	100	2-3,4(4)	long	NM_005929; NM_033316; AK096182	MFI2; MFI2-AS1	1556538_at; 220043_s_at; 223723_at	AK096182; BC001875; M12154	4241	GO:0006810;PC00219	transport	N.A.	transfer/carrier protein	N.A.	ENST00000415244.1	ENSG00000228109.1	MFI2-AS1
31295	231427_at	gb:BE348596 /DB_XREF=gi:9260449 /DB_XREF=ht72d11.x1 /CLONE=IMAGE:3152277 /FEA=EST /CNT=8 /TID=Hs.253475.0 /TIER=Stack /STK=8 /UG=Hs.253475 /UG_TITLE=ESTs	NA	EST	gb:BE348596	NA	ESTs	Hs.253475.0	NA	8	Stack	8	1	1	Yes	0	B	1	chr1:180851934-180852387	453	mRNA	BC034591	0	99.56	0	0	0		0	0	0		BC034591	99.56	1-1(1)	long	N.A.	LOC284648	N.A.	N.A.	N.A.	N.A.	N.A.	N.A.	N.A.	N.A.	ENST00000566297.1	ENSG00000261504.1	RP11-317P15.4
31040	231172_at	gb:AI668699 /DB_XREF=gi:4828007 /DB_XREF=zb68e07.x5 /CLONE=IMAGE:308772 /FEA=EST /CNT=9 /TID=Hs.71962.1 /TIER=Stack /STK=9 /UG=Hs.71962 /UG_TITLE=ESTs, Weakly similar to B36298 proline-rich protein PRB3S (H.sapiens)	NA	EST	gb:AI668699	NA	ESTs, Weakly similar to B36298 proline-rich protein PRB3S [H.sapiens]	Hs.71962.1	NA	9	Stack	9	1	1	Yes	0	B	1	chr9:129517649-129518102	453	mRNA	AL833241	0	100	0	0	0		0	0	0		AL833241	100	1-2(2)	long	AK094948; AK094948; NM_144965	C9orf117; PTRH1; TTC16	1557866_at; 1557867_s_at; 236833_at	AK057342; AK094948	158248	GO:0003824;GO:0006464;GO:0006486;GO:0007154;GO:0007165;GO:0008152;GO:0009987;GO:0016740;GO:0016757;GO:0019538;GO:0044238;PC00111;PC00220	cell communication; cellular process; metabolic process; primary metabolic process; protein amino acid glycosylation; protein metabolic process; protein modification process; signal transduction	N.A.	glycosyltransferase; transferase	catalytic activity; transferase activity; transferase activity, transferring glycosyl groups	N.A.	N.A.	N.A.
41770	241907_at	gb:H63988 /DB_XREF=gi:1018789 /DB_XREF=yr58a05.s1 /CLONE=IMAGE:209456 /FEA=EST /CNT=6 /TID=Hs.38264.0 /TIER=ConsEnd /STK=2 /UG=Hs.38264 /UG_TITLE=ESTs	NA	EST	gb:H63988	NA	ESTs	Hs.38264.0	NA	6	ConsEnd	2	1	1	Yes	0	B	1	chrX:132859136-132859589	453	mRNA	AF085935	0	100	0	0	0		0	0	0		AF085935	100	1-1(1)	long	NM_004484	GPC3	209220_at	L47125	2719	GO:0005576;GO:0007155;GO:0009987;GO:0031012;PC00069;PC00100;PC00102	cell adhesion; cellular process	extracellular matrix; extracellular region	cell adhesion molecule; extracellular matrix glycoprotein; extracellular matrix protein	N.A.	N.A.	N.A.	N.A.
41426	241563_at	gb:AI703273 /DB_XREF=gi:4991173 /DB_XREF=wd82d01.x1 /CLONE=IMAGE:2338081 /FEA=EST /CNT=4 /TID=Hs.146159.0 /TIER=ConsEnd /STK=4 /UG=Hs.146159 /UG_TITLE=ESTs	NA	EST	gb:AI703273	NA	ESTs	Hs.146159.0	NA	4	ConsEnd	4	1	1	No	0	B	1	chr3:32253183-32253636	453	mRNA	BC035064	0	99.34	0	0	0		0	0	0		BC035064	99.34	1-1(1)	long	NM_178868	CMTM8	235099_at	BC041390	152189	GO:0003008;GO:0005198;GO:0006810;GO:0006886;GO:0015031;GO:0016192;GO:0019911;GO:0050877;PC00150;PC00161;PC00211	intracellular protein transport; neurological system process; protein transport; system process; transport; vesicle-mediated transport	N.A.	membrane traffic protein; myelin protein; structural protein	structural constituent of myelin sheath; structural molecule activity	ENST00000565519.1	ENSG00000261572.1	RP11-384L8.1
41133	241270_at	gb:AA421334 /DB_XREF=gi:2100159 /DB_XREF=zu27e03.s1 /CLONE=IMAGE:739228 /FEA=EST /CNT=4 /TID=Hs.98346.0 /TIER=ConsEnd /STK=4 /UG=Hs.98346 /UG_TITLE=ESTs	NA	EST	gb:AA421334	NA	ESTs	Hs.98346.0	NA	4	ConsEnd	4	1	1	Yes	0	B	1	chr17:71999718-72000171	453	mRNA	AK097267	0	99.78	0	0	0		0	0	0		AK097267	99.78	1-2(2)	long	NM_001005498	RHBDF2	219202_at	AK025994	79651	GO:0003824;GO:0006508;GO:0008152;GO:0008233;GO:0008236;GO:0016787;GO:0019538;GO:0044238;PC00121;PC00190;PC00203	metabolic process; primary metabolic process; protein metabolic process; proteolysis	N.A.	hydrolase; protease; serine protease	catalytic activity; hydrolase activity; peptidase activity; serine-type peptidase activity	N.A.	N.A.	N.A.
37613	237750_at	gb:N21682 /DB_XREF=gi:1126852 /DB_XREF=yx63g06.s1 /CLONE=IMAGE:266458 /FEA=EST /CNT=5 /TID=Hs.132170.0 /TIER=ConsEnd /STK=5 /UG=Hs.132170 /UG_TITLE=ESTs	NA	EST	gb:N21682	NA	ESTs	Hs.132170.0	NA	5	ConsEnd	5	1	1	No	0	B	1	chr22:39593005-39593458	453	mRNA	AK057119	0	100	0	0	0		0	0	0		AK057119	100	1-1(1)	long	NM_145174	DNAJB7; XPNPEP3	1552675_at	AF085232	150353	GO:0002376;GO:0006457;GO:0006950;GO:0008152;GO:0019538;GO:0044238;GO:0050896;PC00072;PC00073	immune system process; metabolic process; primary metabolic process; protein folding; protein metabolic process; response to stimulus; response to stress	N.A.	chaperone; chaperonin	N.A.	N.A.	N.A.	N.A.
36021	236158_at	gb:R42281 /DB_XREF=gi:817148 /DB_XREF=yf99e11.s1 /CLONE=IMAGE:30476 /FEA=EST /CNT=6 /TID=Hs.75322.0 /TIER=ConsEnd /STK=5 /UG=Hs.75322 /UG_TITLE=ESTs	NA	EST	gb:R42281	NA	ESTs	Hs.75322.0	NA	6	ConsEnd	5	1	1	Yes	0	B	1	chr19:43014186-43014640	454	mRNA	AK055335	0	99.34	0	0	0		0	0	0		AK055335	99.34	1-1(1)	long	N.A.	LOC100631378; LOC644554	N.A.	N.A.	N.A.	N.A.	N.A.	N.A.	N.A.	N.A.	ENST00000443870.1	ENSG00000229481.1	CTD-2554C21.3
43777	243914_at	gb:AI765942 /DB_XREF=gi:5232451 /DB_XREF=wh69e04.x1 /CLONE=IMAGE:2386014 /FEA=EST /CNT=3 /TID=Hs.207427.0 /TIER=ConsEnd /STK=3 /UG=Hs.207427 /UG_TITLE=ESTs, Highly similar to S30385 G9a protein (H.sapiens)	NA	EST	gb:AI765942	NA	ESTs, Highly similar to S30385 G9a protein [H.sapiens]	Hs.207427.0	NA	3	ConsEnd	3	1	1	Yes	0	B	1	chr6:31959506-31959960	454	mRNA	BX648392	0	99.56	0	0	0		0	0	0		BX648392	99.56	1-5(5)	long	N.A.	N.A.	N.A.	N.A.	N.A.	N.A.	N.A.	N.A.	N.A.	N.A.	ENST00000434689.1	ENSG00000237080.1	EHMT2-AS1
39528	239665_at	gb:AI633617 /DB_XREF=gi:4684947 /DB_XREF=th70c11.x1 /CLONE=IMAGE:2124020 /FEA=EST /CNT=4 /TID=Hs.192711.0 /TIER=ConsEnd /STK=4 /UG=Hs.192711 /UG_TITLE=ESTs	NA	EST	gb:AI633617	NA	ESTs	Hs.192711.0	NA	4	ConsEnd	4	1	1	No	0	B	1	chr6:167941323-167941777	454	mRNA	AK055887	0	99.78	0	0	0		0	0	0		AK055887	99.78	1-1(1)	long	N.A.	N.A.	N.A.	N.A.	N.A.	GO:0003824;GO:0006091;GO:0008152;GO:0016491;GO:0022904;PC00092;PC00176	generation of precursor metabolites and energy; metabolic process; respiratory electron transport chain	N.A.	dehydrogenase; oxidoreductase	catalytic activity; oxidoreductase activity	N.A.	N.A.	N.A.
40582	240719_at	gb:AA897528 /DB_XREF=gi:3034148 /DB_XREF=aj62d11.s1 /CLONE=IMAGE:1394901 /FEA=EST /CNT=4 /TID=Hs.189286.0 /TIER=ConsEnd /STK=4 /UG=Hs.189286 /UG_TITLE=ESTs	NA	EST	gb:AA897528	NA	ESTs	Hs.189286.0	NA	4	ConsEnd	4	1	1	No	0	B	1	chr20:13166066-13166520	454	UCSCgenes	uc002wof.1		99.78	0	0	0		uc002wof.1		99.78	1-1(3)	BC038745	99.78	1-1(3)	long	N.A.	ISM1; LOC100505536	N.A.	N.A.	N.A.	N.A.	N.A.	N.A.	N.A.	N.A.	ENST00000431407.1	ENSG00000226263.1	ISM1-AS1
36476	236613_at	gb:BE466195 /DB_XREF=gi:9511970 /DB_XREF=hz27c01.x1 /CLONE=IMAGE:3209184 /FEA=EST /CNT=6 /TID=Hs.166895.0 /TIER=ConsEnd /STK=5 /UG=Hs.166895 /UG_TITLE=ESTs	NA	EST	gb:BE466195	NA	ESTs	Hs.166895.0	NA	6	ConsEnd	5	1	1	Yes	0	B	1	chr14:72637190-72637645	454	UCSCgenes	uc001xnn.1	Q2TA72	98.24	0	0	0		uc001xnn.1	Q2TA72	98.24	1-11(11)	AK125513	100	1-1(6)	long	AK125513	RBM25	1557081_at	AK125513	N.A.	N.A.	N.A.	N.A.	N.A.	N.A.	N.A.	N.A.	N.A.
43591	243728_at	gb:AI638052 /DB_XREF=gi:4690286 /DB_XREF=tt06f06.x1 /CLONE=IMAGE:2240003 /FEA=EST /CNT=3 /TID=Hs.212299.0 /TIER=ConsEnd /STK=3 /UG=Hs.212299 /UG_TITLE=ESTs	NA	EST	gb:AI638052	NA	ESTs	Hs.212299.0	NA	3	ConsEnd	3	1	1	Yes	0	B	1	chr5:75938186-75938640	454	mRNA	BC043525	0	98.46	0	0	0		0	0	0		BC043525	98.46	1-1(2)	long	NM_004101; NM_004101; NM_006633; NM_006633	F2RL2; IQGAP2	203474_at; 206795_at; 230147_at; 241723_at	BX537386; U51903; U92971	10788; 2151	GO:0000910;GO:0005083;GO:0005488;GO:0005515;GO:0007049;GO:0007067;GO:0007154;GO:0007165;GO:0007242;GO:0009987;GO:0030234;PC00022;PC00095; GO:0002376;GO:0003008;GO:0004872;GO:0004930;GO:0007154;GO:0007165;GO:0007166;GO:0007186;GO:0007596;GO:0009605;GO:0009987;GO:0050877;GO:0050896;PC00021;PC00197	G-protein coupled receptor protein signaling pathway; blood coagulation; cell communication; cell cycle; cell surface receptor linked signal transduction; cellular process; cytokinesis; immune system process; intracellular signaling cascade; mitosis; neurological system process; response to external stimulus; response to stimulus; signal transduction; system process	N.A.	G-protein coupled receptor; G-protein modulator; enzyme modulator; receptor	G-protein coupled receptor activity; binding; enzyme regulator activity; protein binding; receptor activity; small GTPase regulator activity	ENST00000511327.1	ENSG00000249713.1	CTD-2236F14.1
40619	240756_at	gb:BF432461 /DB_XREF=gi:11444600 /DB_XREF=nac55b03.x1 /CLONE=IMAGE:3406396 /FEA=EST /CNT=4 /TID=Hs.155837.0 /TIER=ConsEnd /STK=4 /UG=Hs.155837 /UG_TITLE=ESTs	NA	EST	gb:BF432461	NA	ESTs	Hs.155837.0	NA	4	ConsEnd	4	1	1	Yes	0	B	1	chr1:33380055-33380510	455	UCSCgenes	uc001bxa.1		99.34	0	0	0		uc001bxa.1		99.34	1-1(1)	AK091566	99.34	1-1(1)	long	NM_018207; NM_018207; NM_018207	TRIM62	219272_at; 236845_at; 58308_at	AK001621; AX775831	55223	GO:0003008;GO:0003676;GO:0003824;GO:0004842;GO:0005198;GO:0005200;GO:0005488;GO:0005515;GO:0005622;GO:0005856;GO:0005874;GO:0006508;GO:0006810;GO:0006886;GO:0006887;GO:0007049;GO:0007154;GO:0007165;GO:0007267;GO:0007268;GO:0007269;GO:0007389;GO:0007498;GO:0008017;GO:0008092;GO:0008152;GO:0009950;GO:0009987;GO:0015031;GO:0016079;GO:0016192;GO:0016874;GO:0019538;GO:0030879;GO:0032502;GO:0044238;GO:…	cell communication; cell cycle; cell-cell signaling; cellular process; developmental process; dorsal/ventral axis specification; exocytosis; intracellular protein transport; mammary gland development; mesoderm development; metabolic process; neurological system process; neurotransmitter secretion; pattern specification process; primary metabolic process; protein metabolic process; protein transpo…	cytoskeleton; intracellular; microtubule	cytoskeletal protein; ligase; microtubule family cytoskeletal protein; non-motor microtubule binding protein; nucleic acid binding; ubiquitin-protein ligase	binding; catalytic activity; cytoskeletal protein binding; ligase activity; microtubule binding; nucleic acid binding; protein binding; structural constituent of cytoskeleton; structural molecule activity; ubiquitin-protein ligase activity	N.A.	N.A.	N.A.
40691	240828_at	gb:AW665239 /DB_XREF=gi:7457785 /DB_XREF=hi88d11.x1 /CLONE=IMAGE:2979381 /FEA=EST /CNT=5 /TID=Hs.187778.0 /TIER=ConsEnd /STK=4 /UG=Hs.187778 /UG_TITLE=ESTs	NA	EST	gb:AW665239	NA	ESTs	Hs.187778.0	NA	5	ConsEnd	4	1	1	Yes	0	B	1	chr6:15356024-15356844	455	UCSCgenes	uc003nbk.1		99.56	0	0	0		uc003nbk.1		99.56	2-1,2(2)	BC033996	99.34	2-1,2(2)	long	NM_004973; NM_004973	JARID2	203297_s_at; 203298_s_at	BC046246	3720	GO:0000003;GO:0003676;GO:0003677;GO:0003700;GO:0005488;GO:0006139;GO:0006350;GO:0006357;GO:0006366;GO:0007276;GO:0007283;GO:0007398;GO:0007399;GO:0007498;GO:0007507;GO:0008152;GO:0030528;GO:0032502;GO:0044238;GO:0048731;PC00218;PC00244	developmental process; ectoderm development; gamete generation; heart development; mesoderm development; metabolic process; nervous system development; nucleobase, nucleoside, nucleotide and nucleic acid metabolic process; primary metabolic process; regulation of transcription from RNA polymerase II promoter; reproduction; spermatogenesis; system development; transcription; transcription from RNA…	N.A.	transcription factor; zinc finger transcription factor	DNA binding; binding; nucleic acid binding; transcription factor activity; transcription regulator activity	ENST00000441978.1	ENSG00000235488.1	JARID2-AS1
30216	230348_at	gb:AI745254 /DB_XREF=gi:5113542 /DB_XREF=wg10g08.x1 /CLONE=IMAGE:2364734 /FEA=EST /CNT=9 /TID=Hs.293520.0 /TIER=Stack /STK=8 /UG=Hs.293520 /UG_TITLE=ESTs	NA	EST	gb:AI745254	NA	ESTs	Hs.293520.0	NA	9	Stack	8	1	1	Yes	0	B	1	chr13:20452171-20452626	455	mRNA	AB209897	0	100	0	0	0		0	0	0		AB209897	100	1-2(7)	long	NM_014572; NM_014572; NM_014572	LATS2	223379_s_at; 223380_s_at; 227013_at	AB209897; BC036437; BC071572	N.A.	N.A.	N.A.	N.A.	N.A.	N.A.	N.A.	N.A.	N.A.
38867	239004_at	gb:AI041019 /DB_XREF=gi:3280213 /DB_XREF=ov69b05.x1 /CLONE=IMAGE:1642545 /FEA=EST /CNT=7 /TID=Hs.152454.0 /TIER=ConsEnd /STK=1 /UG=Hs.152454 /UG_TITLE=ESTs	NA	EST	gb:AI041019	NA	ESTs	Hs.152454.0	NA	7	ConsEnd	1	1	1	Yes	0	B	1	chr5:179172176-179172631	455	UCSCgenes	uc003mkt.1		100	0	0	0		uc003mkt.1		100	1-3(3)	AK093109	100	1-3(3)	long	NM_003900; NM_003900	SQSTM1	201471_s_at; 213112_s_at	BC017222; U46751	8878	GO:0002376;GO:0006968;GO:0008152;GO:0019538;GO:0044238;GO:0050896	cellular defense response; immune system process; metabolic process; primary metabolic process; protein metabolic process; response to stimulus	N.A.	N.A.	N.A.	N.A.	N.A.	N.A.
35765	235902_at	gb:AI090764 /DB_XREF=gi:3429823 /DB_XREF=qa65f01.x1 /CLONE=IMAGE:1691641 /FEA=EST /CNT=7 /TID=Hs.135223.0 /TIER=ConsEnd /STK=6 /UG=Hs.135223 /UG_TITLE=ESTs	NA	EST	gb:AI090764	NA	ESTs	Hs.135223.0	NA	7	ConsEnd	6	1	1	Yes	0	B	1	chr15:18986709-18987164	455	UCSCgenes	uc001ytj.1		100	0	0	0		uc001ytj.1		100	1-3(3)	AK124953	99.56	1-2(2)	long	N.A.	GOLGA6L6	N.A.	N.A.	N.A.	N.A.	N.A.	N.A.	N.A.	N.A.	N.A.	N.A.	N.A.
40007	240144_at	gb:AI692769 /DB_XREF=gi:4970109 /DB_XREF=wd70c06.x1 /CLONE=IMAGE:2336938 /FEA=EST /CNT=4 /TID=Hs.202383.0 /TIER=ConsEnd /STK=4 /UG=Hs.202383 /UG_TITLE=ESTs	NA	EST	gb:AI692769	NA	ESTs	Hs.202383.0	NA	4	ConsEnd	4	1	1	Yes	0	B	1	chr16:3649058-3649513	455	mRNA	BX648257	0	100	0	0	0		0	0	0		BX648257	100	1-8(9)	long	BC015002; NM_005223; NM_016292	DNASE1; TRAP1	1558546_at; 201391_at; 210165_at	AF154108; BC015002; M55983	10131; 1773	GO:0002376;GO:0006457;GO:0006950;GO:0008152;GO:0019538;GO:0044238;GO:0050896;PC00028;PC00072; GO:0003676;GO:0003779;GO:0003824;GO:0004518;GO:0004520;GO:0005198;GO:0005200;GO:0005488;GO:0005515;GO:0005622;GO:0005856;GO:0006139;GO:0006259;GO:0006308;GO:0006915;GO:0008092;GO:0008152;GO:0015629;GO:0016787;GO:0016788;GO:0044238;PC00009;PC00041;PC00085;PC00093;PC00121;PC00165;PC00170;PC00171	DNA catabolic process; DNA metabolic process; apoptosis; immune system process; metabolic process; nucleobase, nucleoside, nucleotide and nucleic acid metabolic process; primary metabolic process; protein folding; protein metabolic process; response to stimulus; response to stress	actin cytoskeleton; cytoskeleton; intracellular	DNA binding protein; Hsp90 family chaperone; actin family cytoskeletal protein; chaperone; cytoskeletal protein; endodeoxyribonuclease; hydrolase; non-motor actin binding protein; nuclease; nucleic acid binding	actin binding; binding; catalytic activity; cytoskeletal protein binding; endodeoxyribonuclease activity; hydrolase activity; hydrolase activity, acting on ester bonds; nuclease activity; nucleic acid binding; protein binding; structural constituent of cytoskeleton; structural molecule activity	N.A.	N.A.	N.A.
44695	244832_at	gb:AI088707 /DB_XREF=gi:3427766 /DB_XREF=qa12c04.x1 /CLONE=IMAGE:1686534 /FEA=EST /CNT=6 /TID=Hs.135238.0 /TIER=ConsEnd /STK=0 /UG=Hs.135238 /UG_TITLE=ESTs	NA	EST	gb:AI088707	NA	ESTs	Hs.135238.0	NA	6	ConsEnd	0	1	1	Yes	0	B	1	chr4:148632805-148633260	455	mRNA	BX537573	0	99.12	0	0	0		0	0	0		BX537573	99.12	1-3(3)	long	NM_001957; NM_001957; NM_001957	EDNRA	204463_s_at; 204464_s_at; 216235_s_at	D90348	1909	GO:0001678;GO:0002376;GO:0003008;GO:0004872;GO:0004930;GO:0005975;GO:0005996;GO:0006915;GO:0006917;GO:0006936;GO:0007154;GO:0007165;GO:0007166;GO:0007186;GO:0007242;GO:0007398;GO:0007399;GO:0008015;GO:0008152;GO:0009987;GO:0019229;GO:0019722;GO:0032502;GO:0042592;GO:0044238;GO:0048731;GO:0050789;GO:0050877;PC00021;PC00197	G-protein coupled receptor protein signaling pathway; apoptosis; blood circulation; calcium-mediated signaling; carbohydrate metabolic process; cell communication; cell surface receptor linked signal transduction; cellular glucose homeostasis; cellular process; developmental process; ectoderm development; homeostatic process; immune system process; induction of apoptosis; intracellular signaling …	N.A.	G-protein coupled receptor; receptor	G-protein coupled receptor activity; receptor activity	N.A.	N.A.	N.A.
40617	240754_at	gb:AI382197 /DB_XREF=gi:4194978 /DB_XREF=te70d08.x1 /CLONE=IMAGE:2092047 /FEA=EST /CNT=4 /TID=Hs.159057.0 /TIER=ConsEnd /STK=4 /UG=Hs.159057 /UG_TITLE=ESTs	NA	EST	gb:AI382197	NA	ESTs	Hs.159057.0	NA	4	ConsEnd	4	1	1	Yes	0	B	1	chr22:47313375-47313831	456	mRNA	BC036359	0	99.78	0	0	0		0	0	0		BC036359	99.78	1-1(6)	long	NM_015381; NM_015381; NM_015381	FAM19A5; LOC284933	229459_at; 229655_at; 237094_at	AY325118; AY358847	25817	N.A.	N.A.	N.A.	N.A.	N.A.	N.A.	N.A.	N.A.
40128	240265_at	gb:AI214464 /DB_XREF=gi:3778065 /DB_XREF=qg69b02.x1 /CLONE=IMAGE:1840395 /FEA=EST /CNT=5 /TID=Hs.147434.0 /TIER=ConsEnd /STK=4 /UG=Hs.147434 /UG_TITLE=ESTs	NA	EST	gb:AI214464	NA	ESTs	Hs.147434.0	NA	5	ConsEnd	4	1	1	Yes	0	B	1	chr1:208016195-208016651	456	mRNA	AK126139	0	100	0	0	0		0	0	0		AK126139	100	1-3(4)	long	NM_152485; AK022798; NM_006147; NM_006147; NM_006147; AK126139; NM_025228	C1orf74; IRF6; TRAF3IP3	1552477_a_at; 1552478_a_at; 202597_at; 205804_s_at; 215275_at; 229933_at; 231932_at	AF027292; AK022798; AK126139; AL049667; BC039719	148304; 3664; 80342	GO:0002376;GO:0003676;GO:0003677;GO:0003700;GO:0005488;GO:0006139;GO:0006350;GO:0006357;GO:0006366;GO:0006955;GO:0008152;GO:0030528;GO:0034341;GO:0044238;GO:0050896;PC00171;PC00218	immune response; immune system process; metabolic process; nucleobase, nucleoside, nucleotide and nucleic acid metabolic process; primary metabolic process; regulation of transcription from RNA polymerase II promoter; response to interferon-gamma; response to stimulus; transcription; transcription from RNA polymerase II promoter	N.A.	nucleic acid binding; transcription factor	DNA binding; binding; nucleic acid binding; transcription factor activity; transcription regulator activity	ENST00000591469.1	ENSG00000267374.1	LINC00669
41399	241536_at	gb:R47946 /DB_XREF=gi:809972 /DB_XREF=yj66f06.s1 /CLONE=IMAGE:153731 /FEA=EST /CNT=7 /TID=Hs.167506.0 /TIER=ConsEnd /STK=4 /UG=Hs.167506 /UG_TITLE=ESTs	NA	EST	gb:R47946	NA	ESTs	Hs.167506.0	NA	7	ConsEnd	4	1	1	Yes	0	B	1	chr3:152749510-152749966	456	mRNA	AF075056	0	100	0	0	0		0	0	0		AF075056	100	1-1(1)	long	N.A.	N.A.	N.A.	N.A.	N.A.	N.A.	N.A.	N.A.	N.A.	N.A.	N.A.	N.A.	N.A.
22178	222285_at	gb:AW134608 /DB_XREF=gi:6138154 /DB_XREF=UI-H-BI1-abo-e-04-0-UI.s1 /CLONE=IMAGE:2712654 /FEA=EST /CNT=7 /TID=Hs.168941.0 /TIER=ConsEnd /STK=6 /UG=Hs.168941 /UG_TITLE=ESTs	NA	EST	gb:AW134608	NA	ESTs	Hs.168941.0	NA	7	ConsEnd	6	1	1	No	0	A	1	chr14:105375691-105376147	456	UCSCgenes	uc001ysl.1		99.78	0	0	0		uc001ysl.1		99.78	1-1(6)	AK128625	99.78	1-1(11)	long	N.A.	N.A.	N.A.	N.A.	N.A.	N.A.	N.A.	N.A.	N.A.	N.A.	N.A.	N.A.	N.A.
39376	239513_at	gb:AI198582 /DB_XREF=gi:3751188 /DB_XREF=qf50b12.x1 /CLONE=IMAGE:1753439 /FEA=EST /CNT=4 /TID=Hs.149951.0 /TIER=ConsEnd /STK=4 /UG=Hs.149951 /UG_TITLE=ESTs	NA	EST	gb:AI198582	NA	ESTs	Hs.149951.0	NA	4	ConsEnd	4	1	1	Yes	0	B	1	chr22:23164244-23164700	456	UCSCgenes	uc003aad.1		100	0	0	0		uc003aad.1		100	1-1(8)	BC045098	100	1-1(8)	long	NM_000675	ADORA2A; C22orf45	205013_s_at	S46950	135	GO:0002376;GO:0003008;GO:0004872;GO:0004930;GO:0006139;GO:0006810;GO:0006886;GO:0006897;GO:0006909;GO:0006915;GO:0006936;GO:0006950;GO:0006968;GO:0007154;GO:0007165;GO:0007166;GO:0007186;GO:0007267;GO:0007268;GO:0007270;GO:0007398;GO:0007399;GO:0007600;GO:0008152;GO:0009187;GO:0009987;GO:0015031;GO:0016192;GO:0032502;GO:0042116;GO:0044238;GO:0048731;GO:0050877;GO:0050896;PC00021;PC00197	G-protein coupled receptor protein signaling pathway; apoptosis; cell communication; cell surface receptor linked signal transduction; cell-cell signaling; cellular defense response; cellular process; cyclic nucleotide metabolic process; developmental process; ectoderm development; endocytosis; immune system process; intracellular protein transport; macrophage activation; metabolic process; muscl…	N.A.	G-protein coupled receptor; receptor	G-protein coupled receptor activity; receptor activity	ENST00000427813.2	ENSG00000178803.6	ADORA2A-AS1
39662	239799_at	gb:BF592774 /DB_XREF=gi:11685098 /DB_XREF=7j94c07.x1 /CLONE=IMAGE:3442548 /FEA=EST /CNT=5 /TID=Hs.179153.0 /TIER=ConsEnd /STK=4 /UG=Hs.179153 /UG_TITLE=ESTs	NA	EST	gb:BF592774	NA	ESTs	Hs.179153.0	NA	5	ConsEnd	4	1	1	Yes	0	B	1	chr9:97608190-97608646	456	UCSCgenes	uc004avp.1		98.68	0	0	0		uc004avp.1		98.68	1-1(1)	AK092145	98.68	1-1(1)	long	N.A.	LINC00476	N.A.	N.A.	N.A.	N.A.	N.A.	N.A.	N.A.	N.A.	N.A.	N.A.	N.A.
40409	240546_at	gb:AI653224 /DB_XREF=gi:4737203 /DB_XREF=wb44a09.x1 /CLONE=IMAGE:2308504 /FEA=EST /CNT=4 /TID=Hs.148653.0 /TIER=ConsEnd /STK=4 /UG=Hs.148653 /UG_TITLE=ESTs	NA	EST	gb:AI653224	NA	ESTs	Hs.148653.0	NA	4	ConsEnd	4	1	1	Yes	0	B	1	chr2:131881503-131882271	456	UCSCgenes	uc002tss.1		99.56	0	0	0		uc002tss.1		99.56	2-3,4(4)	AK125982	99.56	2-2,3(3)	long	N.A.	LOC389043	N.A.	N.A.	N.A.	N.A.	N.A.	N.A.	N.A.	N.A.	N.A.	N.A.	N.A.
30651	230783_at	gb:T03743 /DB_XREF=gi:314983 /DB_XREF=IB829 /CLONE=IB829 /FEA=EST /CNT=13 /TID=Hs.4986.0 /TIER=Stack /STK=12 /UG=Hs.4986 /UG_TITLE=ESTs	NA	EST	gb:T03743	NA	ESTs	Hs.4986.0	NA	13	Stack	12	1	1	Yes	0	B	1	chr15:29554892-29555348	456	mRNA	AK094982	0	98.68	0	0	0		0	0	0		AK094982	98.68	1-1(2)	long	N.A.	OTUD7A	N.A.	N.A.	N.A.	N.A.	N.A.	N.A.	N.A.	N.A.	N.A.	N.A.	N.A.
28839	228971_at	gb:AI357655 /DB_XREF=gi:4109276 /DB_XREF=qy15d03.x1 /CLONE=IMAGE:2012069 /FEA=EST /CNT=15 /TID=Hs.292931.0 /TIER=Stack /STK=13 /UG=Hs.292931 /UG_TITLE=ESTs, Weakly similar to unnamed protein product (H.sapiens)	NA	EST	gb:AI357655	NA	ESTs, Weakly similar to unnamed protein product [H.sapiens]	Hs.292931.0	NA	15	Stack	13	1	1	Yes	0	B	1	chr12:97523830-97524286	456	mRNA	AK123210	0	98.9	0	0	0		0	0	0		AK123210	98.9	1-2(2)	long	NM_002635	IKBIP; SLC25A3; SNORA53	200030_s_at	BX647062	5250	GO:0005215;GO:0005622;GO:0005737;GO:0005739;GO:0005743;GO:0006139;GO:0006629;GO:0006796;GO:0006810;GO:0006811;GO:0006812;GO:0006817;GO:0006869;GO:0008152;GO:0015171;GO:0015931;GO:0022857;GO:0043226;GO:0044238;PC00046;PC00158;PC00219;PC00227	cation transport; ion transport; lipid metabolic process; lipid transport; metabolic process; nucleobase, nucleoside, nucleotide and nucleic acid metabolic process; nucleobase, nucleoside, nucleotide and nucleic acid transport; phosphate metabolic process; phosphate transport; primary metabolic process; transport	cytoplasm; intracellular; mitochondrial inner membrane; mitochondrion; organelle	amino acid transporter; mitochondrial carrier protein; transfer/carrier protein; transporter	amino acid transmembrane transporter activity; transmembrane transporter activity; transporter activity	ENST00000413356.1	ENSG00000231175.1	RP11-463J7.2
39385	239522_at	gb:AI637915 /DB_XREF=gi:4690149 /DB_XREF=tt11h05.x1 /CLONE=IMAGE:2240505 /FEA=EST /CNT=4 /TID=Hs.223894.0 /TIER=ConsEnd /STK=4 /UG=Hs.223894 /UG_TITLE=ESTs	NA	EST	gb:AI637915	NA	ESTs	Hs.223894.0	NA	4	ConsEnd	4	1	1	Yes	0	B	1	chr19:18030804-18031260	456	mRNA	BX647221	0	100	0	0	0		0	0	0		BX647221	100	1-1(19)	long	NM_005535; NM_153701	IL12RB1	1552584_at; 206890_at	BC029121; U03187	3594	N.A.	N.A.	N.A.	N.A.	N.A.	N.A.	N.A.	N.A.
29114	229246_at	gb:AI803504 /DB_XREF=gi:5368898 /DB_XREF=tc17h06.x1 /CLONE=IMAGE:2064155 /FEA=EST /CNT=17 /TID=Hs.238956.0 /TIER=Stack /STK=15 /UG=Hs.238956 /UG_TITLE=ESTs	NA	EST	gb:AI803504	NA	ESTs	Hs.238956.0	NA	17	Stack	15	1	1	Yes	0	B	1	chr17:53421409-53421865	456	UCSCgenes	uc002ivh.1		100	0	0	0		uc002ivh.1		100	1-1(2)	AK054610	100	1-1(1)	long	N.A.	VEZF1	N.A.	N.A.	N.A.	N.A.	N.A.	N.A.	N.A.	N.A.	ENST00000585065.1	ENSG00000264112.1	RP11-159D12.2
39711	239848_at	gb:BF939569 /DB_XREF=gi:12356889 /DB_XREF=7o47a03.x1 /CLONE=IMAGE:3577228 /FEA=EST /CNT=4 /TID=Hs.120054.0 /TIER=ConsEnd /STK=4 /UG=Hs.120054 /UG_TITLE=ESTs	NA	EST	gb:BF939569	NA	ESTs	Hs.120054.0	NA	4	ConsEnd	4	1	1	Yes	0	B	1	chr11:32583923-32584381	456	mRNA	AK123310	0	100	0	0	0		0	0	0		AK123310	100	1-2(2)	long	N.A.	CCDC73; EIF3M	N.A.	N.A.	N.A.	N.A.	N.A.	N.A.	N.A.	N.A.	N.A.	N.A.	N.A.
38146	238283_at	gb:AI685344 /DB_XREF=gi:4896638 /DB_XREF=wa76e04.x1 /CLONE=IMAGE:2302110 /FEA=EST /CNT=5 /TID=Hs.112692.0 /TIER=ConsEnd /STK=5 /UG=Hs.112692 /UG_TITLE=ESTs	NA	EST	gb:AI685344	NA	ESTs	Hs.112692.0	NA	5	ConsEnd	5	1	1	Yes	0	B	1	chr3:109043204-109043660	456	UCSCgenes	uc003dwp.1		100	0	0	0		uc003dwp.1		100	1-1(11)	BC045586	100	1-1(11)	long	N.A.	LOC151658	N.A.	N.A.	N.A.	N.A.	N.A.	N.A.	N.A.	N.A.	ENST00000464359.2	ENSG00000241469.3	LINC00635
40437	240574_at	gb:BE501239 /DB_XREF=gi:9703647 /DB_XREF=7a43e06.x1 /CLONE=IMAGE:3221506 /FEA=EST /CNT=4 /TID=Hs.149474.0 /TIER=ConsEnd /STK=4 /UG=Hs.149474 /UG_TITLE=ESTs	NA	EST	gb:BE501239	NA	ESTs	Hs.149474.0	NA	4	ConsEnd	4	1	1	Yes	0	B	1	chr13:95123091-95123548	457	UCSCgenes	uc001vmo.1		99.78	0	0	0		uc001vmo.1		99.78	1-1(2)	BC035106	99.12	1-1(2)	long	N.A.	DNAJC3	N.A.	N.A.	N.A.	N.A.	N.A.	N.A.	N.A.	N.A.	ENST00000499499.2	ENSG00000247400.3	DNAJC3-AS1
44512	244649_at	gb:AI932330 /DB_XREF=gi:5671067 /DB_XREF=wd27b03.x1 /CLONE=IMAGE:2329325 /FEA=EST /CNT=4 /TID=Hs.144047.0 /TIER=ConsEnd /STK=3 /UG=Hs.144047 /UG_TITLE=ESTs	NA	EST	gb:AI932330	NA	ESTs	Hs.144047.0	NA	4	ConsEnd	3	1	1	Yes	0	B	1	chr4:141639443-141639900	457	mRNA	AK128168	0	100	0	0	0		0	0	0		AK128168	100	1-1(2)	long	N.A.	N.A.	N.A.	N.A.	N.A.	N.A.	N.A.	N.A.	N.A.	N.A.	N.A.	N.A.	N.A.
43967	244104_at	gb:AI681914 /DB_XREF=gi:4892096 /DB_XREF=tx50e12.x1 /CLONE=IMAGE:2273038 /FEA=EST /CNT=4 /TID=Hs.212422.0 /TIER=ConsEnd /STK=3 /UG=Hs.212422 /UG_TITLE=ESTs	NA	EST	gb:AI681914	NA	ESTs	Hs.212422.0	NA	4	ConsEnd	3	1	1	Yes	0	B	1	chr22:38203049-38203506	457	mRNA	AF289562	0	98.25	0	0	0		0	0	0		AF289562	98.25	2-3,4(4)	long	NM_002409; NM_001098270	MGAT3	208058_s_at; 209764_at	AK125361; D13789	4248	GO:0003824;GO:0006464;GO:0006486;GO:0008152;GO:0016740;GO:0016757;GO:0019538;GO:0044238;PC00111;PC00220	metabolic process; primary metabolic process; protein amino acid glycosylation; protein metabolic process; protein modification process	N.A.	glycosyltransferase; transferase	catalytic activity; transferase activity; transferase activity, transferring glycosyl groups	N.A.	N.A.	N.A.
42375	242512_at	gb:AI382029 /DB_XREF=gi:4194810 /DB_XREF=te33f12.x1 /CLONE=IMAGE:2088527 /FEA=EST /CNT=3 /TID=Hs.158467.0 /TIER=ConsEnd /STK=3 /UG=Hs.158467 /UG_TITLE=ESTs, Moderately similar to ALU1_HUMAN ALU SUBFAMILY J SEQUENCE CONTAMINATION WARNING ENTRY (H.sapiens)	NA	EST	gb:AI382029	NA	ESTs, Moderately similar to ALU1_HUMAN ALU SUBFAMILY J SEQUENCE CONTAMINATION WARNING ENTRY [H.sapiens]	Hs.158467.0	NA	3	ConsEnd	3	1	1	No	0	B	1	chr15:69968864-69969321	457	UCSCgenes	uc002atn.1	NP_008832	99.56	0	0	0		uc002atn.1	NP_008832	99.56	1-1(25)	AB209841	99.56	1-1(27)	long	NM_006901	MYO9A	219027_s_at	AF117888	4649	GO:0000910;GO:0003008;GO:0003774;GO:0005083;GO:0005198;GO:0005200;GO:0005488;GO:0005515;GO:0005622;GO:0005856;GO:0006810;GO:0006886;GO:0006928;GO:0006936;GO:0007049;GO:0007067;GO:0007154;GO:0007165;GO:0007242;GO:0007498;GO:0007517;GO:0007600;GO:0007605;GO:0009653;GO:0009987;GO:0015031;GO:0015629;GO:0016043;GO:0016192;GO:0030234;GO:0032502;GO:0032989;GO:0048731;GO:0050877;PC00022;PC00040;PC00041;P…	anatomical structure morphogenesis; cell communication; cell cycle; cell motility; cellular component organization and biogenesis; cellular process; cellular structure morphogenesis; cytokinesis; developmental process; intracellular protein transport; intracellular signaling cascade; mesoderm development; mitosis; muscle contraction; muscle development; neurological system process; protein transp…	actin cytoskeleton; cytoskeleton; intracellular	G-protein modulator; actin binding motor protein; actin family cytoskeletal protein; cell junction protein; cytoskeletal protein; enzyme modulator	binding; enzyme regulator activity; motor activity; protein binding; small GTPase regulator activity; structural constituent of cytoskeleton; structural molecule activity	N.A.	N.A.	N.A.
42351	242488_at	gb:R55784 /DB_XREF=gi:825859 /DB_XREF=yg89g05.s1 /CLONE=IMAGE:40842 /FEA=EST /CNT=5 /TID=Hs.140942.0 /TIER=ConsEnd /STK=2 /UG=Hs.140942 /UG_TITLE=ESTs	NA	EST	gb:R55784	NA	ESTs	Hs.140942.0	NA	5	ConsEnd	2	1	1	Yes	0	B	1	chr1:238144918-238145375	457	mRNA	AK095715	0	98.25	0	0	0		0	0	0		AK095715	98.25	1-1(1)	long	AK074575; NM_000740	CHRM3	1553705_a_at; 1564339_a_at	AF279779; AK074575	1131	GO:0002376;GO:0003008;GO:0004872;GO:0004930;GO:0006936;GO:0006950;GO:0007154;GO:0007165;GO:0007166;GO:0007186;GO:0007267;GO:0007268;GO:0007269;GO:0009987;GO:0050877;GO:0050896;PC00021;PC00197	G-protein coupled receptor protein signaling pathway; cell communication; cell surface receptor linked signal transduction; cell-cell signaling; cellular process; immune system process; muscle contraction; neurological system process; neurotransmitter secretion; response to stimulus; response to stress; signal transduction; synaptic transmission; system process	N.A.	G-protein coupled receptor; receptor	G-protein coupled receptor activity; receptor activity	N.A.	N.A.	N.A.
36729	236866_at	gb:AA884446 /DB_XREF=gi:2993976 /DB_XREF=aj61a01.s1 /CLONE=IMAGE:1394760 /FEA=EST /CNT=6 /TID=Hs.93834.0 /TIER=ConsEnd /STK=5 /UG=Hs.93834 /UG_TITLE=ESTs	NA	EST	gb:AA884446	NA	ESTs	Hs.93834.0	NA	6	ConsEnd	5	1	1	Yes	0	B	1	chr16:87449036-87449493	457	UCSCgenes	uc002fma.1		86.43	0	0	0		uc002fma.1		86.43	1-1(3)	BC018027	86.21	1-1(3)	long	NM_000512; NM_016209	GALNS; PABPN1L; TRAPPC2L	206335_at; 218354_at	AF089106; BC056151	2588; 51693	GO:0003824;GO:0005975;GO:0005976;GO:0006629;GO:0006644;GO:0006790;GO:0008152;GO:0016787;GO:0044238;PC00121	carbohydrate metabolic process; lipid metabolic process; metabolic process; phospholipid metabolic process; polysaccharide metabolic process; primary metabolic process; sulfur metabolic process	N.A.	hydrolase	catalytic activity; hydrolase activity	N.A.	N.A.	N.A.
39978	240115_at	gb:AI167430 /DB_XREF=gi:3700600 /DB_XREF=ox70g03.s1 /CLONE=IMAGE:1661716 /FEA=EST /CNT=5 /TID=Hs.292284.0 /TIER=ConsEnd /STK=4 /UG=Hs.292284 /UG_TITLE=ESTs, Highly similar to RPC1_HUMAN DNA-DIRECTED RNA POLYMERASE III LARGEST SUBUNIT (H.sapiens)	NA	EST	gb:AI167430	NA	ESTs, Highly similar to RPC1_HUMAN DNA-DIRECTED RNA POLYMERASE III LARGEST SUBUNIT [H.sapiens]	Hs.292284.0	NA	5	ConsEnd	4	1	1	Yes	0	B	1	chr22:20627335-20627792	457	mRNA	BX538315	0	100	0	0	0		0	0	0		BX538315	100	1-3(3)	long	NM_014634; NM_014634; NM_014634	PPM1F	1555470_a_at; 203063_at; 37384_at	AF305840; D13640	9647	GO:0000165;GO:0003824;GO:0004721;GO:0004857;GO:0005488;GO:0005515;GO:0006464;GO:0006468;GO:0007154;GO:0007165;GO:0007166;GO:0007178;GO:0007242;GO:0007254;GO:0008047;GO:0008152;GO:0009987;GO:0016787;GO:0016788;GO:0016791;GO:0019207;GO:0019209;GO:0019210;GO:0019538;GO:0030234;GO:0044238;PC00095;PC00121;PC00138;PC00139;PC00140;PC00181;PC00195	JNK cascade; MAPKKK cascade; cell communication; cell surface receptor linked signal transduction; cellular process; intracellular signaling cascade; metabolic process; primary metabolic process; protein amino acid phosphorylation; protein metabolic process; protein modification process; signal transduction; transmembrane receptor protein serine/threonine kinase signaling pathway	N.A.	enzyme modulator; hydrolase; kinase activator; kinase inhibitor; kinase modulator; phosphatase; protein phosphatase	binding; catalytic activity; enzyme activator activity; enzyme inhibitor activity; enzyme regulator activity; hydrolase activity; hydrolase activity, acting on ester bonds; kinase activator activity; kinase inhibitor activity; kinase regulator activity; phosphoprotein phosphatase activity; phosphoric monoester hydrolase activity; protein binding	ENST00000458178.1	ENSG00000224086.3	LL22NC03-86G7.1
30846	230978_at	gb:AI199850 /DB_XREF=gi:3752456 /DB_XREF=qf89c12.x1 /CLONE=IMAGE:1757206 /FEA=EST /CNT=10 /TID=Hs.14855.0 /TIER=Stack /STK=8 /UG=Hs.14855 /UG_TITLE=ESTs	NA	EST	gb:AI199850	NA	ESTs	Hs.14855.0	NA	10	Stack	8	1	1	Yes	0	B	1	chr8:67271650-67272107	457	UCSCgenes	uc003xvz.1		99.12	0	0	0		uc003xvz.1		99.12	1-3(3)	0	0	0	long	N.A.	LOC100505659	N.A.	N.A.	N.A.	N.A.	N.A.	N.A.	N.A.	N.A.	ENST00000518035.1	ENSG00000253138.1	LINC00967
40386	240523_at	gb:AI989591 /DB_XREF=gi:5836472 /DB_XREF=ws34g09.x1 /CLONE=IMAGE:2499136 /FEA=EST /CNT=4 /TID=Hs.224047.0 /TIER=ConsEnd /STK=4 /UG=Hs.224047 /UG_TITLE=ESTs	NA	EST	gb:AI989591	NA	ESTs	Hs.224047.0	NA	4	ConsEnd	4	1	1	Yes	0	B	1	chr15:33938036-33938494	458	UCSCgenes	uc001zjc.1		100	0	0	0		uc001zjc.1		100	1-3(3)	BC025664	99.56	1-3(3)	long	N.A.	LOC100507466	N.A.	N.A.	N.A.	N.A.	N.A.	N.A.	N.A.	N.A.	ENST00000501169.2	ENSG00000248079.2	DPH6-AS1
37176	237313_at	gb:BE856800 /DB_XREF=gi:10370191 /DB_XREF=7f69a10.x1 /CLONE=IMAGE:3299898 /FEA=EST /CNT=6 /TID=Hs.132579.0 /TIER=ConsEnd /STK=6 /UG=Hs.132579 /UG_TITLE=ESTs	NA	EST	gb:BE856800	NA	ESTs	Hs.132579.0	NA	6	ConsEnd	6	1	1	No	0	B	1	chr17:74526885-74527732	458	UCSCgenes	uc002jwo.1		98.47	0	0	0		uc002jwo.1		98.47	2-1,2(3)	BC039683	98.47	2-1,2(3)	long	NM_198593; NM_138793; NM_138793; NM_138793	C1QTNF1; CANT1; LOC100507410	1554327_a_at; 220975_s_at; 221732_at; 46323_at	AF328554; AF329840; AK074687; BC005104	114897; 124583	GO:0001501;GO:0002376;GO:0004872;GO:0005102;GO:0005179;GO:0005198;GO:0005201;GO:0005488;GO:0005515;GO:0005576;GO:0005975;GO:0005996;GO:0006094;GO:0006629;GO:0006631;GO:0006635;GO:0006810;GO:0006955;GO:0006956;GO:0007154;GO:0007155;GO:0007165;GO:0007267;GO:0007498;GO:0008152;GO:0008643;GO:0009653;GO:0009987;GO:0016043;GO:0031012;GO:0032502;GO:0032989;GO:0044238;GO:0048731;GO:0050896;PC00069;PC0007…	anatomical structure morphogenesis; carbohydrate metabolic process; carbohydrate transport; cell adhesion; cell communication; cell-cell signaling; cellular component organization and biogenesis; cellular process; cellular structure morphogenesis; complement activation; developmental process; fatty acid beta-oxidation; fatty acid metabolic process; gluconeogenesis; immune response; immune system …	extracellular matrix; extracellular region	cell adhesion molecule; complement component; defense/immunity protein; extracellular matrix protein; extracellular matrix structural protein; hydrolase; nucleotide phosphatase; peptide hormone; phosphatase; receptor; signaling molecule	binding; catalytic activity; extracellular matrix structural constituent; hormone activity; hydrolase activity; hydrolase activity, acting on ester bonds; nucleotide phosphatase activity; phosphoric monoester hydrolase activity; protein binding; receptor activity; receptor binding; structural molecule activity	N.A.	N.A.	N.A.
42221	242358_at	gb:AW024656 /DB_XREF=gi:5878186 /DB_XREF=wu78h05.x1 /CLONE=IMAGE:2526201 /FEA=EST /CNT=4 /TID=Hs.233382.0 /TIER=ConsEnd /STK=3 /UG=Hs.233382 /UG_TITLE=ESTs, Moderately similar to AF119917 62 PRO2822 (H.sapiens)	NA	EST	gb:AW024656	NA	ESTs, Moderately similar to AF119917 62 PRO2822 [H.sapiens]	Hs.233382.0	NA	4	ConsEnd	3	1	1	No	0	B	1	chr12:25989055-25989514	458	UCSCgenes	uc001rgu.1		99.78	0	0	0		uc001rgu.1		99.78	1-1(7)	AK090817	99.78	2-1,2(8)	long	N.A.	LOC100506451	N.A.	N.A.	N.A.	N.A.	N.A.	N.A.	N.A.	N.A.	ENST00000500276.2	ENSG00000246695.3	RASSF8-AS1
30219	230351_at	gb:AW070248 /DB_XREF=gi:6025246 /DB_XREF=xa09f10.x1 /CLONE=IMAGE:2567851 /FEA=EST /CNT=12 /TID=Hs.46814.0 /TIER=Stack /STK=11 /UG=Hs.46814 /UG_TITLE=ESTs	NA	EST	gb:AW070248	NA	ESTs	Hs.46814.0	NA	12	Stack	11	1	1	Yes	0	B	1	chr13:101845597-101846055	458	mRNA	AF339777	0	99.78	0	0	0		0	0	0		AF339777	99.78	1-1(1)	long	N.A.	FGF14-IT1; LOC283481	N.A.	N.A.	N.A.	N.A.	N.A.	N.A.	N.A.	N.A.	ENST00000606448.1	ENSG00000272143.1	FGF14-AS2
17524	217625_x_at	gb:AA102667 /DB_XREF=gi:1647984 /DB_XREF=zn73e05.s1 /CLONE=IMAGE:563840 /FEA=EST /CNT=4 /TID=Hs.264673.0 /TIER=ConsEnd /STK=3 /UG=Hs.264673 /UG_TITLE=ESTs, Weakly similar to ALU8_HUMAN ALU SUBFAMILY SX SEQUENCE CONTAMINATION WARNING ENTRY (H.sapiens)	NA	EST	gb:AA102667	NA	ESTs, Weakly similar to ALU8_HUMAN ALU SUBFAMILY SX SEQUENCE CONTAMINATION WARNING ENTRY [H.sapiens]	Hs.264673.0	NA	4	ConsEnd	3	69	78	No	0	A	1	chr9:131308590-131309048	458	mRNA	AK057050	0	98.47	0	0	0		0	0	0		AK057050	98.47	2-1,2(2)	long	N.A.	LOC100506190	N.A.	N.A.	N.A.	N.A.	N.A.	N.A.	N.A.	N.A.	ENST00000419300.3	ENSG00000204054.7	LINC00963
43180	243317_at	gb:AA398544 /DB_XREF=gi:2051653 /DB_XREF=zt73d01.s1 /CLONE=IMAGE:727969 /FEA=EST /CNT=3 /TID=Hs.25935.0 /TIER=ConsEnd /STK=3 /UG=Hs.25935 /UG_TITLE=ESTs	NA	EST	gb:AA398544	NA	ESTs	Hs.25935.0	NA	3	ConsEnd	3	1	1	Yes	0	B	1	chr1:94092020-94092478	458	UCSCgenes	uc001dqe.1		99.34	0	0	0		uc001dqe.1		99.34	1-1(1)	AK090811	99.34	1-1(1)	long	N.A.	MIR760	N.A.	N.A.	N.A.	N.A.	N.A.	N.A.	N.A.	N.A.	N.A.	N.A.	N.A.
40086	240223_at	gb:AI671983 /DB_XREF=gi:4851714 /DB_XREF=wc31f12.x1 /CLONE=IMAGE:2316815 /FEA=EST /CNT=7 /TID=Hs.167272.0 /TIER=ConsEnd /STK=0 /UG=Hs.167272 /UG_TITLE=ESTs	NA	EST	gb:AI671983	NA	ESTs	Hs.167272.0	NA	7	ConsEnd	0	1	1	Yes	0	B	1	chr4:9644939-9645397	458	UCSCgenes	uc003gme.1		98.47	0	0	0		uc003gme.1		98.47	1-1(2)	AK096819	98.47	1-1(2)	long	N.A.	N.A.	N.A.	N.A.	N.A.	GO:0003008;GO:0003824;GO:0006139;GO:0007154;GO:0007165;GO:0007600;GO:0007601;GO:0008081;GO:0008152;GO:0009187;GO:0009987;GO:0016787;GO:0016788;GO:0044238;GO:0050877;PC00121;PC00185	cell communication; cellular process; cyclic nucleotide metabolic process; metabolic process; neurological system process; nucleobase, nucleoside, nucleotide and nucleic acid metabolic process; primary metabolic process; sensory perception; signal transduction; system process; visual perception	N.A.	hydrolase; phosphodiesterase	catalytic activity; hydrolase activity; hydrolase activity, acting on ester bonds; phosphoric diester hydrolase activity	N.A.	N.A.	N.A.
43787	243924_at	gb:AA781404 /DB_XREF=gi:2840735 /DB_XREF=aj26a04.s1 /CLONE=1391406 /FEA=EST /CNT=5 /TID=Hs.289014.0 /TIER=ConsEnd /STK=3 /UG=Hs.289014 /UG_TITLE=ESTs	NA	EST	gb:AA781404	NA	ESTs	Hs.289014.0	NA	5	ConsEnd	3	1	1	Yes	0	B	1	chr19:41495818-41504774	458	UCSCgenes	uc002odt.1		99.56	0	0	0		uc002odt.1		99.56	4-1,2,3,4(6)	AK090827	53.71	1-1(3)	vlong	N.A.	LOC100134317; LOC100506930	N.A.	N.A.	N.A.	N.A.	N.A.	N.A.	N.A.	N.A.	N.A.	N.A.	N.A.
41358	241495_at	gb:AI675298 /DB_XREF=gi:4875778 /DB_XREF=wc21f09.x1 /CLONE=IMAGE:2315849 /FEA=EST /CNT=4 /TID=Hs.199917.0 /TIER=ConsEnd /STK=4 /UG=Hs.199917 /UG_TITLE=ESTs	NA	EST	gb:AI675298	NA	ESTs	Hs.199917.0	NA	4	ConsEnd	4	1	1	Yes	0	B	1	chr3:158354615-158355074	459	UCSCgenes	uc003fbe.1	Q9UK58-3	100	0	0	0		uc003fbe.1	Q9UK58-3	100	1-7(7)	AK098021	100	1-4(4)	long	NM_020307	CCNL1	220046_s_at	AF180920	57018	GO:0000398;GO:0003676;GO:0003677;GO:0003700;GO:0003712;GO:0003723;GO:0003729;GO:0005488;GO:0005515;GO:0005622;GO:0005634;GO:0006139;GO:0006350;GO:0006357;GO:0006366;GO:0006367;GO:0006368;GO:0006397;GO:0007049;GO:0008047;GO:0008152;GO:0009987;GO:0016070;GO:0019207;GO:0019209;GO:0030234;GO:0030528;GO:0044238;PC00031;PC00095;PC00138;PC00140;PC00147;PC00171;PC00217;PC00218	RNA elongation from RNA polymerase II promoter; RNA metabolic process; cell cycle; cellular process; mRNA processing; metabolic process; nuclear mRNA splicing, via spliceosome; nucleobase, nucleoside, nucleotide and nucleic acid metabolic process; primary metabolic process; regulation of transcription from RNA polymerase II promoter; transcription; transcription from RNA polymerase II promoter; t…	intracellular; nucleus	RNA binding protein; enzyme modulator; kinase activator; kinase modulator; mRNA processing factor; nucleic acid binding; transcription cofactor; transcription factor	DNA binding; RNA binding; binding; enzyme activator activity; enzyme regulator activity; kinase activator activity; kinase regulator activity; mRNA binding; nucleic acid binding; protein binding; transcription cofactor activity; transcription factor activity; transcription regulator activity	N.A.	N.A.	N.A.
41035	241172_at	gb:AI939470 /DB_XREF=gi:5678433 /DB_XREF=tf31b09.x5 /CLONE=IMAGE:2097785 /FEA=EST /CNT=4 /TID=Hs.161378.0 /TIER=ConsEnd /STK=4 /UG=Hs.161378 /UG_TITLE=ESTs	NA	EST	gb:AI939470	NA	ESTs	Hs.161378.0	NA	4	ConsEnd	4	1	1	Yes	0	B	1	chr4:158474949-158475408	459	mRNA	AL832605	0	100	0	0	0		0	0	0		AL832605	100	1-9(16)	long	NM_001083620; NM_000826	GRIA2	205358_at; 236538_at	BC028736; L20814	2891	GO:0003008;GO:0004872;GO:0005216;GO:0006810;GO:0006811;GO:0006812;GO:0007154;GO:0007165;GO:0007166;GO:0007267;GO:0007268;GO:0007270;GO:0008066;GO:0009987;GO:0015276;GO:0050877;PC00133;PC00134;PC00141;PC00197;PC00227	cation transport; cell communication; cell surface receptor linked signal transduction; cell-cell signaling; cellular process; ion transport; nerve-nerve synaptic transmission; neurological system process; signal transduction; synaptic transmission; system process; transport	N.A.	ion channel; ionotropic glutamate receptor; ligand-gated ion channel; receptor; transporter	glutamate receptor activity; ion channel activity; ligand-gated ion channel activity; receptor activity	N.A.	N.A.	N.A.
30172	230304_at	gb:AW005298 /DB_XREF=gi:5854076 /DB_XREF=wz85b04.x1 /CLONE=IMAGE:2565583 /FEA=EST /CNT=15 /TID=Hs.130214.0 /TIER=Stack /STK=12 /UG=Hs.130214 /UG_TITLE=ESTs	NA	EST	gb:AW005298	NA	ESTs	Hs.130214.0	NA	15	Stack	12	1	1	Yes	0	B	1	chr19:1825880-1826339	459	mRNA	BC067908	0	99.78	0	0	0		0	0	0		BC067908	99.78	1-1(1)	long	NM_031213	FAM108A1	221267_s_at	BC000158	81926	N.A.	N.A.	N.A.	N.A.	N.A.	N.A.	N.A.	N.A.
36558	236695_at	gb:AI634415 /DB_XREF=gi:4685745 /DB_XREF=ts89c02.x1 /CLONE=IMAGE:2238434 /FEA=EST /CNT=5 /TID=Hs.196065.0 /TIER=ConsEnd /STK=5 /UG=Hs.196065 /UG_TITLE=ESTs	NA	EST	gb:AI634415	NA	ESTs	Hs.196065.0	NA	5	ConsEnd	5	1	1	Yes	0	B	1	chr20:43025848-43026307	459	UCSCgenes	uc002xna.1		98.47	0	0	0		uc002xna.1		98.47	1-1(3)	AK057198	98.47	1-1(3)	long	NM_006282; NM_006282; BC039023; NM_006282; BC005231; NM_006282; NM_006282; NM_006809	LOC100505826; STK4; TOMM34	1569791_at; 201870_at; 205411_at; 211085_s_at; 223746_at; 225364_at; 236259_at; 243981_at	AB209315; BC005231; BC007423; BC038850; BC039023; BC042861; Z25430	10953	GO:0002376;GO:0006457;GO:0006950;GO:0008152;GO:0019538;GO:0044238;GO:0050896;PC00072	immune system process; metabolic process; primary metabolic process; protein folding; protein metabolic process; response to stimulus; response to stress	N.A.	chaperone	N.A.	ENST00000445571.1	ENSG00000227477.1	STK4-AS1
22261	222368_at	gb:AW972351 /DB_XREF=gi:8162197 /DB_XREF=EST384442 /FEA=EST /CNT=6 /TID=Hs.293451.0 /TIER=ConsEnd /STK=0 /UG=Hs.293451 /UG_TITLE=ESTs	NA	EST	gb:AW972351	NA	ESTs	Hs.293451.0	NA	6	ConsEnd	0	1	1	Yes	0	A	1	chr8:12466544-12525122	459	mRNA	AK096778	0	96.73	0	0	0		0	0	0		AK096778	96.73	1-1(1)	vlong	N.A.	LOC100506990	N.A.	N.A.	N.A.	N.A.	N.A.	N.A.	N.A.	N.A.	N.A.	N.A.	N.A.
42929	243066_at	gb:AW119018 /DB_XREF=gi:6087602 /DB_XREF=xd99c01.x1 /CLONE=IMAGE:2605728 /FEA=EST /CNT=4 /TID=Hs.164231.0 /TIER=ConsEnd /STK=3 /UG=Hs.164231 /UG_TITLE=ESTs	NA	EST	gb:AW119018	NA	ESTs	Hs.164231.0	NA	4	ConsEnd	3	1	1	Yes	0	B	1	chr1:181062316-181062776	460	mRNA	BC034966	0	100	0	0	0		0	0	0		BC034966	100	1-14(14)	long	AY336748; NM_030769	NPL	221210_s_at; 223405_at	AF338436; AY336748	80896	GO:0003824;GO:0006519;GO:0006520;GO:0008152;GO:0008652;GO:0016829;GO:0044238;PC00144	amino acid and derivative metabolic process; amino acid biosynthetic process; amino acid metabolic process; metabolic process; primary metabolic process	N.A.	lyase	catalytic activity; lyase activity	N.A.	N.A.	N.A.
29069	229201_at	gb:AW044658 /DB_XREF=gi:5905187 /DB_XREF=wy78h01.x1 /CLONE=IMAGE:2554705 /FEA=EST /CNT=15 /TID=Hs.13326.0 /TIER=Stack /STK=14 /UG=Hs.13326 /UG_TITLE=ESTs	NA	EST	gb:AW044658	NA	ESTs	Hs.13326.0	NA	15	Stack	14	1	1	Yes	0	B	1	chrX:110356785-110357245	460	mRNA	AK124702	0	98.91	0	0	0		0	0	0		AK124702	98.91	1-3(3)	long	NM_002578	PAK3	214607_at	AF155651	5063	GO:0003824;GO:0004672;GO:0006464;GO:0006468;GO:0006796;GO:0008152;GO:0016301;GO:0016740;GO:0019538;GO:0044238;PC00137;PC00193;PC00220	metabolic process; phosphate metabolic process; primary metabolic process; protein amino acid phosphorylation; protein metabolic process; protein modification process	N.A.	kinase; protein kinase; transferase	catalytic activity; kinase activity; protein kinase activity; transferase activity	N.A.	N.A.	N.A.
43500	243637_at	gb:AI400672 /DB_XREF=gi:4243759 /DB_XREF=tg89g08.x1 /CLONE=IMAGE:2115998 /FEA=EST /CNT=3 /TID=Hs.272165.0 /TIER=ConsEnd /STK=3 /UG=Hs.272165 /UG_TITLE=ESTs	NA	EST	gb:AI400672	NA	ESTs	Hs.272165.0	NA	3	ConsEnd	3	1	1	No	0	B	1	chr9:96991311-96991772	460	mRNA	AF086119	0	99.78	0	0	0		0	0	0		AF086119	99.78	2-1,2(2)	long	NM_000136	FANCC	205189_s_at	X66893	2176	GO:0006139;GO:0006259;GO:0006281;GO:0006461;GO:0007049;GO:0008152;GO:0009987;GO:0019538;GO:0044238	DNA metabolic process; DNA repair; cell cycle; cellular process; metabolic process; nucleobase, nucleoside, nucleotide and nucleic acid metabolic process; primary metabolic process; protein complex assembly; protein metabolic process	N.A.	N.A.	N.A.	N.A.	N.A.	N.A.
29733	229865_at	gb:AW058617 /DB_XREF=gi:5934256 /DB_XREF=wy59b06.x1 /CLONE=IMAGE:2552819 /FEA=EST /CNT=13 /TID=Hs.58217.0 /TIER=Stack /STK=11 /UG=Hs.58217 /UG_TITLE=ESTs	NA	EST	gb:AW058617	NA	ESTs	Hs.58217.0	NA	13	Stack	11	1	1	Yes	0	B	1	chr3:173387319-173387779	460	UCSCgenes	uc003fhx.1		98.91	0	0	0		uc003fhx.1		98.91	1-4(4)	BC012204	98.48	1-5(5)	long	BC026005; NM_022763; NM_022763; NM_022763; NM_022763	FNDC3B	1569490_at; 218618_s_at; 222692_s_at; 222693_at; 225032_at	AB098597; BC026005; BC033635	64778	N.A.	N.A.	N.A.	N.A.	N.A.	N.A.	N.A.	N.A.
41717	241854_at	gb:AI129699 /DB_XREF=gi:3598213 /DB_XREF=qc35g11.x1 /CLONE=IMAGE:1711652 /FEA=EST /CNT=3 /TID=Hs.143032.0 /TIER=ConsEnd /STK=3 /UG=Hs.143032 /UG_TITLE=ESTs, Weakly similar to neuronal thread protein AD7c-NTP (H.sapiens)	NA	EST	gb:AI129699	NA	ESTs, Weakly similar to neuronal thread protein AD7c-NTP [H.sapiens]	Hs.143032.0	NA	3	ConsEnd	3	1	1	Yes	0	B	1	chr16:3650275-3650735	460	mRNA	BX648257	0	100	0	0	0		0	0	0		BX648257	100	1-8(9)	long	BC015002; NM_005223; NM_016292	DNASE1; TRAP1	1558546_at; 201391_at; 210165_at	AF154108; BC015002; M55983	10131; 1773	GO:0002376;GO:0006457;GO:0006950;GO:0008152;GO:0019538;GO:0044238;GO:0050896;PC00028;PC00072; GO:0003676;GO:0003779;GO:0003824;GO:0004518;GO:0004520;GO:0005198;GO:0005200;GO:0005488;GO:0005515;GO:0005622;GO:0005856;GO:0006139;GO:0006259;GO:0006308;GO:0006915;GO:0008092;GO:0008152;GO:0015629;GO:0016787;GO:0016788;GO:0044238;PC00009;PC00041;PC00085;PC00093;PC00121;PC00165;PC00170;PC00171	DNA catabolic process; DNA metabolic process; apoptosis; immune system process; metabolic process; nucleobase, nucleoside, nucleotide and nucleic acid metabolic process; primary metabolic process; protein folding; protein metabolic process; response to stimulus; response to stress	actin cytoskeleton; cytoskeleton; intracellular	DNA binding protein; Hsp90 family chaperone; actin family cytoskeletal protein; chaperone; cytoskeletal protein; endodeoxyribonuclease; hydrolase; non-motor actin binding protein; nuclease; nucleic acid binding	actin binding; binding; catalytic activity; cytoskeletal protein binding; endodeoxyribonuclease activity; hydrolase activity; hydrolase activity, acting on ester bonds; nuclease activity; nucleic acid binding; protein binding; structural constituent of cytoskeleton; structural molecule activity	N.A.	N.A.	N.A.
42991	243128_at	gb:AI684437 /DB_XREF=gi:4895731 /DB_XREF=wa82a04.x1 /CLONE=IMAGE:2302638 /FEA=EST /CNT=3 /TID=Hs.58774.0 /TIER=ConsEnd /STK=3 /UG=Hs.58774 /UG_TITLE=ESTs	NA	EST	gb:AI684437	NA	ESTs	Hs.58774.0	NA	3	ConsEnd	3	1	1	Yes	0	B	1	chr19:56768811-56769271	460	mRNA	BC007778	0	100	0	0	0		0	0	0		BC007778	100	1-2(2)	long	NM_007147	ZNF175	205497_at	D50419	7728	GO:0003676;GO:0003677;GO:0003700;GO:0005488;GO:0006139;GO:0006350;GO:0006357;GO:0006366;GO:0008152;GO:0030528;GO:0044238;PC00029;PC00218;PC00244	metabolic process; nucleobase, nucleoside, nucleotide and nucleic acid metabolic process; primary metabolic process; regulation of transcription from RNA polymerase II promoter; transcription; transcription from RNA polymerase II promoter	N.A.	KRAB box transcription factor; transcription factor; zinc finger transcription factor	DNA binding; binding; nucleic acid binding; transcription factor activity; transcription regulator activity	N.A.	N.A.	N.A.
37225	237362_at	gb:R61543 /DB_XREF=gi:832238 /DB_XREF=yh16f05.s1 /CLONE=IMAGE:37804 /FEA=EST /CNT=5 /TID=Hs.26900.0 /TIER=ConsEnd /STK=5 /UG=Hs.26900 /UG_TITLE=ESTs	NA	EST	gb:R61543	NA	ESTs	Hs.26900.0	NA	5	ConsEnd	5	1	1	Yes	0	B	1	chr8:144406660-144407136	460	mRNA	BC034608	0	99.78	0	0	0		0	0	0		BC034608	99.78	2-3,4(4)	long	AK024438; AK024438	ZFP41	227898_s_at; 227902_at	AK024438	N.A.	N.A.	N.A.	N.A.	N.A.	N.A.	N.A.	N.A.	N.A.
35955	236092_at	gb:AI570571 /DB_XREF=gi:4533945 /DB_XREF=tm78c01.x1 /CLONE=IMAGE:2164224 /FEA=EST /CNT=6 /TID=Hs.125829.0 /TIER=ConsEnd /STK=6 /UG=Hs.125829 /UG_TITLE=ESTs	NA	EST	gb:AI570571	NA	ESTs	Hs.125829.0	NA	6	ConsEnd	6	1	1	Yes	0	B	1	chr19:62653604-62654064	460	mRNA	AK054806	0	100	0	0	0		0	0	0		AK054806	100	2-1,2(4)	long	NM_020633; NM_001023561	VN1R1; ZNF749	215289_at; 221412_at	AK122794; BC095508	388567; 57191	GO:0000003;GO:0003676;GO:0003677;GO:0003700;GO:0005488;GO:0006139;GO:0006350;GO:0006357;GO:0006366;GO:0007276;GO:0007283;GO:0008152;GO:0030528;GO:0044238;PC00029;PC00218;PC00244; GO:0003008;GO:0004872;GO:0004930;GO:0007154;GO:0007165;GO:0007166;GO:0007186;GO:0007600;GO:0009987;GO:0019236;GO:0050877;GO:0050896;PC00021;PC00197	G-protein coupled receptor protein signaling pathway; cell communication; cell surface receptor linked signal transduction; cellular process; gamete generation; metabolic process; neurological system process; nucleobase, nucleoside, nucleotide and nucleic acid metabolic process; primary metabolic process; regulation of transcription from RNA polymerase II promoter; reproduction; response to phero…	N.A.	G-protein coupled receptor; KRAB box transcription factor; receptor; transcription factor; zinc finger transcription factor	DNA binding; G-protein coupled receptor activity; binding; nucleic acid binding; receptor activity; transcription factor activity; transcription regulator activity	N.A.	N.A.	N.A.
31135	231267_at	gb:AW471206 /DB_XREF=gi:7041312 /DB_XREF=xv13e09.x1 /CLONE=IMAGE:2813032 /FEA=EST /CNT=16 /TID=Hs.98936.0 /TIER=Stack /STK=16 /UG=Hs.98936 /UG_TITLE=ESTs	NA	EST	gb:AW471206	NA	ESTs	Hs.98936.0	NA	16	Stack	16	1	1	Yes	0	B	1	chr1:177966058-177978455	460	UCSCgenes	uc001gni.1		99.13	0	0	0		uc001gni.1		99.13	2-1,2(2)	BC033359	98.26	2-1,2(2)	vlong	N.A.	FAM163A	N.A.	N.A.	N.A.	N.A.	N.A.	N.A.	N.A.	N.A.	ENST00000423879.1	ENSG00000243062.1	RP11-12M5.1
39895	240032_at	gb:BE463930 /DB_XREF=gi:9509705 /DB_XREF=hx83b08.x1 /CLONE=IMAGE:3194391 /FEA=EST /CNT=4 /TID=Hs.128006.0 /TIER=ConsEnd /STK=4 /UG=Hs.128006 /UG_TITLE=ESTs	NA	EST	gb:BE463930	NA	ESTs	Hs.128006.0	NA	4	ConsEnd	4	1	1	Yes	0	B	1	chr17:72180874-72181335	461	mRNA	BC038747	0	99.78	0	0	0		0	0	0		BC038747	99.78	1-2(2)	long	NM_001008528; NM_001008529	MXRA7	212509_s_at; 227326_at	AK123486; AK128460	N.A.	N.A.	N.A.	N.A.	N.A.	N.A.	ENST00000565271.1	ENSG00000261335.1	RP11-318A15.2
36265	236402_at	gb:AW184034 /DB_XREF=gi:6452548 /DB_XREF=xj90h08.x1 /CLONE=IMAGE:2664543 /FEA=EST /CNT=6 /TID=Hs.162967.0 /TIER=ConsEnd /STK=6 /UG=Hs.162967 /UG_TITLE=ESTs	NA	EST	gb:AW184034	NA	ESTs	Hs.162967.0	NA	6	ConsEnd	6	1	1	Yes	0	B	1	chr7:140071411-140071872	461	mRNA	AK124257	0	100	0	0	0		0	0	0		AK124257	100	1-1(2)	long	NM_004333	BRAF	206044_s_at	M95712	673	GO:0000003;GO:0000165;GO:0002376;GO:0003824;GO:0004672;GO:0004675;GO:0004714;GO:0004715;GO:0004872;GO:0006464;GO:0006468;GO:0006915;GO:0006917;GO:0006950;GO:0007049;GO:0007154;GO:0007165;GO:0007166;GO:0007178;GO:0007242;GO:0007249;GO:0007254;GO:0007276;GO:0007292;GO:0008152;GO:0009653;GO:0009987;GO:0016043;GO:0016301;GO:0016740;GO:0019199;GO:0019538;GO:0032502;GO:0032989;GO:0043066;GO:0044238;GO:…	I-kappaB kinase/NF-kappaB cascade; JNK cascade; MAPKKK cascade; anatomical structure morphogenesis; apoptosis; cell communication; cell cycle; cell surface receptor linked signal transduction; cellular component organization and biogenesis; cellular process; cellular structure morphogenesis; developmental process; female gamete generation; gamete generation; immune system process; induction of ap…	N.A.	kinase; non-receptor serine/threonine protein kinase; non-receptor tyrosine protein kinase; protein kinase; protein kinase receptor; receptor; serine/threonine protein kinase receptor; transferase; tyrosine protein kinase receptor	catalytic activity; kinase activity; non-membrane spanning protein tyrosine kinase activity; protein kinase activity; receptor activity; transferase activity; transmembrane receptor protein kinase activity; transmembrane receptor protein serine/threonine kinase activity; transmembrane receptor protein tyrosine kinase activity	N.A.	N.A.	N.A.
37441	237578_at	gb:H40700 /DB_XREF=gi:916752 /DB_XREF=yp52f01.s1 /CLONE=IMAGE:191065 /FEA=EST /CNT=18 /TID=Hs.33792.0 /TIER=ConsEnd /STK=6 /UG=Hs.33792 /UG_TITLE=ESTs	NA	EST	gb:H40700	NA	ESTs	Hs.33792.0	NA	18	ConsEnd	6	1	1	Yes	0	B	1	chr12:80064454-80064915	461	mRNA	AF085967	0	100	0	0	0		0	0	0		AF085967	100	1-1(1)	long	N.A.	ACSS3	N.A.	N.A.	N.A.	N.A.	N.A.	N.A.	N.A.	N.A.	N.A.	N.A.	N.A.
39812	239949_at	gb:AA425220 /DB_XREF=gi:2106083 /DB_XREF=zw46d10.s1 /CLONE=IMAGE:773107 /FEA=EST /CNT=4 /TID=Hs.179203.0 /TIER=ConsEnd /STK=4 /UG=Hs.179203 /UG_TITLE=ESTs	NA	EST	gb:AA425220	NA	ESTs	Hs.179203.0	NA	4	ConsEnd	4	1	1	Yes	0	B	1	chr2:88257314-88257775	461	mRNA	BC050699	0	99.78	0	0	0		0	0	0		BC050699	99.78	1-3(3)	long	NM_018271	THNSL2	219044_at	AK001778	55258	GO:0003008;GO:0003824;GO:0006519;GO:0006520;GO:0007154;GO:0007267;GO:0007268;GO:0008152;GO:0008652;GO:0009063;GO:0009987;GO:0016787;GO:0016829;GO:0016836;GO:0016853;GO:0016854;GO:0019239;GO:0044238;GO:0050877;PC00088;PC00091;PC00096;PC00121;PC00135;PC00144	amino acid and derivative metabolic process; amino acid biosynthetic process; amino acid catabolic process; amino acid metabolic process; cell communication; cell-cell signaling; cellular process; metabolic process; neurological system process; primary metabolic process; synaptic transmission; system process	N.A.	deaminase; dehydratase; epimerase/racemase; hydrolase; isomerase; lyase	catalytic activity; deaminase activity; hydro-lyase activity; hydrolase activity; isomerase activity; lyase activity; racemase and epimerase activity	N.A.	N.A.	N.A.
38207	238344_at	gb:AI792842 /DB_XREF=gi:5340558 /DB_XREF=qv44b09.y5 /CLONE=IMAGE:1984409 /FEA=EST /CNT=16 /TID=Hs.145357.0 /TIER=ConsEnd /STK=0 /UG=Hs.145357 /UG_TITLE=ESTs, Moderately similar to ALU7_HUMAN ALU SUBFAMILY SQ SEQUENCE CONTAMINATION WARNING ENTRY (H.sapiens)	NA	EST	gb:AI792842	NA	ESTs, Moderately similar to ALU7_HUMAN ALU SUBFAMILY SQ SEQUENCE CONTAMINATION WARNING ENTRY [H.sapiens]	Hs.145357.0	NA	16	ConsEnd	0	1	1	Yes	0	B	1	chr7:129938656-129939154	461	mRNA	AK123638	0	94.58	0	0	0		0	0	0		AK123638	94.58	1-1(1)	long	NM_012133	COPG2	223457_at	AF157833	26958	GO:0005622;GO:0005737;GO:0006810;GO:0006886;GO:0015031;GO:0016192;GO:0030120;PC00150;PC00235	intracellular protein transport; protein transport; transport; vesicle-mediated transport	cytoplasm; intracellular; vesicle coat	membrane traffic protein; vesicle coat protein	N.A.	N.A.	N.A.	N.A.
36066	236203_at	gb:AI377755 /DB_XREF=gi:4187608 /DB_XREF=te62a03.x1 /CLONE=IMAGE:2091244 /FEA=EST /CNT=9 /TID=Hs.120695.0 /TIER=ConsEnd /STK=7 /UG=Hs.120695 /UG_TITLE=ESTs	NA	EST	gb:AI377755	NA	ESTs	Hs.120695.0	NA	9	ConsEnd	7	1	1	No	0	B	1	chr6:32722359-32722820	461	UCSCgenes	uc003obt.1	Q59F33	99.35	0	0	0		uc003obt.1	Q59F33	99.35	1-3(3)	AB209628	99.35	1-3(3)	long	NM_002122; NM_002122	HLA-DQA1	212671_s_at; 213831_at	AB209628	N.A.	N.A.	N.A.	N.A.	N.A.	N.A.	N.A.	N.A.	N.A.
40074	240211_at	gb:AI743177 /DB_XREF=gi:5111465 /DB_XREF=wg89c01.x1 /CLONE=IMAGE:2372256 /FEA=EST /CNT=4 /TID=Hs.98422.0 /TIER=ConsEnd /STK=4 /UG=Hs.98422 /UG_TITLE=ESTs	NA	EST	gb:AI743177	NA	ESTs	Hs.98422.0	NA	4	ConsEnd	4	1	1	Yes	0	B	1	chr18:10467414-10467875	461	mRNA	AK126528	0	100	0	0	0		0	0	0		AK126528	100	1-1(1)	long	NM_153000	APCDD1	225016_at	AB056722	147495	N.A.	N.A.	N.A.	N.A.	N.A.	N.A.	N.A.	N.A.
35749	235886_at	gb:BF063214 /DB_XREF=gi:10822124 /DB_XREF=7h85f05.x1 /CLONE=IMAGE:3322785 /FEA=EST /CNT=7 /TID=Hs.66099.0 /TIER=ConsEnd /STK=7 /UG=Hs.66099 /UG_TITLE=ESTs	NA	EST	gb:BF063214	NA	ESTs	Hs.66099.0	NA	7	ConsEnd	7	1	1	Yes	0	B	1	chr1:153284290-153284752	461	UCSCgenes	uc001fgo.1		94.36	0	0	0		uc001fgo.1		94.36	1-1(4)	0	0	0	long	NM_003815; NM_003815; NM_152494	ADAM15; DCST1; LOC100505666	1553860_at; 1555896_a_at; 217007_s_at	AB209157; AK000667; AK057347	149095	N.A.	N.A.	N.A.	N.A.	N.A.	ENST00000452962.1	ENSG00000232093.1	RP11-307C12.11
30908	231040_at	gb:AW512988 /DB_XREF=gi:7151066 /DB_XREF=xt76b02.x1 /CLONE=IMAGE:2792331 /FEA=EST /CNT=9 /TID=Hs.184780.0 /TIER=Stack /STK=9 /UG=Hs.184780 /UG_TITLE=ESTs	NA	EST	gb:AW512988	NA	ESTs	Hs.184780.0	NA	9	Stack	9	1	1	Yes	0	B	1	chr9:76497451-76497913	462	mRNA	AK125162	0	95.67	0	0	0		0	0	0		AK125162	95.67	1-2(2)	long	NM_006914	RORB	206443_at	BC051830	6096	GO:0002376;GO:0003676;GO:0003677;GO:0003700;GO:0004872;GO:0004879;GO:0005488;GO:0005975;GO:0005996;GO:0006139;GO:0006350;GO:0006357;GO:0006366;GO:0006629;GO:0006950;GO:0007154;GO:0007165;GO:0007267;GO:0008152;GO:0009790;GO:0009987;GO:0030528;GO:0032502;GO:0044238;GO:0050896;PC00169;PC00171;PC00197;PC00218	carbohydrate metabolic process; cell communication; cell-cell signaling; cellular process; developmental process; embryonic development; immune system process; lipid metabolic process; metabolic process; monosaccharide metabolic process; nucleobase, nucleoside, nucleotide and nucleic acid metabolic process; primary metabolic process; regulation of transcription from RNA polymerase II promoter; re…	N.A.	nuclear hormone receptor; nucleic acid binding; receptor; transcription factor	DNA binding; binding; ligand-dependent nuclear receptor activity; nucleic acid binding; receptor activity; transcription factor activity; transcription regulator activity	N.A.	N.A.	N.A.
35642	235779_at	gb:AW467077 /DB_XREF=gi:7037183 /DB_XREF=ha09c02.x1 /CLONE=IMAGE:2873186 /FEA=EST /CNT=7 /TID=Hs.103362.0 /TIER=ConsEnd /STK=7 /UG=Hs.103362 /UG_TITLE=ESTs	NA	EST	gb:AW467077	NA	ESTs	Hs.103362.0	NA	7	ConsEnd	7	1	1	Yes	0	B	1	chr19:42010391-42010853	462	UCSCgenes	uc002oev.1		97.84	0	0	0		uc002oev.1		97.84	1-4(4)	0	0	0	long	N.A.	LOC284408; ZNF790	N.A.	N.A.	N.A.	N.A.	N.A.	N.A.	N.A.	N.A.	ENST00000587278.1	ENSG00000267254.1	CTD-2162K18.5
39697	239834_at	gb:AW874669 /DB_XREF=gi:8008722 /DB_XREF=hq07f09.x1 /CLONE=IMAGE:3118697 /FEA=EST /CNT=4 /TID=Hs.88095.0 /TIER=ConsEnd /STK=4 /UG=Hs.88095 /UG_TITLE=ESTs	NA	EST	gb:AW874669	NA	ESTs	Hs.88095.0	NA	4	ConsEnd	4	1	1	Yes	0	B	1	chr18:22376932-22377394	462	mRNA	AB075514	0	99.78	0	0	0		0	0	0		AB075514	99.78	1-1(3)	long	NM_198991; NM_198991	KCTD1	226245_at; 226246_at	AF542549	284252	GO:0005488;GO:0005515;GO:0006810;GO:0006811;GO:0006812;PC00095	cation transport; ion transport; transport	N.A.	enzyme modulator	binding; protein binding	N.A.	N.A.	N.A.
17459	217560_at	gb:AI879383 /DB_XREF=gi:5553432 /DB_XREF=au50b05.x1 /CLONE=IMAGE:2518161 /FEA=EST /CNT=6 /TID=Hs.190885.0 /TIER=ConsEnd /STK=4 /UG=Hs.190885 /UG_TITLE=ESTs, Moderately similar to ALU1_HUMAN ALU SUBFAMILY J SEQUENCE CONTAMINATION WARNING ENTRY (H.sapiens)	NA	EST	gb:AI879383	NA	ESTs, Moderately similar to ALU1_HUMAN ALU SUBFAMILY J SEQUENCE CONTAMINATION WARNING ENTRY [H.sapiens]	Hs.190885.0	NA	6	ConsEnd	4	1	1	Yes	0	A	1	chr22:36349958-36350420	462	mRNA	AK097270	0	99.35	0	0	0		0	0	0		AK097270	99.35	2-1,2(3)	long	NM_001001560; NM_001001561; NM_001001560; NM_013365	GGA1	1554670_at; 218114_at; 45572_s_at; 50277_at	AK075256; BC010917	26088	GO:0005215;GO:0005488;GO:0005515;GO:0006464;GO:0006605;GO:0006810;GO:0006886;GO:0006897;GO:0007041;GO:0007154;GO:0007165;GO:0007242;GO:0007259;GO:0008047;GO:0008152;GO:0009987;GO:0015031;GO:0016192;GO:0019207;GO:0019209;GO:0019538;GO:0022857;GO:0030234;GO:0044238;PC00095;PC00138;PC00140;PC00150;PC00227	JAK-STAT cascade; cell communication; cellular process; endocytosis; intracellular protein transport; intracellular signaling cascade; lysosomal transport; metabolic process; primary metabolic process; protein metabolic process; protein modification process; protein targeting; protein transport; signal transduction; transport; vesicle-mediated transport	N.A.	enzyme modulator; kinase activator; kinase modulator; membrane traffic protein; transporter	binding; enzyme activator activity; enzyme regulator activity; kinase activator activity; kinase regulator activity; protein binding; transmembrane transporter activity; transporter activity	N.A.	N.A.	N.A.
36339	236476_at	gb:AW779983 /DB_XREF=gi:7794586 /DB_XREF=hn91f03.x1 /CLONE=IMAGE:3035261 /FEA=EST /CNT=5 /TID=Hs.24906.0 /TIER=ConsEnd /STK=5 /UG=Hs.24906 /UG_TITLE=ESTs	NA	EST	gb:AW779983	NA	ESTs	Hs.24906.0	NA	5	ConsEnd	5	1	1	No	0	B	1	chrX:154009978-154010440	462	mRNA	AK095886	0	99.35	0	0	0		0	0	0		AK095886	99.35	2-1,2(2)	long	N.A.	BRCC3	N.A.	N.A.	N.A.	N.A.	N.A.	N.A.	N.A.	N.A.	N.A.	N.A.	N.A.
36136	236273_at	gb:AW269499 /DB_XREF=gi:6656529 /DB_XREF=xv53f03.x1 /CLONE=IMAGE:2816861 /FEA=EST /CNT=7 /TID=Hs.247677.0 /TIER=ConsEnd /STK=6 /UG=Hs.247677 /UG_TITLE=ESTs	NA	EST	gb:AW269499	NA	ESTs	Hs.247677.0	NA	7	ConsEnd	6	1	1	No	0	B	1	chr1:16804498-16804960	462	UCSCgenes	uc001azb.1		99.78	0	0	0		uc001azb.1		99.78	1-1(3)	BC013805	100	1-1(1)	long	AB051480; NM_017940; AK098004; NM_017940; AK098004	NBPF1	1562062_at; 1562063_x_at; 212854_x_at; 215434_x_at; 230712_at	AB051480; AK098004; AY894575	55672	N.A.	N.A.	N.A.	N.A.	N.A.	N.A.	N.A.	N.A.
36980	237117_at	gb:BE463412 /DB_XREF=gi:9509185 /DB_XREF=hw23b04.x1 /CLONE=IMAGE:3183727 /FEA=EST /CNT=5 /TID=Hs.59806.0 /TIER=ConsEnd /STK=5 /UG=Hs.59806 /UG_TITLE=ESTs, Weakly similar to melanoma-associated chondroitin sulfate proteoglycan (H.sapiens)	NA	EST	gb:BE463412	NA	ESTs, Weakly similar to melanoma-associated chondroitin sulfate proteoglycan [H.sapiens]	Hs.59806.0	NA	5	ConsEnd	5	1	1	Yes	0	B	1	chr5:54198153-54198615	462	mRNA	AF086511	0	99.78	0	0	0		0	0	0		AF086511	99.78	1-1(1)	long	N.A.	N.A.	N.A.	N.A.	N.A.	N.A.	N.A.	N.A.	N.A.	N.A.	N.A.	N.A.	N.A.
28077	228209_at	gb:AI147033 /DB_XREF=gi:3674715 /DB_XREF=qa82c03.x1 /CLONE=IMAGE:1693252 /FEA=EST /CNT=26 /TID=Hs.7175.0 /TIER=Stack /STK=23 /UG=Hs.7175 /UG_TITLE=ESTs, Weakly similar to AF156888 1 LIM homeobox protein 3 isoform a (H.sapiens)	NA	EST	gb:AI147033	NA	ESTs, Weakly similar to AF156888 1 LIM homeobox protein 3 isoform a [H.sapiens]	Hs.7175.0	NA	26	Stack	23	1	1	Yes	0	B	1	chr1:178505410-178505873	463	UCSCgenes	uc001gof.1		97.41	0	0	0		uc001gof.1		97.41	1-1(5)	AK096250	97.41	1-1(5)	long	NM_033343; NM_033343	LHX4; LOC100527964	1553156_at; 1553157_at	AF179849	89884	GO:0001501;GO:0002376;GO:0003676;GO:0003677;GO:0003700;GO:0005198;GO:0005200;GO:0005488;GO:0005622;GO:0005856;GO:0006139;GO:0006350;GO:0006357;GO:0006366;GO:0006915;GO:0006928;GO:0006968;GO:0007398;GO:0007399;GO:0007498;GO:0007517;GO:0008152;GO:0009653;GO:0009790;GO:0009987;GO:0015629;GO:0016043;GO:0030528;GO:0032502;GO:0032989;GO:0043066;GO:0044238;GO:0048731;GO:0050896;PC00041;PC00085;PC00116;P…	anatomical structure morphogenesis; apoptosis; cell motility; cellular component organization and biogenesis; cellular defense response; cellular process; cellular structure morphogenesis; developmental process; ectoderm development; embryonic development; immune system process; mesoderm development; metabolic process; muscle development; negative regulation of apoptosis; nervous system developme…	actin cytoskeleton; cytoskeleton; intracellular	actin family cytoskeletal protein; cytoskeletal protein; helix-turn-helix transcription factor; homeobox transcription factor; nucleic acid binding; transcription factor; zinc finger transcription factor	DNA binding; binding; nucleic acid binding; structural constituent of cytoskeleton; structural molecule activity; transcription factor activity; transcription regulator activity	ENST00000415414.1	ENSG00000230124.2	RP5-1180C10.2
43647	243784_s_at	gb:AW085489 /DB_XREF=gi:6040641 /DB_XREF=wy66b01.x1 /CLONE=IMAGE:2553481 /FEA=EST /CNT=5 /TID=Hs.120414.0 /TIER=ConsEnd /STK=3 /UG=Hs.120414 /UG_TITLE=ESTs	NA	EST	gb:AW085489	NA	ESTs	Hs.120414.0	NA	5	ConsEnd	3	2	2	Yes	0	B	1	chr9:132442557-132443020	463	mRNA	AK056037	0	99.14	0	0	0		0	0	0		AK056037	99.14	1-1(1)	long	NM_003934	FUBP3; LOC100272217	212824_at	U69127	8939	GO:0000398;GO:0003008;GO:0003676;GO:0003723;GO:0003729;GO:0003824;GO:0005488;GO:0006139;GO:0006397;GO:0008152;GO:0016070;GO:0019538;GO:0030529;GO:0031202;GO:0044238;GO:0050877;PC00031;PC00147;PC00148;PC00171;PC00201	RNA metabolic process; mRNA processing; metabolic process; neurological system process; nuclear mRNA splicing, via spliceosome; nucleobase, nucleoside, nucleotide and nucleic acid metabolic process; primary metabolic process; protein metabolic process; system process	ribonucleoprotein complex	RNA binding protein; mRNA processing factor; mRNA splicing factor; nucleic acid binding; ribonucleoprotein	RNA binding; RNA splicing factor activity, transesterification mechanism; binding; catalytic activity; mRNA binding; nucleic acid binding	N.A.	N.A.	N.A.
40043	240180_at	gb:BE219849 /DB_XREF=gi:8907167 /DB_XREF=hv63d10.x1 /CLONE=IMAGE:3178099 /FEA=EST /CNT=4 /TID=Hs.279214.0 /TIER=ConsEnd /STK=4 /UG=Hs.279214 /UG_TITLE=ESTs	NA	EST	gb:BE219849	NA	ESTs	Hs.279214.0	NA	4	ConsEnd	4	1	1	Yes	0	B	1	chr6:136704139-136704602	463	mRNA	AJ420543	0	81.86	0	0	0		0	0	0		AJ420543	81.86	1-2(2)	long	NM_003980	MAP7	215471_s_at	X73882	9053	GO:0000003;GO:0005198;GO:0005200;GO:0005488;GO:0005515;GO:0005622;GO:0005856;GO:0005874;GO:0007276;GO:0007283;GO:0008017;GO:0008092;GO:0009653;GO:0009987;GO:0016043;GO:0032502;GO:0032989;PC00085;PC00157;PC00166	anatomical structure morphogenesis; cellular component organization and biogenesis; cellular process; cellular structure morphogenesis; developmental process; gamete generation; reproduction; spermatogenesis	cytoskeleton; intracellular; microtubule	cytoskeletal protein; microtubule family cytoskeletal protein; non-motor microtubule binding protein	binding; cytoskeletal protein binding; microtubule binding; protein binding; structural constituent of cytoskeleton; structural molecule activity	N.A.	N.A.	N.A.
36700	236837_x_at	gb:BE669806 /DB_XREF=gi:10030347 /DB_XREF=7e25b04.x1 /CLONE=IMAGE:3283471 /FEA=EST /CNT=5 /TID=Hs.129137.0 /TIER=ConsEnd /STK=5 /UG=Hs.129137 /UG_TITLE=ESTs	NA	EST	gb:BE669806	NA	ESTs	Hs.129137.0	NA	5	ConsEnd	5	23	26	Yes	0	B	1	chr13:20777194-20777657	463	UCSCgenes	uc001uny.1		93.09	0	0	0		uc001uny.1		93.09	1-3(3)	0	0	0	long	N.A.	N.A.	N.A.	N.A.	N.A.	GO:0003824;GO:0003924;GO:0005488;GO:0005515;GO:0006412;GO:0008152;GO:0016787;GO:0019538;GO:0044238;PC00020;PC00095;PC00208; GO:0003824;GO:0008152;GO:0016853;PC00135	metabolic process; primary metabolic process; protein metabolic process; translation	N.A.	G-protein; enzyme modulator; isomerase; small GTPase	GTPase activity; binding; catalytic activity; hydrolase activity; isomerase activity; protein binding	N.A.	N.A.	N.A.
42335	242472_x_at	gb:BF725199 /DB_XREF=gi:12041110 /DB_XREF=bx13c04.x1 /CLONE=bx13c04 /FEA=EST /CNT=5 /TID=Hs.164169.0 /TIER=ConsEnd /STK=1 /UG=Hs.164169 /UG_TITLE=ESTs	NA	EST	gb:BF725199	NA	ESTs	Hs.164169.0	NA	5	ConsEnd	1	125	128	No	0	B	1	chr11:47706975-47707438	463	mRNA	BC013266	0	95.9	0	0	0		0	0	0		BC013266	95.9	1-1(1)	long	NM_015308	FNBP4	212232_at	AB023231	23360	GO:0003779;GO:0005198;GO:0005200;GO:0005488;GO:0005515;GO:0005622;GO:0005856;GO:0006928;GO:0008092;GO:0009987;GO:0015629;PC00041;PC00085;PC00165	cell motility; cellular process	actin cytoskeleton; cytoskeleton; intracellular	actin family cytoskeletal protein; cytoskeletal protein; non-motor actin binding protein	actin binding; binding; cytoskeletal protein binding; protein binding; structural constituent of cytoskeleton; structural molecule activity	N.A.	N.A.	N.A.
37139	237276_at	gb:AI425008 /DB_XREF=gi:4270939 /DB_XREF=tg50b11.x1 /CLONE=IMAGE:2112189 /FEA=EST /CNT=6 /TID=Hs.131100.0 /TIER=ConsEnd /STK=5 /UG=Hs.131100 /UG_TITLE=ESTs	NA	EST	gb:AI425008	NA	ESTs	Hs.131100.0	NA	6	ConsEnd	5	1	1	Yes	0	B	1	chr1:45821496-45821959	463	mRNA	AK128017	0	100	0	0	0		0	0	0		AK128017	100	1-1(1)	long	NM_002482; NM_002482	NASP	201969_at; 201970_s_at	AK222816; M97856	4678	GO:0006139;GO:0006325;GO:0006810;GO:0006886;GO:0006996;GO:0008152;GO:0009987;GO:0015031;GO:0016043;GO:0044238;GO:0051169;PC00219	cellular component organization and biogenesis; cellular process; establishment and/or maintenance of chromatin architecture; intracellular protein transport; metabolic process; nuclear transport; nucleobase, nucleoside, nucleotide and nucleic acid metabolic process; organelle organization and biogenesis; primary metabolic process; protein transport; transport	N.A.	transfer/carrier protein	N.A.	N.A.	N.A.	N.A.
37220	237357_at	gb:AI351119 /DB_XREF=gi:4088325 /DB_XREF=qt23d02.x1 /CLONE=IMAGE:1948419 /FEA=EST /CNT=10 /TID=Hs.221513.0 /TIER=ConsEnd /STK=4 /UG=Hs.221513 /UG_TITLE=ESTs	NA	EST	gb:AI351119	NA	ESTs	Hs.221513.0	NA	10	ConsEnd	4	1	1	Yes	0	B	1	chr6:108585420-108585884	463	UCSCgenes	uc003psf.1		100	0	0	0		uc003psf.1		100	1-2(2)	AF520419	100	1-2(2)	long	NM_003269	NR2E1	207443_at	AF220532	7101	GO:0003008;GO:0003676;GO:0003677;GO:0003700;GO:0004872;GO:0004879;GO:0005488;GO:0006139;GO:0006350;GO:0006357;GO:0006366;GO:0006629;GO:0007049;GO:0007154;GO:0007165;GO:0007600;GO:0007601;GO:0008152;GO:0009987;GO:0030528;GO:0044238;GO:0050877;PC00169;PC00171;PC00197;PC00218	cell communication; cell cycle; cellular process; lipid metabolic process; metabolic process; neurological system process; nucleobase, nucleoside, nucleotide and nucleic acid metabolic process; primary metabolic process; regulation of transcription from RNA polymerase II promoter; sensory perception; signal transduction; system process; transcription; transcription from RNA polymerase II promoter…	N.A.	nuclear hormone receptor; nucleic acid binding; receptor; transcription factor	DNA binding; binding; ligand-dependent nuclear receptor activity; nucleic acid binding; receptor activity; transcription factor activity; transcription regulator activity	ENST00000441184.1	ENSG00000225174.1	OSTM1-AS1
36280	236417_at	gb:BE644770 /DB_XREF=gi:9969081 /DB_XREF=7e57a08.x1 /CLONE=IMAGE:3286550 /FEA=EST /CNT=7 /TID=Hs.135624.0 /TIER=ConsEnd /STK=5 /UG=Hs.135624 /UG_TITLE=ESTs	NA	EST	gb:BE644770	NA	ESTs	Hs.135624.0	NA	7	ConsEnd	5	1	1	Yes	0	B	1	chr3:180571375-180571838	463	mRNA	AF085833	0	99.57	0	0	0		0	0	0		AF085833	99.57	2-1,2(2)	long	NM_033540; NM_033540; NM_033540	MFN1	207098_s_at; 211801_x_at; 217043_s_at	AB043588; AK000700; U95822	55669	GO:0003824;GO:0006810;GO:0006839;GO:0006886;GO:0006996;GO:0007005;GO:0009987;GO:0015031;GO:0016043;GO:0016787;GO:0016788;GO:0016791;GO:0019204;PC00121;PC00173;PC00181	cellular component organization and biogenesis; cellular process; intracellular protein transport; mitochondrial transport; mitochondrion organization and biogenesis; organelle organization and biogenesis; protein transport; transport	N.A.	hydrolase; nucleotide phosphatase; phosphatase	catalytic activity; hydrolase activity; hydrolase activity, acting on ester bonds; nucleotide phosphatase activity; phosphoric monoester hydrolase activity	N.A.	N.A.	N.A.
31003	231135_at	gb:AI917513 /DB_XREF=gi:5637368 /DB_XREF=ts84h06.x1 /CLONE=IMAGE:2238011 /FEA=EST /CNT=11 /TID=Hs.122256.0 /TIER=Stack /STK=11 /UG=Hs.122256 /UG_TITLE=ESTs	NA	EST	gb:AI917513	NA	ESTs	Hs.122256.0	NA	11	Stack	11	1	1	Yes	0	B	1	chr2:238798495-238798958	463	UCSCgenes	uc002vxy.1		99.14	0	0	0		uc002vxy.1		99.14	1-1(3)	AK057399	99.14	1-1(4)	long	N.A.	LOC151174; LOC643387	N.A.	N.A.	N.A.	N.A.	N.A.	N.A.	N.A.	N.A.	N.A.	N.A.	N.A.
39789	239926_at	gb:AI675753 /DB_XREF=gi:4876233 /DB_XREF=wd15a07.x1 /CLONE=IMAGE:2328180 /FEA=EST /CNT=7 /TID=Hs.186530.0 /TIER=ConsEnd /STK=1 /UG=Hs.186530 /UG_TITLE=ESTs	NA	EST	gb:AI675753	NA	ESTs	Hs.186530.0	NA	7	ConsEnd	1	1	1	Yes	0	B	1	chr11:82575327-82575790	463	mRNA	AK092827	0	86.18	0	0	0		0	0	0		AK092827	86.18	1-1(1)	long	NM_015885	ANKRD42; PCF11	203378_at	BC146778	51585	GO:0003676;GO:0003723;GO:0003729;GO:0005488;GO:0006139;GO:0006397;GO:0008152;GO:0016070;GO:0044238;PC00031;PC00147;PC00171	RNA metabolic process; mRNA processing; metabolic process; nucleobase, nucleoside, nucleotide and nucleic acid metabolic process; primary metabolic process	N.A.	RNA binding protein; mRNA processing factor; nucleic acid binding	RNA binding; binding; mRNA binding; nucleic acid binding	ENST00000602322.1	ENSG00000269939.1	RP11-727A23.11
35787	235924_at	gb:N73742 /DB_XREF=gi:1231027 /DB_XREF=za61d02.s1 /CLONE=IMAGE:297027 /FEA=EST /CNT=8 /TID=Hs.36288.0 /TIER=ConsEnd /STK=7 /UG=Hs.36288 /UG_TITLE=ESTs	NA	EST	gb:N73742	NA	ESTs	Hs.36288.0	NA	8	ConsEnd	7	1	1	Yes	0	B	1	chr6:116360997-116361460	463	mRNA	AK124281	0	98.7	0	0	0		0	0	0		AK124281	98.7	1-1(2)	long	NM_002031	FRK	207178_s_at	U00803	2444	GO:0000003;GO:0001525;GO:0002376;GO:0003824;GO:0004672;GO:0004714;GO:0004715;GO:0004872;GO:0005975;GO:0006464;GO:0006468;GO:0006810;GO:0006915;GO:0006928;GO:0006950;GO:0007049;GO:0007154;GO:0007155;GO:0007165;GO:0007166;GO:0007169;GO:0007242;GO:0007259;GO:0007267;GO:0007276;GO:0007292;GO:0007398;GO:0007399;GO:0007498;GO:0008152;GO:0008643;GO:0009790;GO:0009987;GO:0016301;GO:0016337;GO:0016740;GO:…	JAK-STAT cascade; angiogenesis; apoptosis; carbohydrate metabolic process; carbohydrate transport; cell adhesion; cell communication; cell cycle; cell motility; cell surface receptor linked signal transduction; cell-cell adhesion; cell-cell signaling; cellular process; developmental process; ectoderm development; embryonic development; female gamete generation; gamete generation; immune system pr…	N.A.	kinase; non-receptor tyrosine protein kinase; protein kinase; protein kinase receptor; receptor; transferase; tyrosine protein kinase receptor	catalytic activity; kinase activity; non-membrane spanning protein tyrosine kinase activity; protein kinase activity; receptor activity; transferase activity; transmembrane receptor protein kinase activity; transmembrane receptor protein tyrosine kinase activity	N.A.	N.A.	N.A.
44353	244490_at	gb:AA748520 /DB_XREF=gi:2788478 /DB_XREF=ny05f07.s1 /CLONE=IMAGE:1270885 /FEA=EST /CNT=6 /TID=Hs.164039.0 /TIER=ConsEnd /STK=3 /UG=Hs.164039 /UG_TITLE=ESTs, Moderately similar to I38022 hypothetical protein (H.sapiens)	NA	EST	gb:AA748520	NA	ESTs, Moderately similar to I38022 hypothetical protein [H.sapiens]	Hs.164039.0	NA	6	ConsEnd	3	1	1	Yes	0	B	1	chr1:23483442-23484604	463	mRNA	AL832122	0	100	0	0	0		0	0	0		AL832122	100	1-1(1)	long	N.A.	N.A.	N.A.	N.A.	N.A.	N.A.	N.A.	N.A.	N.A.	N.A.	ENST00000566551.1	ENSG00000261326.2	RP5-1057J7.6
30511	230643_at	gb:BE220265 /DB_XREF=gi:8907583 /DB_XREF=hv70b05.x1 /CLONE=IMAGE:3178737 /FEA=EST /CNT=11 /TID=Hs.149504.0 /TIER=Stack /STK=11 /UG=Hs.149504 /UG_TITLE=ESTs	NA	EST	gb:BE220265	NA	ESTs	Hs.149504.0	NA	11	Stack	11	1	1	Yes	0	B	1	chr1:226172979-226173443	464	mRNA	AK131041	0	99.78	0	0	0		0	0	0		AK131041	99.78	1-1(6)	long	NM_003395	WNT9A	1553045_at	AB060283	7483	GO:0005102;GO:0005198;GO:0005201;GO:0005488;GO:0005515;GO:0005576;GO:0007154;GO:0007165;GO:0007166;GO:0007186;GO:0007267;GO:0009987;GO:0031012;PC00102;PC00103;PC00207	G-protein coupled receptor protein signaling pathway; cell communication; cell surface receptor linked signal transduction; cell-cell signaling; cellular process; signal transduction	extracellular matrix; extracellular region	extracellular matrix protein; extracellular matrix structural protein; signaling molecule	binding; extracellular matrix structural constituent; protein binding; receptor binding; structural molecule activity	N.A.	N.A.	N.A.
36845	236982_at	gb:BE467566 /DB_XREF=gi:9513341 /DB_XREF=hz72e04.x1 /CLONE=IMAGE:3213534 /FEA=EST /CNT=5 /TID=Hs.250450.0 /TIER=ConsEnd /STK=5 /UG=Hs.250450 /UG_TITLE=ESTs	NA	EST	gb:BE467566	NA	ESTs	Hs.250450.0	NA	5	ConsEnd	5	1	1	Yes	0	B	1	chr21:45119686-45120150	464	mRNA	BC092510	0	97.63	0	0	0		0	0	0		BC092510	97.63	1-1(1)	long	NM_004339	PTTG1IP	200677_at	AF149785	754	N.A.	N.A.	N.A.	N.A.	N.A.	N.A.	N.A.	N.A.
37066	237203_at	gb:BE466578 /DB_XREF=gi:9512353 /DB_XREF=hz22f05.x1 /CLONE=IMAGE:3208737 /FEA=EST /CNT=6 /TID=Hs.131578.0 /TIER=ConsEnd /STK=5 /UG=Hs.131578 /UG_TITLE=ESTs	NA	EST	gb:BE466578	NA	ESTs	Hs.131578.0	NA	6	ConsEnd	5	1	1	No	0	B	1	chr1:199264080-199264544	464	UCSCgenes	uc001gvu.1		99.78	0	0	0		uc001gvu.1		99.78	1-2(2)	BC037533	99.57	1-3(3)	long	NM_017596	KIF21B	204411_at	AL137395	N.A.	N.A.	N.A.	N.A.	N.A.	N.A.	ENST00000458003.1	ENSG00000229191.1	RP11-168O16.1
43148	243285_at	gb:AI201723 /DB_XREF=gi:3754329 /DB_XREF=qs76a09.x1 /CLONE=IMAGE:1943992 /FEA=EST /CNT=5 /TID=Hs.161139.0 /TIER=ConsEnd /STK=3 /UG=Hs.161139 /UG_TITLE=ESTs	NA	EST	gb:AI201723	NA	ESTs	Hs.161139.0	NA	5	ConsEnd	3	1	1	Yes	0	B	1	chr12:51724266-51724730	464	UCSCgenes	uc001sbk.1		100	0	0	0		uc001sbk.1		100	1-1(4)	AK096472	100	1-2(6)	long	NM_198316	EIF4B; LOC283335; TENC1	212494_at	AF417490	23371	GO:0003779;GO:0005198;GO:0005200;GO:0005488;GO:0005515;GO:0005622;GO:0005856;GO:0006928;GO:0007154;GO:0007165;GO:0007498;GO:0008092;GO:0009987;GO:0015629;GO:0032502;PC00041;PC00085;PC00165	cell communication; cell motility; cellular process; developmental process; mesoderm development; signal transduction	actin cytoskeleton; cytoskeleton; intracellular	actin family cytoskeletal protein; cytoskeletal protein; non-motor actin binding protein	actin binding; binding; cytoskeletal protein binding; protein binding; structural constituent of cytoskeleton; structural molecule activity	ENST00000546793.1	ENSG00000257337.2	RP11-983P16.4
39731	239868_at	gb:AA757250 /DB_XREF=gi:2805113 /DB_XREF=ah69c05.s1 /CLONE=1320872 /FEA=EST /CNT=6 /TID=Hs.121585.0 /TIER=ConsEnd /STK=4 /UG=Hs.121585 /UG_TITLE=ESTs, Weakly similar to reverse transcriptase (H.sapiens)	NA	EST	gb:AA757250	NA	ESTs, Weakly similar to reverse transcriptase [H.sapiens]	Hs.121585.0	NA	6	ConsEnd	4	1	1	No	0	B	1	chr7:66249912-66250376	464	mRNA	AL833452	0	97.63	0	0	0		0	0	0		AL833452	97.63	1-1(1)	long	N.A.	TYW1	N.A.	N.A.	N.A.	N.A.	N.A.	N.A.	N.A.	N.A.	N.A.	N.A.	N.A.
31186	231318_at	gb:AA853986 /DB_XREF=gi:2941524 /DB_XREF=aj51h03.s1 /CLONE=IMAGE:1393877 /FEA=EST /CNT=13 /TID=Hs.187134.0 /TIER=Stack /STK=12 /UG=Hs.187134 /UG_TITLE=ESTs, Moderately similar to AF263742 1 golgin-like protein (H.sapiens)	NA	EST	gb:AA853986	NA	ESTs, Moderately similar to AF263742 1 golgin-like protein [H.sapiens]	Hs.187134.0	NA	13	Stack	12	1	1	Yes	0	B	1	chr15:98148507-98148971	464	mRNA	AK127834	0	100	0	0	0		0	0	0		AK127834	100	1-1(5)	long	N.A.	DNM1P46	N.A.	N.A.	N.A.	N.A.	N.A.	N.A.	N.A.	N.A.	N.A.	N.A.	N.A.
40131	240268_at	gb:BF059380 /DB_XREF=gi:10813198 /DB_XREF=7k57g08.x1 /CLONE=IMAGE:3479630 /FEA=EST /CNT=5 /TID=Hs.127100.0 /TIER=ConsEnd /STK=4 /UG=Hs.127100 /UG_TITLE=ESTs	NA	EST	gb:BF059380	NA	ESTs	Hs.127100.0	NA	5	ConsEnd	4	1	1	Yes	0	B	1	chr12:125919992-125920456	464	UCSCgenes	uc001uhn.1		100	0	0	0		uc001uhn.1		100	1-1(3)	BC037858	99.57	1-1(3)	long	N.A.	LOC440117	N.A.	N.A.	N.A.	N.A.	N.A.	N.A.	N.A.	N.A.	ENST00000507482.2	ENSG00000249873.2	RP11-983C2.2
37185	237322_at	gb:AI914323 /DB_XREF=gi:5634178 /DB_XREF=wd77d01.x1 /CLONE=IMAGE:2337601 /FEA=EST /CNT=6 /TID=Hs.131175.0 /TIER=ConsEnd /STK=6 /UG=Hs.131175 /UG_TITLE=ESTs	NA	EST	gb:AI914323	NA	ESTs	Hs.131175.0	NA	6	ConsEnd	6	1	1	Yes	0	B	1	chr22:25397339-25397803	464	UCSCgenes	uc003ada.1		100	0	0	0		uc003ada.1		100	1-5(5)	AK127256	100	1-1(2)	long	N.A.	MIAT	N.A.	N.A.	N.A.	N.A.	N.A.	N.A.	N.A.	N.A.	N.A.	N.A.	N.A.
31350	231482_at	gb:AW274257 /DB_XREF=gi:6661287 /DB_XREF=xv28d03.x1 /CLONE=IMAGE:2814437 /FEA=EST /CNT=9 /TID=Hs.127728.0 /TIER=Stack /STK=9 /UG=Hs.127728 /UG_TITLE=ESTs	NA	EST	gb:AW274257	NA	ESTs	Hs.127728.0	NA	9	Stack	9	1	1	Yes	0	B	1	chr3:183209626-183210090	464	mRNA	CR749396	0	100	0	0	0		0	0	0		CR749396	100	2-2,3(3)	long	N.A.	N.A.	N.A.	N.A.	N.A.	PC00150	N.A.	N.A.	membrane traffic protein	N.A.	ENST00000482787.3	ENSG00000242512.4	RP11-416O18.1
39243	239380_at	gb:AI190413 /DB_XREF=gi:3741622 /DB_XREF=qd49d09.x1 /CLONE=IMAGE:1732817 /FEA=EST /CNT=8 /TID=Hs.8373.0 /TIER=ConsEnd /STK=0 /UG=Hs.8373 /UG_TITLE=ESTs	NA	EST	gb:AI190413	NA	ESTs	Hs.8373.0	NA	8	ConsEnd	0	1	1	Yes	0	B	1	chr5:95221126-95221592	464	UCSCgenes	uc003klp.1		99.57	0	0	0		uc003klp.1		99.57	1-4(4)	AY168789	99.57	2-4,5(5)	long	N.A.	C5orf27	N.A.	N.A.	N.A.	N.A.	N.A.	N.A.	N.A.	N.A.	N.A.	N.A.	N.A.
42108	242245_at	gb:N90719 /DB_XREF=gi:1444046 /DB_XREF=za90a12.s1 /CLONE=IMAGE:299806 /FEA=EST /CNT=3 /TID=Hs.94445.0 /TIER=ConsEnd /STK=3 /UG=Hs.94445 /UG_TITLE=ESTs	NA	EST	gb:N90719	NA	ESTs	Hs.94445.0	NA	3	ConsEnd	3	1	1	Yes	0	B	1	chr1:85412540-85413004	464	mRNA	AK075186	0	90.95	0	0	0		0	0	0		AK075186	90.95	1-1(1)	long	N.A.	SYDE2	N.A.	N.A.	N.A.	N.A.	N.A.	N.A.	N.A.	N.A.	N.A.	N.A.	N.A.
42501	242638_at	gb:AA045088 /DB_XREF=gi:1523290 /DB_XREF=zk77g11.s1 /CLONE=IMAGE:488900 /FEA=EST /CNT=6 /TID=Hs.62738.0 /TIER=ConsEnd /STK=3 /UG=Hs.62738 /UG_TITLE=ESTs	NA	EST	gb:AA045088	NA	ESTs	Hs.62738.0	NA	6	ConsEnd	3	1	1	No	0	B	1	chr12:92626008-92626474	465	UCSCgenes	uc001tdb.1		100	0	0	0		uc001tdb.1		100	1-1(3)	AK130911	100	1-1(3)	long	NM_003805	CRADD	209833_at	U79115	8738	N.A.	N.A.	N.A.	N.A.	N.A.	ENST00000550287.1	ENSG00000258274.1	RP11-887P2.5
39426	239563_at	gb:AI378820 /DB_XREF=gi:4188673 /DB_XREF=tc67e04.x1 /CLONE=IMAGE:2069694 /FEA=EST /CNT=5 /TID=Hs.193479.0 /TIER=ConsEnd /STK=4 /UG=Hs.193479 /UG_TITLE=ESTs	NA	EST	gb:AI378820	NA	ESTs	Hs.193479.0	NA	5	ConsEnd	4	1	1	Yes	0	B	1	chr3:132656660-132657125	465	mRNA	AK123415	0	99.78	0	0	0		0	0	0		AK123415	99.78	1-1(1)	long	NM_007208	MRPL3	208787_at	BC003375	11222	GO:0003676;GO:0003735;GO:0005198;GO:0005488;GO:0006412;GO:0008152;GO:0019538;GO:0044238;PC00031;PC00171;PC00202	metabolic process; primary metabolic process; protein metabolic process; translation	N.A.	RNA binding protein; nucleic acid binding; ribosomal protein	binding; nucleic acid binding; structural constituent of ribosome; structural molecule activity	ENST00000565095.1	ENSG00000261167.1	RP11-517B11.7
39828	239965_at	gb:AW009761 /DB_XREF=gi:5858539 /DB_XREF=ws87b01.x1 /CLONE=IMAGE:2504905 /FEA=EST /CNT=4 /TID=Hs.201326.0 /TIER=ConsEnd /STK=4 /UG=Hs.201326 /UG_TITLE=ESTs	NA	EST	gb:AW009761	NA	ESTs	Hs.201326.0	NA	4	ConsEnd	4	1	1	Yes	0	B	1	chr3:65682560-65683025	465	mRNA	BC014063	0	100	0	0	0		0	0	0		BC014063	100	1-1(3)	long	NM_004742; NM_001033057; NM_001033057; NM_004742; NM_004742	MAGI1	1555262_a_at; 1559256_at; 1559257_a_at; 206144_at; 232859_s_at	AB010894; AF088016; AF401655; AL110296	9223	GO:0003008;GO:0003824;GO:0005886;GO:0007154;GO:0007165;GO:0007242;GO:0007267;GO:0007268;GO:0009987;GO:0016301;GO:0016740;GO:0019201;GO:0030054;GO:0050877;PC00070;PC00137;PC00172;PC00220	cell communication; cell-cell signaling; cellular process; intracellular signaling cascade; neurological system process; signal transduction; synaptic transmission; system process	cell junction; plasma membrane	cell junction protein; kinase; nucleotide kinase; transferase	catalytic activity; kinase activity; nucleotide kinase activity; transferase activity	N.A.	N.A.	N.A.
43864	244001_at	gb:BF960295 /DB_XREF=gi:12377479 /DB_XREF=QV2-NN0045-061200-523-g06 /FEA=EST /CNT=5 /TID=Hs.121817.0 /TIER=ConsEnd /STK=0 /UG=Hs.121817 /UG_TITLE=ESTs	NA	EST	gb:BF960295	NA	ESTs	Hs.121817.0	NA	5	ConsEnd	0	1	1	Yes	0	B	1	chr11:2929985-2930451	465	UCSCgenes	uc001lxb.1		100	0	0	0		uc001lxb.1		100	1-3(3)	AK093928	100	2-3,4(4)	long	NM_005969; AK095320; AK056828	NAP1L4	1556567_at; 1560339_s_at; 201414_s_at	AK056828; AK095320; U77456	4676	GO:0004857;GO:0005488;GO:0005515;GO:0006139;GO:0006259;GO:0006260;GO:0006325;GO:0006461;GO:0006915;GO:0006996;GO:0007049;GO:0008152;GO:0009987;GO:0016043;GO:0019208;GO:0019212;GO:0019538;GO:0030234;GO:0044238;PC00072;PC00095;PC00183;PC00184	DNA metabolic process; DNA replication; apoptosis; cell cycle; cellular component organization and biogenesis; cellular process; establishment and/or maintenance of chromatin architecture; metabolic process; nucleobase, nucleoside, nucleotide and nucleic acid metabolic process; organelle organization and biogenesis; primary metabolic process; protein complex assembly; protein metabolic process	N.A.	chaperone; enzyme modulator; phosphatase inhibitor; phosphatase modulator	binding; enzyme inhibitor activity; enzyme regulator activity; phosphatase inhibitor activity; phosphatase regulator activity; protein binding	N.A.	N.A.	N.A.
40188	240325_x_at	gb:AI953040 /DB_XREF=gi:5745350 /DB_XREF=wq49e08.x1 /CLONE=IMAGE:2474630 /FEA=EST /CNT=8 /TID=Hs.127714.0 /TIER=ConsEnd /STK=1 /UG=Hs.127714 /UG_TITLE=ESTs, Moderately similar to SOX30 protein (H.sapiens)	NA	EST	gb:AI953040	NA	ESTs, Moderately similar to SOX30 protein [H.sapiens]	Hs.127714.0	NA	8	ConsEnd	1	13	13	Yes	0	B	1	chr5:157049848-157050314	465	mRNA	AK097647	0	100	0	0	0		0	0	0		AK097647	100	1-1(1)	long	N.A.	N.A.	N.A.	N.A.	N.A.	N.A.	N.A.	N.A.	N.A.	N.A.	N.A.	N.A.	N.A.
41115	241252_at	gb:AI732824 /DB_XREF=gi:5053937 /DB_XREF=zx90h07.x5 /CLONE=IMAGE:811069 /FEA=EST /CNT=4 /TID=Hs.99480.1 /TIER=ConsEnd /STK=4 /UG=Hs.99480 /UG_TITLE=ESTs	NA	EST	gb:AI732824	NA	ESTs	Hs.99480.1	NA	4	ConsEnd	4	1	1	Yes	0	B	1	chr8:27691488-27691953	465	UCSCgenes	uc003xgh.1	NP_001017420	100	0	0	0		uc003xgh.1	NP_001017420	100	1-2(2)	AF306676	99.78	1-2(2)	long	NM_018246; NM_018246; NM_001017420; AL832666	CCDC25; ESCO2	218125_s_at; 222525_s_at; 235178_x_at; 235588_at	AK001715; AL832666; AY882862	157570; 55246	GO:0003676;GO:0003824;GO:0003887;GO:0005488;GO:0006139;GO:0006259;GO:0006260;GO:0006281;GO:0007049;GO:0007059;GO:0007067;GO:0008152;GO:0008415;GO:0009987;GO:0016407;GO:0016740;GO:0016779;GO:0044238;PC00009;PC00018;PC00038;PC00171;PC00174;PC00220	DNA metabolic process; DNA repair; DNA replication; cell cycle; cellular process; chromosome segregation; metabolic process; mitosis; nucleobase, nucleoside, nucleotide and nucleic acid metabolic process; primary metabolic process	N.A.	DNA binding protein; DNA-directed DNA polymerase; acetyltransferase; nucleic acid binding; nucleotidyltransferase; transferase	DNA-directed DNA polymerase activity; acetyltransferase activity; acyltransferase activity; binding; catalytic activity; nucleic acid binding; nucleotidyltransferase activity; transferase activity	N.A.	N.A.	N.A.
31515	231647_s_at	gb:AW241983 /DB_XREF=gi:6575737 /DB_XREF=xn77f04.x1 /CLONE=IMAGE:2700511 /FEA=EST /CNT=10 /TID=Hs.191958.0 /TIER=Stack /STK=8 /UG=Hs.191958 /UG_TITLE=ESTs	NA	EST	gb:AW241983	NA	ESTs	Hs.191958.0	NA	10	Stack	8	1	2	Yes	0	B	1	chr1:155768640-155769105	465	UCSCgenes	uc001fqv.1	Q96RD9-4	100	0	0	0		uc001fqv.1	Q96RD9-4	100	1-1(8)	AF343663	100	1-2(10)	long	AF343662; NM_031281; AL834187	FCRL5	1555799_at; 224404_s_at; 224406_s_at	AF343662; AF343664; AL834187	83416	GO:0002376;GO:0004872;GO:0006928;GO:0006955;GO:0007154;GO:0007155;GO:0007165;GO:0009987;GO:0019724;GO:0030101;GO:0042116;GO:0050896;PC00069;PC00084;PC00090;PC00124;PC00197	B cell mediated immunity; cell adhesion; cell communication; cell motility; cellular process; immune response; immune system process; macrophage activation; natural killer cell activation; response to stimulus; signal transduction	N.A.	cell adhesion molecule; cytokine receptor; defense/immunity protein; immunoglobulin receptor superfamily; receptor	receptor activity	N.A.	N.A.	N.A.
36514	236651_at	gb:AI125425 /DB_XREF=gi:3593939 /DB_XREF=qd93d02.x1 /CLONE=IMAGE:1737027 /FEA=EST /CNT=6 /TID=Hs.143061.0 /TIER=ConsEnd /STK=6 /UG=Hs.143061 /UG_TITLE=ESTs	NA	EST	gb:AI125425	NA	ESTs	Hs.143061.0	NA	6	ConsEnd	6	1	1	Yes	0	B	1	chr3:125365758-125366223	465	UCSCgenes	uc003ehe.1		100	0	0	0		uc003ehe.1		100	1-8(8)	BC037924	99.78	1-5(5)	long	NM_007064; NM_003947; AK022394	KALRN	205635_at; 206078_at; 232717_at	AB011422; AK022394; U94190	8997	GO:0000165;GO:0002376;GO:0003008;GO:0005083;GO:0005085;GO:0005102;GO:0005488;GO:0005515;GO:0006928;GO:0006955;GO:0006968;GO:0007154;GO:0007165;GO:0007166;GO:0007186;GO:0007242;GO:0007254;GO:0009987;GO:0019722;GO:0019724;GO:0030234;GO:0050877;GO:0050896;PC00022;PC00095;PC00113;PC00207	B cell mediated immunity; G-protein coupled receptor protein signaling pathway; JNK cascade; MAPKKK cascade; calcium-mediated signaling; cell communication; cell motility; cell surface receptor linked signal transduction; cellular defense response; cellular process; immune response; immune system process; intracellular signaling cascade; neurological system process; response to stimulus; signal t…	N.A.	G-protein modulator; enzyme modulator; guanyl-nucleotide exchange factor; signaling molecule	binding; enzyme regulator activity; guanyl-nucleotide exchange factor activity; protein binding; receptor binding; small GTPase regulator activity	N.A.	N.A.	N.A.
40524	240661_at	gb:AI628583 /DB_XREF=gi:4665383 /DB_XREF=ty76g04.x1 /CLONE=IMAGE:2285046 /FEA=EST /CNT=4 /TID=Hs.196026.0 /TIER=ConsEnd /STK=4 /UG=Hs.196026 /UG_TITLE=ESTs	NA	EST	gb:AI628583	NA	ESTs	Hs.196026.0	NA	4	ConsEnd	4	1	1	Yes	0	B	1	chr1:116837146-116837611	465	UCSCgenes	uc001egl.1		95.48	0	0	0		uc001egl.1		95.48	1-1(2)	AL832882	96.34	1-1(1)	long	N.A.	N.A.	N.A.	N.A.	N.A.	GO:0003008;GO:0003824;GO:0006139;GO:0007154;GO:0007165;GO:0007600;GO:0007601;GO:0008081;GO:0008152;GO:0009187;GO:0009987;GO:0016787;GO:0016788;GO:0044238;GO:0050877;PC00121;PC00185	cell communication; cellular process; cyclic nucleotide metabolic process; metabolic process; neurological system process; nucleobase, nucleoside, nucleotide and nucleic acid metabolic process; primary metabolic process; sensory perception; signal transduction; system process; visual perception	N.A.	hydrolase; phosphodiesterase	catalytic activity; hydrolase activity; hydrolase activity, acting on ester bonds; phosphoric diester hydrolase activity	ENST00000456414.1	ENSG00000224950.1	RP5-1086K13.1
40656	240793_at	gb:BF224054 /DB_XREF=gi:11131279 /DB_XREF=7q83c07.x1 /CLONE=IMAGE:3704844 /FEA=EST /CNT=4 /TID=Hs.213042.0 /TIER=ConsEnd /STK=4 /UG=Hs.213042 /UG_TITLE=ESTs, Highly similar to I38344 titin, cardiac muscle (H.sapiens)	NA	EST	gb:BF224054	NA	ESTs, Highly similar to I38344 titin, cardiac muscle [H.sapiens]	Hs.213042.0	NA	4	ConsEnd	4	1	1	Yes	0	B	1	chr2:179153416-179153881	465	UCSCgenes	uc002umv.1		99.57	0	0	0		uc002umv.1		99.57	1-1(1)	AK090903	99.35	2-1,2(2)	long	NM_133432; NM_133378; NM_133378; NM_133379	TTN	1557994_at; 208195_at; 241791_at; 244839_at	BX537998; EF212154; X90568; X90569	N.A.	N.A.	N.A.	N.A.	N.A.	N.A.	ENST00000603521.1	ENSG00000270574.1	RP11-171I2.2
31262	231394_at	gb:AI090720 /DB_XREF=gi:3429779 /DB_XREF=ov44a08.x1 /CLONE=IMAGE:1640150 /FEA=EST /CNT=9 /TID=Hs.130997.0 /TIER=Stack /STK=9 /UG=Hs.130997 /UG_TITLE=ESTs	NA	EST	gb:AI090720	NA	ESTs	Hs.130997.0	NA	9	Stack	9	1	1	Yes	0	B	1	chr5:140460009-140460474	465	UCSCgenes	uc003lin.1		99.35	0	0	0		uc003lin.1		99.35	1-1(2)	BC016751	99.14	1-1(2)	long	NM_018936; NM_018937; NM_018937	PCDHB2; PCDHB3	221410_x_at; 231725_at; 244183_x_at	AF217755; BC098575; BC104817	56132	GO:0004872;GO:0004930;GO:0005488;GO:0005509;GO:0006928;GO:0007154;GO:0007155;GO:0007165;GO:0007166;GO:0007186;GO:0007398;GO:0007399;GO:0007498;GO:0007507;GO:0007517;GO:0009653;GO:0009790;GO:0009987;GO:0016043;GO:0016337;GO:0032502;GO:0032989;GO:0048731;PC00021;PC00057;PC00069;PC00197	G-protein coupled receptor protein signaling pathway; anatomical structure morphogenesis; cell adhesion; cell communication; cell motility; cell surface receptor linked signal transduction; cell-cell adhesion; cellular component organization and biogenesis; cellular process; cellular structure morphogenesis; developmental process; ectoderm development; embryonic development; heart development; me…	N.A.	G-protein coupled receptor; cadherin; cell adhesion molecule; receptor	G-protein coupled receptor activity; binding; calcium ion binding; receptor activity	ENST00000607216.1	ENSG00000272154.1	AC005754.7
36591	236728_at	gb:AW070437 /DB_XREF=gi:6025435 /DB_XREF=xa11b11.x1 /CLONE=IMAGE:2567997 /FEA=EST /CNT=5 /TID=Hs.26330.0 /TIER=ConsEnd /STK=5 /UG=Hs.26330 /UG_TITLE=ESTs	NA	EST	gb:AW070437	NA	ESTs	Hs.26330.0	NA	5	ConsEnd	5	1	1	Yes	0	B	1	chr5:96298765-96299230	465	mRNA	AK096804	0	99.14	0	0	0		0	0	0		AK096804	99.14	1-2(2)	long	AB208883; NM_005575	LNPEP	207904_s_at; 231866_at	AB208883; U62768	4012	GO:0003824;GO:0006508;GO:0008152;GO:0008233;GO:0008237;GO:0016787;GO:0019538;GO:0044238;PC00121;PC00153;PC00190	metabolic process; primary metabolic process; protein metabolic process; proteolysis	N.A.	hydrolase; metalloprotease; protease	catalytic activity; hydrolase activity; metallopeptidase activity; peptidase activity	N.A.	N.A.	N.A.
39409	239546_at	gb:AA404325 /DB_XREF=gi:2059103 /DB_XREF=zw36g12.s1 /CLONE=IMAGE:772198 /FEA=EST /CNT=4 /TID=Hs.122953.0 /TIER=ConsEnd /STK=4 /UG=Hs.122953 /UG_TITLE=ESTs	NA	EST	gb:AA404325	NA	ESTs	Hs.122953.0	NA	4	ConsEnd	4	1	1	No	0	B	1	chr1:19533080-19533550	466	mRNA	AK095564	0	94.64	0	0	0		0	0	0		AK095564	94.64	1-1(1)	long	NM_004930; NM_004930; NM_004930; NM_004930; AK000327; NM_001040125; NM_001040125	CAPZB; PQLC2	1555781_at; 1555783_x_at; 201949_x_at; 201950_x_at; 215097_at; 220453_at; 37012_at	AK000327; AK125085; BC015324; U03271	54896; 832	GO:0003779;GO:0005198;GO:0005200;GO:0005488;GO:0005515;GO:0005622;GO:0005856;GO:0008092;GO:0009653;GO:0009987;GO:0015629;GO:0016043;GO:0032502;GO:0032989;PC00041;PC00085;PC00165	anatomical structure morphogenesis; cellular component organization and biogenesis; cellular process; cellular structure morphogenesis; developmental process	actin cytoskeleton; cytoskeleton; intracellular	actin family cytoskeletal protein; cytoskeletal protein; non-motor actin binding protein	actin binding; binding; cytoskeletal protein binding; protein binding; structural constituent of cytoskeleton; structural molecule activity	N.A.	N.A.	N.A.
29151	229283_at	gb:AA960804 /DB_XREF=gi:3127358 /DB_XREF=on96h06.s1 /CLONE=IMAGE:1564571 /FEA=EST /CNT=15 /TID=Hs.73251.0 /TIER=Stack /STK=14 /UG=Hs.73251 /UG_TITLE=ESTs	NA	EST	gb:AA960804	NA	ESTs	Hs.73251.0	NA	15	Stack	14	1	1	Yes	0	B	1	chr5:1652034-1652857	466	UCSCgenes	uc003jcp.1		100	0	0	0		uc003jcp.1		100	1-1(7)	BC045555	100	1-1(4)	long	N.A.	LOC728613; SDHAP3	N.A.	N.A.	N.A.	N.A.	N.A.	N.A.	N.A.	N.A.	ENST00000565521.1	ENSG00000260774.1	CTD-2083E4.4
40941	241078_at	gb:AA609661 /DB_XREF=gi:2458089 /DB_XREF=af16c02.s1 /CLONE=IMAGE:1031810 /FEA=EST /CNT=4 /TID=Hs.190592.0 /TIER=ConsEnd /STK=4 /UG=Hs.190592 /UG_TITLE=ESTs, Moderately similar to WASP-family protein (H.sapiens)	NA	EST	gb:AA609661	NA	ESTs, Moderately similar to WASP-family protein [H.sapiens]	Hs.190592.0	NA	4	ConsEnd	4	1	1	Yes	0	B	1	chr22:29394470-29394936	466	UCSCgenes	uc003ait.1		100	0	0	0		uc003ait.1		100	1-3(3)	BC063569	100	1-4(4)	long	NM_152511; NM_152511	DUSP18	1553701_a_at; 227098_at	AF461689; AK056074	150290	GO:0000165;GO:0002376;GO:0003824;GO:0004721;GO:0004857;GO:0005488;GO:0005515;GO:0005975;GO:0005996;GO:0006096;GO:0006139;GO:0006259;GO:0006260;GO:0006464;GO:0006468;GO:0006629;GO:0006644;GO:0006950;GO:0007049;GO:0007154;GO:0007165;GO:0007242;GO:0007254;GO:0008152;GO:0009987;GO:0016787;GO:0016788;GO:0016791;GO:0019207;GO:0019210;GO:0019538;GO:0030234;GO:0044238;GO:0050896;PC00095;PC00121;PC00139;P…	DNA metabolic process; DNA replication; JNK cascade; MAPKKK cascade; carbohydrate metabolic process; cell communication; cell cycle; cellular process; glycolysis; immune system process; intracellular signaling cascade; lipid metabolic process; metabolic process; monosaccharide metabolic process; nucleobase, nucleoside, nucleotide and nucleic acid metabolic process; phospholipid metabolic process;…	N.A.	enzyme modulator; hydrolase; kinase inhibitor; kinase modulator; phosphatase; protein phosphatase	binding; catalytic activity; enzyme inhibitor activity; enzyme regulator activity; hydrolase activity; hydrolase activity, acting on ester bonds; kinase inhibitor activity; kinase regulator activity; phosphoprotein phosphatase activity; phosphoric monoester hydrolase activity; protein binding	N.A.	N.A.	N.A.
31171	231303_at	gb:BE672389 /DB_XREF=gi:10032930 /DB_XREF=7a60b06.x1 /CLONE=IMAGE:3223091 /FEA=EST /CNT=8 /TID=Hs.234016.0 /TIER=Stack /STK=8 /UG=Hs.234016 /UG_TITLE=ESTs	NA	EST	gb:BE672389	NA	ESTs	Hs.234016.0	NA	8	Stack	8	1	1	Yes	0	B	1	chr21:25680004-25680470	466	UCSCgenes	uc002ylk.1		98.93	0	0	0		uc002ylk.1		98.93	1-1(5)	AY035382	98.93	1-1(5)	long	N.A.	LINC00158	N.A.	N.A.	N.A.	N.A.	N.A.	N.A.	N.A.	N.A.	ENST00000332587.4	ENSG00000185433.4	LINC00158
36029	236166_at	gb:AW195071 /DB_XREF=gi:6474071 /DB_XREF=xn33d04.x1 /CLONE=IMAGE:2695495 /FEA=EST /CNT=6 /TID=Hs.153460.0 /TIER=ConsEnd /STK=5 /UG=Hs.153460 /UG_TITLE=ESTs	NA	EST	gb:AW195071	NA	ESTs	Hs.153460.0	NA	6	ConsEnd	5	1	1	Yes	0	B	1	chr2:8778714-8779180	466	mRNA	AK094521	0	99.79	0	0	0		0	0	0		AK094521	99.79	1-1(1)	long	NM_020738; NM_020738	KIDINS220	212162_at; 212163_at	AB033076	57498	N.A.	N.A.	N.A.	N.A.	N.A.	ENST00000569008.1	ENSG00000260837.1	RP11-434B12.1
31229	231361_at	gb:AI912122 /DB_XREF=gi:5631977 /DB_XREF=wd63a12.x1 /CLONE=IMAGE:2336254 /FEA=EST /CNT=8 /TID=Hs.41095.0 /TIER=Stack /STK=8 /UG=Hs.41095 /UG_TITLE=ESTs	NA	EST	gb:AI912122	NA	ESTs	Hs.41095.0	NA	8	Stack	8	1	1	Yes	0	B	1	chr3:175486662-175487128	466	mRNA	AK129874	0	99.57	0	0	0		0	0	0		AK129874	99.57	1-1(1)	long	NM_014932	NLGN1	205893_at	AB028993	22871	GO:0003008;GO:0003824;GO:0005102;GO:0005179;GO:0005488;GO:0005515;GO:0006629;GO:0006766;GO:0007049;GO:0007126;GO:0007154;GO:0007155;GO:0007165;GO:0007267;GO:0007268;GO:0007274;GO:0007398;GO:0007399;GO:0008152;GO:0009987;GO:0016298;GO:0016337;GO:0016787;GO:0016788;GO:0032502;GO:0044238;GO:0048731;GO:0050877;PC00097;PC00121;PC00143;PC00179;PC00207	cell adhesion; cell communication; cell cycle; cell-cell adhesion; cell-cell signaling; cellular process; developmental process; ectoderm development; lipid metabolic process; meiosis; metabolic process; nervous system development; neurological system process; neuromuscular synaptic transmission; primary metabolic process; signal transduction; synaptic transmission; system development; system pro…	N.A.	esterase; hydrolase; lipase; peptide hormone; signaling molecule	binding; catalytic activity; hormone activity; hydrolase activity; hydrolase activity, acting on ester bonds; lipase activity; protein binding; receptor binding	N.A.	N.A.	N.A.
22277	222384_at	gb:AA417256 /DB_XREF=gi:2077373 /DB_XREF=zu07e04.s1 /CLONE=IMAGE:731166 /FEA=EST /CNT=3 /TID=Hs.193769.0 /TIER=ConsEnd /STK=3 /UG=Hs.193769 /UG_TITLE=ESTs	NA	EST	gb:AA417256	NA	ESTs	Hs.193769.0	NA	3	ConsEnd	3	1	1	Yes	0	A	1	chr1:181697503-181707487	466	UCSCgenes	uc001gqe.1		95.71	0	0	0		uc001gqe.1		95.71	4-2,3,4,5(5)	BC032873	95.71	4-2,3,4,5(5)	vlong	NM_173156; NM_173156; NM_173156	DKFZP564C196; SMG7	201793_x_at; 201794_s_at; 217189_s_at	AB085674; AY386363	9887	N.A.	N.A.	N.A.	N.A.	N.A.	ENST00000432837.1	ENSG00000232860.3	SMG7-AS1
35648	235785_at	gb:AA071343 /DB_XREF=gi:1578893 /DB_XREF=ze88e05.s1 /CLONE=IMAGE:366080 /FEA=EST /CNT=8 /TID=Hs.59710.0 /TIER=ConsEnd /STK=7 /UG=Hs.59710 /UG_TITLE=ESTs	NA	EST	gb:AA071343	NA	ESTs	Hs.59710.0	NA	8	ConsEnd	7	1	1	Yes	0	B	1	chr16:71382557-71383024	467	mRNA	AK125142	0	99.79	0	0	0		0	0	0		AK125142	99.79	1-1(1)	long	N.A.	ZFHX3	N.A.	N.A.	N.A.	N.A.	N.A.	N.A.	N.A.	N.A.	ENST00000569195.1	ENSG00000259901.1	RP5-991G20.4
29942	230074_s_at	gb:AI028263 /DB_XREF=gi:3245572 /DB_XREF=ow01d01.x1 /CLONE=IMAGE:1645537 /FEA=EST /CNT=29 /TID=Hs.307586.0 /TIER=Stack /STK=29 /UG=Hs.307586 /UG_TITLE=ESTs, Weakly similar to SL52_HUMAN SODIUMGLUCOSE COTRANSPORTER 2 (H.sapiens)	NA	EST	gb:AI028263	NA	ESTs, Weakly similar to SL52_HUMAN SODIUM/GLUCOSE COTRANSPORTER 2 [H.sapiens]	Hs.307586.0	NA	29	Stack	29	2	2	Yes	0	B	1	chr16:31406017-31406484	467	UCSCgenes	uc002ecg.1		100	0	0	0		uc002ecg.1		100	1-1(1)	BC059952	99.79	1-1(1)	long	NM_022744; NM_022744; NM_003041; NM_015927	C16orf58; SLC5A2; TGFB1I1	207771_at; 209651_at; 217891_at; 222190_s_at	AK023930; AK122627; AK122975; M95549	64755; 6524	GO:0005215;GO:0005975;GO:0006519;GO:0006520;GO:0006810;GO:0006811;GO:0006812;GO:0006858;GO:0006865;GO:0008152;GO:0008324;GO:0015144;GO:0022857;GO:0044238;PC00067;PC00068;PC00227	amino acid and derivative metabolic process; amino acid metabolic process; amino acid transport; carbohydrate metabolic process; cation transport; extracellular transport; ion transport; metabolic process; primary metabolic process; transport	N.A.	carbohydrate transporter; cation transporter; transporter	carbohydrate transmembrane transporter activity; cation transmembrane transporter activity; transmembrane transporter activity; transporter activity	ENST00000565137.1	ENSG00000260740.2	AC026471.6
30989	231121_at	gb:N72151 /DB_XREF=gi:1229255 /DB_XREF=yz98h07.s1 /CLONE=IMAGE:291133 /FEA=EST /CNT=10 /TID=Hs.49373.0 /TIER=Stack /STK=8 /UG=Hs.49373 /UG_TITLE=ESTs	NA	EST	gb:N72151	NA	ESTs	Hs.49373.0	NA	10	Stack	8	1	1	Yes	0	B	1	chr3:150354149-150354616	467	UCSCgenes	uc003ewt.1	NP_115759	99.14	0	0	0		uc003ewt.1	NP_115759	99.14	1-7(7)	AK055245	99.14	1-7(7)	long	NM_032383; NM_032383	HPS3	227139_s_at; 238539_at	AY033141; BC022062	84343	N.A.	N.A.	N.A.	N.A.	N.A.	N.A.	N.A.	N.A.
44287	244424_at	gb:BF055480 /DB_XREF=gi:10809376 /DB_XREF=7j80g05.x1 /CLONE=IMAGE:3392792 /FEA=EST /CNT=3 /TID=Hs.95872.0 /TIER=ConsEnd /STK=3 /UG=Hs.95872 /UG_TITLE=ESTs	NA	EST	gb:BF055480	NA	ESTs	Hs.95872.0	NA	3	ConsEnd	3	1	1	Yes	0	B	1	chr6:27479763-27480230	467	mRNA	AK095259	0	99.79	0	0	0		0	0	0		AK095259	99.79	2-1,2(3)	long	N.A.	ZNF391	N.A.	N.A.	N.A.	N.A.	N.A.	N.A.	N.A.	N.A.	ENST00000607727.1	ENSG00000271755.1	RP1-153G14.4
31315	231447_at	gb:AW511203 /DB_XREF=gi:7149281 /DB_XREF=hd44b12.x1 /CLONE=IMAGE:2912351 /FEA=EST /CNT=11 /TID=Hs.120399.0 /TIER=Stack /STK=11 /UG=Hs.120399 /UG_TITLE=ESTs	NA	EST	gb:AW511203	NA	ESTs	Hs.120399.0	NA	11	Stack	11	1	1	Yes	0	B	1	chr20:18309661-18310128	467	UCSCgenes	uc002wqo.1	Q8NEA0	99.79	0	0	0		uc002wqo.1	Q8NEA0	99.79	1-2(2)	BC033985	99.36	1-2(2)	long	N.A.	DZANK1; DZANK1-AS1	N.A.	N.A.	N.A.	N.A.	N.A.	N.A.	N.A.	N.A.	ENST00000594642.1	ENSG00000237282.3	LINC00851
42132	242269_at	gb:AW771314 /DB_XREF=gi:7703368 /DB_XREF=hn60g08.x1 /CLONE=IMAGE:3032318 /FEA=EST /CNT=6 /TID=Hs.225717.0 /TIER=ConsEnd /STK=0 /UG=Hs.225717 /UG_TITLE=ESTs	NA	EST	gb:AW771314	NA	ESTs	Hs.225717.0	NA	6	ConsEnd	0	1	1	Yes	0	B	1	chr1:2966038-2968079	467	UCSCgenes	uc001aka.1		99.57	0	0	0		uc001aka.1		99.57	4-1,2,4,5(6)	AL713743	99.79	1-1(2)	long	NM_022114; NM_022114	FLJ42875; PRDM16	220928_s_at; 232424_at	AB051462; AF294278	63976	GO:0003676;GO:0003677;GO:0003700;GO:0005488;GO:0030528;PC00029;PC00218;PC00244	N.A.	N.A.	KRAB box transcription factor; transcription factor; zinc finger transcription factor	DNA binding; binding; nucleic acid binding; transcription factor activity; transcription regulator activity	ENST00000415573.1	ENSG00000177133.6	LINC00982
43207	243344_at	gb:BE218142 /DB_XREF=gi:8905389 /DB_XREF=hv34a02.x1 /CLONE=IMAGE:3175274 /FEA=EST /CNT=3 /TID=Hs.207074.0 /TIER=ConsEnd /STK=3 /UG=Hs.207074 /UG_TITLE=ESTs	NA	EST	gb:BE218142	NA	ESTs	Hs.207074.0	NA	3	ConsEnd	3	1	1	Yes	0	B	1	chr9:71477982-71478449	467	mRNA	BC029043	0	98.93	0	0	0		0	0	0		BC029043	98.93	1-2(2)	long	NM_001163	APBA1	206679_at	AF029106	320	GO:0006810;GO:0006886;GO:0015031;PC00150;PC00151	intracellular protein transport; protein transport; transport	N.A.	membrane traffic protein; membrane trafficking regulatory protein	N.A.	ENST00000567129.1	ENSG00000261447.1	RP11-109D9.4
37748	237885_at	gb:AW589793 /DB_XREF=gi:7276914 /DB_XREF=hg22d02.x1 /CLONE=IMAGE:2946339 /FEA=EST /CNT=5 /TID=Hs.224713.0 /TIER=ConsEnd /STK=5 /UG=Hs.224713 /UG_TITLE=ESTs	NA	EST	gb:AW589793	NA	ESTs	Hs.224713.0	NA	5	ConsEnd	5	1	1	Yes	0	B	1	chr13:94164528-94165003	467	UCSCgenes	uc001vmb.1		100	0	0	0		uc001vmb.1		100	1-2(2)	AK055459	99.79	2-2,3(3)	long	NM_007084	SOX21	208468_at	BC111584	N.A.	N.A.	N.A.	N.A.	N.A.	N.A.	ENST00000438290.2	ENSG00000227640.2	SOX21-AS1
36400	236537_at	gb:AI760332 /DB_XREF=gi:5175999 /DB_XREF=wg97h01.x1 /CLONE=IMAGE:2379217 /FEA=EST /CNT=7 /TID=Hs.39297.0 /TIER=ConsEnd /STK=7 /UG=Hs.39297 /UG_TITLE=ESTs	NA	EST	gb:AI760332	NA	ESTs	Hs.39297.0	NA	7	ConsEnd	7	1	1	Yes	0	B	1	chr22:30163913-30164380	467	UCSCgenes	uc003akv.1		100	0	0	0		uc003akv.1		100	1-1(1)	AK127132	100	1-2(2)	long	NM_004147; NM_019843; NM_019843	DRG1; EIF4ENIF1	202810_at; 218626_at; 242291_at	AF240775; AJ005940; AK074768	4733; 56478	GO:0000910;GO:0003824;GO:0003924;GO:0005488;GO:0005515;GO:0007049;GO:0007067;GO:0009987;GO:0016787;PC00020;PC00095;PC00208	cell cycle; cellular process; cytokinesis; mitosis	N.A.	G-protein; enzyme modulator; small GTPase	GTPase activity; binding; catalytic activity; hydrolase activity; protein binding	N.A.	N.A.	N.A.
42431	242568_s_at	gb:BF995452 /DB_XREF=gi:12401775 /DB_XREF=MR2-GN0157-051100-002-h07 /FEA=EST /CNT=5 /TID=Hs.97259.1 /TIER=ConsEnd /STK=0 /UG=Hs.97259 /UG_TITLE=ESTs	NA	EST	gb:BF995452	NA	ESTs	Hs.97259.1	NA	5	ConsEnd	0	1	2	No	0	B	1	chr5:179173360-179173827	467	mRNA	AK096241	0	100	0	0	0		0	0	0		AK096241	100	1-4(4)	long	NM_003900; NM_003900	SQSTM1	201471_s_at; 213112_s_at	BC017222; U46751	8878	GO:0002376;GO:0006968;GO:0008152;GO:0019538;GO:0044238;GO:0050896	cellular defense response; immune system process; metabolic process; primary metabolic process; protein metabolic process; response to stimulus	N.A.	N.A.	N.A.	N.A.	N.A.	N.A.
31060	231192_at	gb:AW274018 /DB_XREF=gi:6661048 /DB_XREF=xv26d05.x1 /CLONE=IMAGE:2814249 /FEA=EST /CNT=8 /TID=Hs.99083.0 /TIER=Stack /STK=8 /UG=Hs.99083 /UG_TITLE=ESTs	NA	EST	gb:AW274018	NA	ESTs	Hs.99083.0	NA	8	Stack	8	1	1	Yes	0	B	1	chr1:85049875-85050342	467	mRNA	AK091731	0	100	0	0	0		0	0	0		AK091731	100	1-1(2)	long	N.A.	LPAR3	N.A.	N.A.	N.A.	N.A.	N.A.	N.A.	N.A.	N.A.	N.A.	N.A.	N.A.
41965	242102_at	gb:AI018026 /DB_XREF=gi:3232362 /DB_XREF=ov64a10.s1 /CLONE=IMAGE:1642074 /FEA=EST /CNT=3 /TID=Hs.126405.0 /TIER=ConsEnd /STK=3 /UG=Hs.126405 /UG_TITLE=ESTs, Moderately similar to DIA2_HUMAN DIAPHANOUS PROTEIN HOMOLOG 2 (H.sapiens)	NA	EST	gb:AI018026	NA	ESTs, Moderately similar to DIA2_HUMAN DIAPHANOUS PROTEIN HOMOLOG 2 [H.sapiens]	Hs.126405.0	NA	3	ConsEnd	3	1	1	Yes	0	B	1	chr13:59484885-59516492	467	UCSCgenes	uc001vhx.1		99.79	0	0	0		uc001vhx.1		99.79	4-1,2,4,5(5)	BC032915	18.84	1-2(3)	vlong	NM_001042517; NM_030932; NM_030932	DIAPH3	220997_s_at; 229097_at; 232596_at	AL137718; BC034952; BC041395	81624	GO:0003779;GO:0005198;GO:0005200;GO:0005488;GO:0005515;GO:0005622;GO:0005856;GO:0006928;GO:0008092;GO:0009987;GO:0015629;PC00041;PC00085;PC00165	cell motility; cellular process	actin cytoskeleton; cytoskeleton; intracellular	actin family cytoskeletal protein; cytoskeletal protein; non-motor actin binding protein	actin binding; binding; cytoskeletal protein binding; protein binding; structural constituent of cytoskeleton; structural molecule activity	ENST00000435636.1	ENSG00000227528.1	DIAPH3-AS1
44544	244681_at	gb:AW511092 /DB_XREF=gi:7149170 /DB_XREF=hd43a11.x1 /CLONE=IMAGE:2912252 /FEA=EST /CNT=3 /TID=Hs.145435.0 /TIER=ConsEnd /STK=3 /UG=Hs.145435 /UG_TITLE=ESTs, Weakly similar to T43452 hypothetical protein DKFZp434E2118.1 (H.sapiens)	NA	EST	gb:AW511092	NA	ESTs, Weakly similar to T43452 hypothetical protein DKFZp434E2118.1 [H.sapiens]	Hs.145435.0	NA	3	ConsEnd	3	1	1	Yes	0	B	1	chr3:127868655-127873480	467	UCSCgenes	uc003eje.1	Q8IVU5	98.29	0	0	0		uc003eje.1	Q8IVU5	98.29	2-4,5(5)	BC042038	98.29	2-4,5(5)	vlong	N.A.	NUP210P1	N.A.	N.A.	N.A.	N.A.	N.A.	N.A.	N.A.	N.A.	N.A.	N.A.	N.A.
44405	244542_at	gb:AI193197 /DB_XREF=gi:3744406 /DB_XREF=qe41f09.s1 /CLONE=IMAGE:1741577 /FEA=EST /CNT=3 /TID=Hs.129038.1 /TIER=ConsEnd /STK=3 /UG=Hs.129038 /UG_TITLE=ESTs	NA	EST	gb:AI193197	NA	ESTs	Hs.129038.1	NA	3	ConsEnd	3	1	1	Yes	0	B	1	chr12:48508772-48520253	467	UCSCgenes	uc001rvg.1		100	0	0	0		uc001rvg.1		100	3-1,2,3(3)	AK055142	100	3-1,2,3(3)	vlong	N.A.	BCDIN3D; LOC100286844; NCKAP5L	N.A.	N.A.	N.A.	N.A.	N.A.	N.A.	N.A.	N.A.	ENST00000549124.1	ENSG00000258057.1	BCDIN3D-AS1
36109	236246_x_at	gb:BF195670 /DB_XREF=gi:11082804 /DB_XREF=7n86g06.x1 /CLONE=IMAGE:3571762 /FEA=EST /CNT=9 /TID=Hs.145656.0 /TIER=ConsEnd /STK=3 /UG=Hs.145656 /UG_TITLE=ESTs	NA	EST	gb:BF195670	NA	ESTs	Hs.145656.0	NA	9	ConsEnd	3	2	2	Yes	0	B	1	chr1:35215057-35215525	468	UCSCgenes	uc001byd.1		100	0	0	0		uc001byd.1		100	1-1(2)	BC021230	100	1-1(3)	long	AB037774; AB037774; NM_007167; NM_007167	LOC653160; ZMYM6; ZMYM6NB	219924_s_at; 219925_at; 227594_at; 227595_at	AB037774; AF055470	9204	GO:0003676;GO:0003677;GO:0003700;GO:0004857;GO:0005488;GO:0005515;GO:0006139;GO:0006350;GO:0006366;GO:0006367;GO:0008152;GO:0019207;GO:0019210;GO:0030234;GO:0030528;GO:0044238;PC00095;PC00139;PC00140;PC00171;PC00218	metabolic process; nucleobase, nucleoside, nucleotide and nucleic acid metabolic process; primary metabolic process; transcription; transcription from RNA polymerase II promoter; transcription initiation from RNA polymerase II promoter	N.A.	enzyme modulator; kinase inhibitor; kinase modulator; nucleic acid binding; transcription factor	DNA binding; binding; enzyme inhibitor activity; enzyme regulator activity; kinase inhibitor activity; kinase regulator activity; nucleic acid binding; protein binding; transcription factor activity; transcription regulator activity	ENST00000311990.4	ENSG00000241014.1	RP11-244H3.1
30331	230463_at	gb:BG054960 /DB_XREF=gi:12512208 /DB_XREF=nac93a12.x1 /CLONE=IMAGE:3441718 /FEA=EST /CNT=10 /TID=Hs.22509.0 /TIER=Stack /STK=9 /UG=Hs.22509 /UG_TITLE=ESTs	NA	EST	gb:BG054960	NA	ESTs	Hs.22509.0	NA	10	Stack	9	1	1	Yes	0	B	1	chr3:12165149-12165617	468	mRNA	AK094210	0	100	0	0	0		0	0	0		AK094210	100	1-1(1)	long	NM_003178; NM_133625; NM_133625; NM_133625; NM_003178; NM_003256	SYN2; TIMP4	1553037_a_at; 206243_at; 210247_at; 210315_at; 229039_at; 240197_at	-; AB209088; AF077737; BC051307; U76456	6854; 7079	GO:0004857;GO:0005488;GO:0005515;GO:0006508;GO:0008152;GO:0008191;GO:0019538;GO:0030234;GO:0030414;GO:0044238;PC00095;PC00154;PC00191	metabolic process; primary metabolic process; protein metabolic process; proteolysis	N.A.	enzyme modulator; metalloprotease inhibitor; protease inhibitor	binding; enzyme inhibitor activity; enzyme regulator activity; metalloendopeptidase inhibitor activity; protease inhibitor activity; protein binding	N.A.	N.A.	N.A.
31454	231586_at	gb:AI149623 /DB_XREF=gi:3678092 /DB_XREF=qf31g08.x1 /CLONE=IMAGE:1751678 /FEA=EST /CNT=16 /TID=Hs.97759.0 /TIER=Stack /STK=12 /UG=Hs.97759 /UG_TITLE=ESTs	NA	EST	gb:AI149623	NA	ESTs	Hs.97759.0	NA	16	Stack	12	1	1	Yes	0	B	1	chr1:109201361-109202485	468	UCSCgenes	uc001dwc.1		84.4	0	0	0		uc001dwc.1		84.4	2-1,2(3)	AY312144	84.4	2-1,2(3)	long	N.A.	AKNAD1; SRG7	N.A.	N.A.	N.A.	N.A.	N.A.	N.A.	N.A.	N.A.	ENST00000417241.1	ENSG00000203897.3	SPATA42
36386	236523_at	gb:BF435831 /DB_XREF=gi:11448146 /DB_XREF=nab42d02.x1 /CLONE=IMAGE:3268634 /FEA=EST /CNT=6 /TID=Hs.121002.0 /TIER=ConsEnd /STK=5 /UG=Hs.121002 /UG_TITLE=ESTs	NA	EST	gb:BF435831	NA	ESTs	Hs.121002.0	NA	6	ConsEnd	5	1	1	Yes	0	B	1	chr4:100776709-100777177	468	UCSCgenes	uc003hvd.1		100	0	0	0		uc003hvd.1		100	1-1(2)	AL833279	99.79	2-1,2(6)	long	N.A.	N.A.	N.A.	N.A.	N.A.	GO:0003779;GO:0004872;GO:0005198;GO:0005200;GO:0005216;GO:0005488;GO:0005515;GO:0005622;GO:0005856;GO:0006810;GO:0006811;GO:0006812;GO:0007154;GO:0007165;GO:0007242;GO:0008092;GO:0009987;GO:0015276;GO:0015629;PC00041;PC00085;PC00133;PC00141;PC00165;PC00197;PC00227	cation transport; cell communication; cellular process; intracellular signaling cascade; ion transport; signal transduction; transport	actin cytoskeleton; cytoskeleton; intracellular	actin family cytoskeletal protein; cytoskeletal protein; ion channel; ligand-gated ion channel; non-motor actin binding protein; receptor; transporter	actin binding; binding; cytoskeletal protein binding; ion channel activity; ligand-gated ion channel activity; protein binding; receptor activity; structural constituent of cytoskeleton; structural molecule activity	N.A.	N.A.	N.A.
36332	236469_at	gb:BF057220 /DB_XREF=gi:10811116 /DB_XREF=7k17e11.x1 /CLONE=IMAGE:3444596 /FEA=EST /CNT=6 /TID=Hs.114145.0 /TIER=ConsEnd /STK=6 /UG=Hs.114145 /UG_TITLE=ESTs	NA	EST	gb:BF057220	NA	ESTs	Hs.114145.0	NA	6	ConsEnd	6	1	1	Yes	0	B	1	chr15:70544522-70544990	468	mRNA	AL360200	0	97.44	0	0	0		0	0	0		AL360200	97.44	2-1,2(2)	long	BX641117; BX641117; NM_005744; BX641117	ARIH1	201878_at; 201879_at; 201880_at; 201881_s_at	AJ243190; BX641117	25820	GO:0003676;GO:0003677;GO:0003700;GO:0003712;GO:0003824;GO:0004842;GO:0005488;GO:0006139;GO:0006350;GO:0006357;GO:0006366;GO:0006464;GO:0007154;GO:0007165;GO:0007242;GO:0007398;GO:0007399;GO:0008152;GO:0009987;GO:0016874;GO:0019538;GO:0030528;GO:0032502;GO:0044238;GO:0048731;PC00142;PC00217;PC00218;PC00234	cell communication; cellular process; developmental process; ectoderm development; intracellular signaling cascade; metabolic process; nervous system development; nucleobase, nucleoside, nucleotide and nucleic acid metabolic process; primary metabolic process; protein metabolic process; protein modification process; regulation of transcription from RNA polymerase II promoter; signal transduction;…	N.A.	ligase; transcription cofactor; transcription factor; ubiquitin-protein ligase	DNA binding; binding; catalytic activity; ligase activity; nucleic acid binding; transcription cofactor activity; transcription factor activity; transcription regulator activity; ubiquitin-protein ligase activity	ENST00000568345.1	ENSG00000261187.1	RP11-1007O24.2
37831	237968_at	gb:AW055205 /DB_XREF=gi:5920908 /DB_XREF=wz02c11.x1 /CLONE=IMAGE:2556884 /FEA=EST /CNT=5 /TID=Hs.167253.0 /TIER=ConsEnd /STK=5 /UG=Hs.167253 /UG_TITLE=ESTs	NA	EST	gb:AW055205	NA	ESTs	Hs.167253.0	NA	5	ConsEnd	5	1	1	Yes	0	B	1	chr2:38377692-38378160	468	mRNA	AK124434	0	100	0	0	0		0	0	0		AK124434	100	1-3(3)	long	N.A.	ATL2	N.A.	N.A.	N.A.	N.A.	N.A.	N.A.	N.A.	N.A.	N.A.	N.A.	N.A.
36231	236368_at	gb:BF059292 /DB_XREF=gi:10813188 /DB_XREF=7k57f07.x1 /CLONE=IMAGE:3479580 /FEA=EST /CNT=5 /TID=Hs.192013.0 /TIER=ConsEnd /STK=5 /UG=Hs.192013 /UG_TITLE=ESTs	NA	EST	gb:BF059292	NA	ESTs	Hs.192013.0	NA	5	ConsEnd	5	1	1	Yes	0	B	1	chr9:113165884-113166352	468	mRNA	AK124590	0	100	0	0	0		0	0	0		AK124590	100	1-2(4)	long	NM_001080398; NM_001080398; NM_001080398	KIAA0368	212427_at; 212428_at; 214356_s_at	AB002366; AK124590	N.A.	N.A.	N.A.	N.A.	N.A.	N.A.	N.A.	N.A.	N.A.
39839	239976_at	gb:AW182960 /DB_XREF=gi:6451420 /DB_XREF=xj65e10.x1 /CLONE=IMAGE:2662122 /FEA=EST /CNT=4 /TID=Hs.156307.0 /TIER=ConsEnd /STK=4 /UG=Hs.156307 /UG_TITLE=ESTs	NA	EST	gb:AW182960	NA	ESTs	Hs.156307.0	NA	4	ConsEnd	4	1	1	Yes	0	B	1	chr3:130117144-130117615	468	mRNA	AK096587	0	100	0	0	0		uc003eld.1		31.2	1-16(16)	AK096587	100	1-1(1)	long	NM_014049	ACAD9	224160_s_at	BC001817	N.A.	N.A.	N.A.	N.A.	N.A.	N.A.	N.A.	N.A.	N.A.
30713	230845_at	gb:BF437711 /DB_XREF=gi:11450169 /DB_XREF=7p80f04.x1 /CLONE=IMAGE:3652350 /FEA=EST /CNT=20 /TID=Hs.236557.0 /TIER=Stack /STK=19 /UG=Hs.236557 /UG_TITLE=ESTs	NA	EST	gb:BF437711	NA	ESTs	Hs.236557.0	NA	20	Stack	19	1	1	Yes	0	B	1	chr17:44155636-44157119	469	UCSCgenes	uc002inz.1		99.79	0	0	0		uc002inz.1		99.79	2-1,2(2)	AF532777	99.79	2-1,2(2)	long	NM_006361; NM_006361; NM_032391	HOXB13; HOXB13-AS1; MIR3185; PRAC	209844_at; 230105_at; 230784_at	AF331165; AY937237; U57052	10481; 84366	GO:0000003;GO:0001501;GO:0001525;GO:0003676;GO:0003677;GO:0003700;GO:0005488;GO:0006139;GO:0006350;GO:0006357;GO:0006366;GO:0007276;GO:0007292;GO:0007379;GO:0007389;GO:0007398;GO:0007399;GO:0007498;GO:0007502;GO:0007517;GO:0008152;GO:0009790;GO:0030528;GO:0032502;GO:0044238;GO:0048731;PC00009;PC00116;PC00119;PC00171;PC00218	angiogenesis; developmental process; ectoderm development; embryonic development; female gamete generation; gamete generation; gut mesoderm development; mesoderm development; metabolic process; muscle development; nervous system development; nucleobase, nucleoside, nucleotide and nucleic acid metabolic process; pattern specification process; primary metabolic process; regulation of transcription …	N.A.	DNA binding protein; helix-turn-helix transcription factor; homeobox transcription factor; nucleic acid binding; transcription factor	DNA binding; binding; nucleic acid binding; transcription factor activity; transcription regulator activity	ENST00000422730.2	ENSG00000229637.2	PRAC2
29317	229449_at	gb:BE348404 /DB_XREF=gi:9260257 /DB_XREF=hw17d06.x1 /CLONE=IMAGE:3183179 /FEA=EST /CNT=21 /TID=Hs.24740.0 /TIER=Stack /STK=20 /UG=Hs.24740 /UG_TITLE=ESTs	NA	EST	gb:BE348404	NA	ESTs	Hs.24740.0	NA	21	Stack	20	1	1	No	0	B	1	chr22:25247956-25248425	469	mRNA	AK093872	0	98.51	0	0	0		0	0	0		AK093872	98.51	1-1(2)	long	AL050258; NM_001008697; NM_003595	TFIP11; TPST2	202750_s_at; 202751_at; 204079_at	AF049891; AL050258	24144; 8459	GO:0000398;GO:0001501;GO:0003676;GO:0003723;GO:0003729;GO:0003824;GO:0005488;GO:0006091;GO:0006139;GO:0006397;GO:0007498;GO:0008152;GO:0016070;GO:0022904;GO:0031202;GO:0032502;GO:0044238;GO:0048731;PC00031;PC00147;PC00148;PC00171; GO:0003824;GO:0006464;GO:0008152;GO:0016740;GO:0019538;GO:0044238;PC00220	RNA metabolic process; developmental process; generation of precursor metabolites and energy; mRNA processing; mesoderm development; metabolic process; nuclear mRNA splicing, via spliceosome; nucleobase, nucleoside, nucleotide and nucleic acid metabolic process; primary metabolic process; protein metabolic process; protein modification process; respiratory electron transport chain; skeletal devel…	N.A.	RNA binding protein; mRNA processing factor; mRNA splicing factor; nucleic acid binding; transferase	RNA binding; RNA splicing factor activity, transesterification mechanism; binding; catalytic activity; mRNA binding; nucleic acid binding; transferase activity	ENST00000564772.1	ENSG00000260065.1	CTA-445C9.15
36294	236431_at	gb:AI674977 /DB_XREF=gi:4875457 /DB_XREF=wc22a01.x1 /CLONE=IMAGE:2315880 /FEA=EST /CNT=10 /TID=Hs.114274.0 /TIER=ConsEnd /STK=5 /UG=Hs.114274 /UG_TITLE=ESTs	NA	EST	gb:AI674977	NA	ESTs	Hs.114274.0	NA	10	ConsEnd	5	1	1	Yes	0	B	1	chr3:144252668-144253137	469	mRNA	AF087979	0	99.36	0	0	0		0	0	0		AF087979	99.36	1-1(1)	long	N.A.	U2SURP	N.A.	N.A.	N.A.	N.A.	N.A.	N.A.	N.A.	N.A.	N.A.	N.A.	N.A.
41762	241899_at	gb:AA524418 /DB_XREF=gi:2265346 /DB_XREF=ng44d02.s1 /CLONE=IMAGE:937635 /FEA=EST /CNT=3 /TID=Hs.159305.0 /TIER=ConsEnd /STK=3 /UG=Hs.159305 /UG_TITLE=ESTs	NA	EST	gb:AA524418	NA	ESTs	Hs.159305.0	NA	3	ConsEnd	3	1	1	Yes	0	B	1	chr5:131674867-131675336	469	UCSCgenes	uc003kwr.1		98.08	0	0	0		uc003kwr.1		98.08	1-1(5)	BC043424	97.44	1-1(8)	long	NM_003059	LOC553103; SLC22A4	205896_at	AB007448	6583	GO:0003824;GO:0005215;GO:0005975;GO:0006810;GO:0006811;GO:0006812;GO:0006820;GO:0006858;GO:0008152;GO:0008324;GO:0008643;GO:0015144;GO:0016787;GO:0016874;GO:0022857;GO:0042626;GO:0044238;PC00003;PC00067;PC00068;PC00142;PC00227	anion transport; carbohydrate metabolic process; carbohydrate transport; cation transport; extracellular transport; ion transport; metabolic process; primary metabolic process; transport	N.A.	ATP-binding cassette (ABC) transporter; carbohydrate transporter; cation transporter; ligase; transporter	ATPase activity, coupled to transmembrane movement of substances; carbohydrate transmembrane transporter activity; catalytic activity; cation transmembrane transporter activity; hydrolase activity; ligase activity; transmembrane transporter activity; transporter activity	ENST00000417795.1	ENSG00000233006.2	AC034220.3
35970	236107_at	gb:AA147920 /DB_XREF=gi:1717320 /DB_XREF=zl50h02.s1 /CLONE=IMAGE:505395 /FEA=EST /CNT=7 /TID=Hs.71158.0 /TIER=ConsEnd /STK=6 /UG=Hs.71158 /UG_TITLE=ESTs	NA	EST	gb:AA147920	NA	ESTs	Hs.71158.0	NA	7	ConsEnd	6	1	1	Yes	0	B	1	chr17:44344418-44344887	469	mRNA	AK091644	0	100	0	0	0		0	0	0		AK091644	100	1-2(7)	long	NM_023079; NM_023079	UBE2Z	217750_s_at; 222395_s_at	AK024030; AK130303	65264	GO:0003824;GO:0004842;GO:0006464;GO:0006508;GO:0006915;GO:0007049;GO:0007059;GO:0007067;GO:0008152;GO:0009987;GO:0016874;GO:0019538;GO:0043066;GO:0044238;PC00142;PC00219;PC00234	apoptosis; cell cycle; cellular process; chromosome segregation; metabolic process; mitosis; negative regulation of apoptosis; primary metabolic process; protein metabolic process; protein modification process; proteolysis	N.A.	ligase; transfer/carrier protein; ubiquitin-protein ligase	catalytic activity; ligase activity; ubiquitin-protein ligase activity	N.A.	N.A.	N.A.
39016	239153_at	gb:BF109906 /DB_XREF=gi:10939596 /DB_XREF=7l71d05.x1 /CLONE=IMAGE:3526713 /FEA=EST /CNT=5 /TID=Hs.144341.0 /TIER=ConsEnd /STK=4 /UG=Hs.144341 /UG_TITLE=ESTs	NA	EST	gb:BF109906	NA	ESTs	Hs.144341.0	NA	5	ConsEnd	4	1	1	Yes	0	B	1	chr12:52642358-52642827	469	UCSCgenes	uc001sel.1		98.72	0	0	0		uc001sel.1		98.72	1-1(5)	AK123741	98.72	2-1,2(7)	long	NM_173860	HOTAIR; HOXC12	1553512_at	X99631	N.A.	N.A.	N.A.	N.A.	N.A.	N.A.	ENST00000424518.1	ENSG00000228630.1	HOTAIR
36992	237129_at	gb:BF061754 /DB_XREF=gi:10820664 /DB_XREF=7k78d05.x1 /CLONE=IMAGE:3481401 /FEA=EST /CNT=7 /TID=Hs.144090.0 /TIER=ConsEnd /STK=7 /UG=Hs.144090 /UG_TITLE=ESTs	NA	EST	gb:BF061754	NA	ESTs	Hs.144090.0	NA	7	ConsEnd	7	1	1	Yes	0	B	1	chr15:46890929-46891398	469	mRNA	BC029603	0	99.79	0	0	0		0	0	0		BC029603	99.79	1-1(1)	long	NM_014985; BX648822; AK025247	CEP152	215882_at; 238535_at; 239413_at	AK025247; BC117182; BX648822	22995	GO:0000165;GO:0005102;GO:0005488;GO:0005515;GO:0006915;GO:0007154;GO:0007165;GO:0007166;GO:0007169;GO:0007242;GO:0009987;PC00207	MAPKKK cascade; apoptosis; cell communication; cell surface receptor linked signal transduction; cellular process; intracellular signaling cascade; signal transduction; transmembrane receptor protein tyrosine kinase signaling pathway	N.A.	signaling molecule	binding; protein binding; receptor binding	ENST00000560237.1	ENSG00000259700.2	RP11-485O10.3
40745	240882_at	gb:R85522 /DB_XREF=gi:943928 /DB_XREF=yt66a09.s1 /CLONE=IMAGE:275225 /FEA=EST /CNT=4 /TID=Hs.114761.0 /TIER=ConsEnd /STK=4 /UG=Hs.114761 /UG_TITLE=ESTs	NA	EST	gb:R85522	NA	ESTs	Hs.114761.0	NA	4	ConsEnd	4	1	1	Yes	0	B	1	chr7:26562882-26563351	469	mRNA	BX537871	0	98.51	0	0	0		0	0	0		BX537871	98.51	1-2(2)	long	N.A.	N.A.	N.A.	N.A.	N.A.	GO:0003824;GO:0006732;GO:0008152;GO:0016301;GO:0016740;PC00137;PC00220	coenzyme metabolic process; metabolic process	N.A.	kinase; transferase	catalytic activity; kinase activity; transferase activity	ENST00000420912.1	ENSG00000233760.1	AC004947.2
37703	237840_at	gb:AI148767 /DB_XREF=gi:3677236 /DB_XREF=qc69g08.x1 /CLONE=IMAGE:1714910 /FEA=EST /CNT=8 /TID=Hs.114449.0 /TIER=ConsEnd /STK=6 /UG=Hs.114449 /UG_TITLE=ESTs	NA	EST	gb:AI148767	NA	ESTs	Hs.114449.0	NA	8	ConsEnd	6	1	1	Yes	0	B	1	chr2:46902836-46903305	469	UCSCgenes	uc002rvh.1		97.01	0	0	0		uc002rvh.1		97.01	1-4(4)	BC062774	97.01	1-4(4)	long	N.A.	LOC100134259; LOC388948	N.A.	N.A.	N.A.	N.A.	N.A.	N.A.	N.A.	N.A.	N.A.	N.A.	N.A.
37608	237745_at	gb:BE670165 /DB_XREF=gi:10030706 /DB_XREF=7e31a08.x1 /CLONE=IMAGE:3284054 /FEA=EST /CNT=6 /TID=Hs.128398.0 /TIER=ConsEnd /STK=6 /UG=Hs.128398 /UG_TITLE=ESTs	NA	EST	gb:BE670165	NA	ESTs	Hs.128398.0	NA	6	ConsEnd	6	1	1	Yes	0	B	1	chr13:44050814-44051283	469	mRNA	BC040675	0	100	0	0	0		0	0	0		BC040675	100	1-3(3)	long	NM_183422; NM_183422	LOC641467; TSC22D1	215111_s_at; 243133_at	AB082525; AK027071	8848	GO:0003676;GO:0003677;GO:0003700;GO:0005488;GO:0006139;GO:0006350;GO:0006357;GO:0006366;GO:0008152;GO:0030528;GO:0044238;PC00218	metabolic process; nucleobase, nucleoside, nucleotide and nucleic acid metabolic process; primary metabolic process; regulation of transcription from RNA polymerase II promoter; transcription; transcription from RNA polymerase II promoter	N.A.	transcription factor	DNA binding; binding; nucleic acid binding; transcription factor activity; transcription regulator activity	N.A.	N.A.	N.A.
29490	229622_at	gb:H16258 /DB_XREF=gi:881078 /DB_XREF=ym13f11.s1 /CLONE=IMAGE:47649 /FEA=EST /CNT=13 /TID=Hs.24951.0 /TIER=Stack /STK=11 /UG=Hs.24951 /UG_TITLE=ESTs	NA	EST	gb:H16258	NA	ESTs	Hs.24951.0	NA	13	Stack	11	1	1	Yes	0	B	1	chr2:238741777-238742254	469	UCSCgenes	uc002vxu.1	Q8N9J7	100	0	0	0		uc002vxu.1	Q8N9J7	100	1-2(2)	BC078664	100	2-2,3(3)	long	NM_030768	ILKAP	221548_s_at	AK001043	80895	GO:0000165;GO:0003824;GO:0004721;GO:0004857;GO:0005488;GO:0005515;GO:0006464;GO:0006468;GO:0007154;GO:0007165;GO:0007166;GO:0007178;GO:0007242;GO:0007254;GO:0008047;GO:0008152;GO:0009987;GO:0016787;GO:0016788;GO:0016791;GO:0019207;GO:0019209;GO:0019210;GO:0019538;GO:0030234;GO:0044238;PC00095;PC00121;PC00138;PC00139;PC00140;PC00181;PC00195	JNK cascade; MAPKKK cascade; cell communication; cell surface receptor linked signal transduction; cellular process; intracellular signaling cascade; metabolic process; primary metabolic process; protein amino acid phosphorylation; protein metabolic process; protein modification process; signal transduction; transmembrane receptor protein serine/threonine kinase signaling pathway	N.A.	enzyme modulator; hydrolase; kinase activator; kinase inhibitor; kinase modulator; phosphatase; protein phosphatase	binding; catalytic activity; enzyme activator activity; enzyme inhibitor activity; enzyme regulator activity; hydrolase activity; hydrolase activity, acting on ester bonds; kinase activator activity; kinase inhibitor activity; kinase regulator activity; phosphoprotein phosphatase activity; phosphoric monoester hydrolase activity; protein binding	N.A.	N.A.	N.A.
41553	241690_at	gb:AA778717 /DB_XREF=gi:2838048 /DB_XREF=af88b08.s1 /CLONE=1049079 /FEA=EST /CNT=3 /TID=Hs.122058.0 /TIER=ConsEnd /STK=3 /UG=Hs.122058 /UG_TITLE=ESTs	NA	EST	gb:AA778717	NA	ESTs	Hs.122058.0	NA	3	ConsEnd	3	1	1	Yes	0	B	1	chr9:34820258-34820728	470	UCSCgenes	uc003zvp.1	Q63HN1	98.94	0	0	0		uc003zvp.1	Q63HN1	98.94	1-1(4)	BX648118	98.72	1-1(6)	long	N.A.	FAM205B	N.A.	N.A.	N.A.	N.A.	N.A.	N.A.	N.A.	N.A.	N.A.	N.A.	N.A.
38003	238140_at	gb:AI346356 /DB_XREF=gi:4083562 /DB_XREF=qp50c12.x1 /CLONE=IMAGE:1926454 /FEA=EST /CNT=5 /TID=Hs.132842.0 /TIER=ConsEnd /STK=5 /UG=Hs.132842 /UG_TITLE=ESTs, Moderately similar to ALU1_HUMAN ALU SUBFAMILY J SEQUENCE CONTAMINATION WARNING ENTRY (H.sapiens)	NA	EST	gb:AI346356	NA	ESTs, Moderately similar to ALU1_HUMAN ALU SUBFAMILY J SEQUENCE CONTAMINATION WARNING ENTRY [H.sapiens]	Hs.132842.0	NA	5	ConsEnd	5	1	1	Yes	0	B	1	chr1:229200653-229201123	470	mRNA	AK092987	0	100	0	0	0		0	0	0		AK092987	100	1-1(1)	long	NM_022786	ARV1	223223_at	AF321442	64801	GO:0006629;GO:0006810;GO:0006869;GO:0008152;GO:0044238	lipid metabolic process; lipid transport; metabolic process; primary metabolic process; transport	N.A.	N.A.	N.A.	N.A.	N.A.	N.A.
36199	236336_at	gb:AI817708 /DB_XREF=gi:5436787 /DB_XREF=wk25c09.x1 /CLONE=IMAGE:2413360 /FEA=EST /CNT=5 /TID=Hs.150971.0 /TIER=ConsEnd /STK=5 /UG=Hs.150971 /UG_TITLE=ESTs, Weakly similar to ALU7_HUMAN ALU SUBFAMILY SQ SEQUENCE CONTAMINATION WARNING ENTRY (H.sapiens)	NA	EST	gb:AI817708	NA	ESTs, Weakly similar to ALU7_HUMAN ALU SUBFAMILY SQ SEQUENCE CONTAMINATION WARNING ENTRY [H.sapiens]	Hs.150971.0	NA	5	ConsEnd	5	1	1	Yes	0	B	1	chr2:74230226-74230696	470	UCSCgenes	uc002skg.1		96.6	0	0	0		uc002skg.1		96.6	1-2(2)	BC007916	96.17	1-3(3)	long	NM_212552	BOLA3; BOLA3-AS1; MOB1A	227291_s_at	BC042036	N.A.	N.A.	N.A.	N.A.	N.A.	N.A.	ENST00000533563.1	ENSG00000225439.2	BOLA3-AS1
36557	236694_at	gb:AW468885 /DB_XREF=gi:7038991 /DB_XREF=hd30a03.x1 /CLONE=IMAGE:2910988 /FEA=EST /CNT=5 /TID=Hs.88527.0 /TIER=ConsEnd /STK=5 /UG=Hs.88527 /UG_TITLE=ESTs, Moderately similar to unnamed protein product (H.sapiens)	NA	EST	gb:AW468885	NA	ESTs, Moderately similar to unnamed protein product [H.sapiens]	Hs.88527.0	NA	5	ConsEnd	5	1	1	Yes	0	B	1	chrY:20210652-20211122	470	mRNA	AK090535	CYorf15A	99.79	NM_001005852	CYorf15A	19.57	1-3(4)	uc004fuc.1	NP_001005852	49.79	1-3(4)	AK090535	99.79	1-1(1)	long	N.A.	TXLNG2P	N.A.	N.A.	N.A.	N.A.	N.A.	N.A.	N.A.	N.A.	N.A.	N.A.	N.A.
31439	231571_at	gb:AA939337 /DB_XREF=gi:3099250 /DB_XREF=on75g08.s1 /CLONE=IMAGE:1562558 /FEA=EST /CNT=13 /TID=Hs.99161.0 /TIER=Stack /STK=12 /UG=Hs.99161 /UG_TITLE=ESTs	NA	EST	gb:AA939337	NA	ESTs	Hs.99161.0	NA	13	Stack	12	1	1	Yes	0	B	1	chr6:29608854-29609324	470	UCSCgenes	uc003nmn.1		100	0	0	0		uc003nmn.1		100	1-3(3)	AK097713	99.79	1-3(3)	long	N.A.	N.A.	N.A.	N.A.	N.A.	N.A.	N.A.	N.A.	N.A.	N.A.	ENST00000434657.1	ENSG00000224582.1	LINC01015
43073	243210_at	gb:BF062694 /DB_XREF=gi:10821604 /DB_XREF=7h64a11.x1 /CLONE=IMAGE:3320732 /FEA=EST /CNT=5 /TID=Hs.136798.0 /TIER=ConsEnd /STK=0 /UG=Hs.136798 /UG_TITLE=ESTs	NA	EST	gb:BF062694	NA	ESTs	Hs.136798.0	NA	5	ConsEnd	0	1	1	Yes	0	B	1	chr9:129881055-129881525	470	mRNA	AK127917	0	100	0	0	0		0	0	0		AK127917	100	1-3(4)	long	NM_052901	SLC25A25	225212_at	BC089448	114789	GO:0005215;GO:0005622;GO:0005737;GO:0005739;GO:0005743;GO:0006139;GO:0006629;GO:0006796;GO:0006810;GO:0006811;GO:0006812;GO:0006817;GO:0006869;GO:0008152;GO:0015171;GO:0015931;GO:0022857;GO:0043226;GO:0044238;PC00046;PC00158;PC00219;PC00227	cation transport; ion transport; lipid metabolic process; lipid transport; metabolic process; nucleobase, nucleoside, nucleotide and nucleic acid metabolic process; nucleobase, nucleoside, nucleotide and nucleic acid transport; phosphate metabolic process; phosphate transport; primary metabolic process; transport	cytoplasm; intracellular; mitochondrial inner membrane; mitochondrion; organelle	amino acid transporter; mitochondrial carrier protein; transfer/carrier protein; transporter	amino acid transmembrane transporter activity; transmembrane transporter activity; transporter activity	N.A.	N.A.	N.A.
42227	242364_x_at	gb:AI809752 /DB_XREF=gi:5396318 /DB_XREF=wh77d07.x1 /CLONE=IMAGE:2386765 /FEA=EST /CNT=3 /TID=Hs.182562.1 /TIER=ConsEnd /STK=3 /UG=Hs.182562 /UG_TITLE=ESTs, Weakly similar to ALU1_HUMAN ALU SUBFAMILY J SEQUENCE CONTAMINATION WARNING ENTRY (H.sapiens)	NA	EST	gb:AI809752	NA	ESTs, Weakly similar to ALU1_HUMAN ALU SUBFAMILY J SEQUENCE CONTAMINATION WARNING ENTRY [H.sapiens]	Hs.182562.1	NA	3	ConsEnd	3	167	171	No	0	B	1	chr17:73616452-73616922	470	UCSCgenes	uc002jug.1		100	0	0	0		uc002jug.1		100	1-1(1)	AK127699	100	1-1(1)	long	NM_007267; NM_018996	LOC100131096; TMC6; TNRC6C	204328_at; 227149_at	AB002405; AB046802	11322; 57690	GO:0005216;PC00133;PC00227	N.A.	N.A.	ion channel; transporter	ion channel activity	N.A.	N.A.	N.A.
41112	241249_at	gb:BF224344 /DB_XREF=gi:11131619 /DB_XREF=7q86b09.x1 /CLONE=IMAGE:3705161 /FEA=EST /CNT=4 /TID=Hs.280945.0 /TIER=ConsEnd /STK=4 /UG=Hs.280945 /UG_TITLE=ESTs, Weakly similar to ALU1_HUMAN ALU SUBFAMILY J SEQUENCE CONTAMINATION WARNING ENTRY (H.sapiens)	NA	EST	gb:BF224344	NA	ESTs, Weakly similar to ALU1_HUMAN ALU SUBFAMILY J SEQUENCE CONTAMINATION WARNING ENTRY [H.sapiens]	Hs.280945.0	NA	4	ConsEnd	4	1	1	Yes	0	B	1	chr9:122647953-122648424	471	mRNA	AK123991	0	100	0	0	0		0	0	0		AK123991	100	1-1(1)	long	NM_015651; NM_001009936; NM_001009936; NM_005047	LOC253039; PHF19; PSMD5	203447_at; 225533_at; 227211_at; 227212_s_at	AK122744; BC014478; BC108663	26147; 5711	GO:0003676;GO:0003677;GO:0003700;GO:0005488;GO:0006139;GO:0006350;GO:0006357;GO:0006366;GO:0008152;GO:0030528;GO:0044238;PC00171;PC00218;PC00244	metabolic process; nucleobase, nucleoside, nucleotide and nucleic acid metabolic process; primary metabolic process; regulation of transcription from RNA polymerase II promoter; transcription; transcription from RNA polymerase II promoter	N.A.	nucleic acid binding; transcription factor; zinc finger transcription factor	DNA binding; binding; nucleic acid binding; transcription factor activity; transcription regulator activity	N.A.	N.A.	N.A.
43388	243525_at	gb:AA808051 /DB_XREF=gi:2877457 /DB_XREF=oc38h05.s1 /CLONE=IMAGE:1352025 /FEA=EST /CNT=3 /TID=Hs.293093.0 /TIER=ConsEnd /STK=3 /UG=Hs.293093 /UG_TITLE=ESTs, Weakly similar to ALU1_HUMAN ALU SUBFAMILY J SEQUENCE CONTAMINATION WARNING ENTRY (H.sapiens)	NA	EST	gb:AA808051	NA	ESTs, Weakly similar to ALU1_HUMAN ALU SUBFAMILY J SEQUENCE CONTAMINATION WARNING ENTRY [H.sapiens]	Hs.293093.0	NA	3	ConsEnd	3	1	1	Yes	0	B	1	chr14:30249939-30250411	471	mRNA	AK129947	0	83.23	0	0	0		0	0	0		AK129947	83.23	1-1(4)	long	NM_016106	SCFD1	215548_s_at	AB020724	23256	GO:0003008;GO:0006810;GO:0006886;GO:0006887;GO:0007154;GO:0007267;GO:0007268;GO:0007269;GO:0009987;GO:0015031;GO:0016079;GO:0016192;GO:0050877;PC00150;PC00151	cell communication; cell-cell signaling; cellular process; exocytosis; intracellular protein transport; neurological system process; neurotransmitter secretion; protein transport; synaptic transmission; synaptic vesicle exocytosis; system process; transport; vesicle-mediated transport	N.A.	membrane traffic protein; membrane trafficking regulatory protein	N.A.	N.A.	N.A.	N.A.
43761	243898_at	gb:AA699656 /DB_XREF=gi:2703803 /DB_XREF=zi73f12.s1 /CLONE=IMAGE:436463 /FEA=EST /CNT=3 /TID=Hs.113099.0 /TIER=ConsEnd /STK=3 /UG=Hs.113099 /UG_TITLE=ESTs	NA	EST	gb:AA699656	NA	ESTs	Hs.113099.0	NA	3	ConsEnd	3	1	1	Yes	0	B	1	chr2:227442893-227443364	471	mRNA	AK128621	0	99.79	0	0	0		0	0	0		AK128621	99.79	1-2(2)	long	AL832364; AL832364; AK026955	RHBDD1	226945_at; 226948_at; 233164_x_at	AK026955; AL832364	N.A.	N.A.	N.A.	N.A.	N.A.	N.A.	N.A.	N.A.	N.A.
44376	244513_at	gb:AW297599 /DB_XREF=gi:6704235 /DB_XREF=UI-H-BW0-ajg-d-05-0-UI.s1 /CLONE=IMAGE:2731808 /FEA=EST /CNT=4 /TID=Hs.255667.0 /TIER=ConsEnd /STK=3 /UG=Hs.255667 /UG_TITLE=ESTs	NA	EST	gb:AW297599	NA	ESTs	Hs.255667.0	NA	4	ConsEnd	3	1	1	Yes	0	B	1	chr5:87532402-87532874	471	mRNA	BX648757	0	100	0	0	0		0	0	0		BX648757	100	2-4,5(12)	long	N.A.	TMEM161B	N.A.	N.A.	N.A.	N.A.	N.A.	N.A.	N.A.	N.A.	N.A.	N.A.	N.A.
40669	240806_at	gb:AI939308 /DB_XREF=gi:5678178 /DB_XREF=qa11g09.x5 /CLONE=IMAGE:1686496 /FEA=EST /CNT=4 /TID=Hs.134772.0 /TIER=ConsEnd /STK=4 /UG=Hs.134772 /UG_TITLE=ESTs	NA	EST	gb:AI939308	NA	ESTs	Hs.134772.0	NA	4	ConsEnd	4	1	1	Yes	0	B	1	chr3:23940398-23940869	471	mRNA	AK055501	0	99.79	0	0	0		0	0	0		AK055501	99.79	1-2(2)	long	NM_020345; NM_002948; NM_002948	NKIRAS1; RPL15	221475_s_at; 221476_s_at; 225930_at	AF279903; BC012145; BC014837	28512; 6138	GO:0000165;GO:0003008;GO:0003824;GO:0003924;GO:0005488;GO:0005515;GO:0006810;GO:0006886;GO:0006897;GO:0006898;GO:0007154;GO:0007155;GO:0007165;GO:0007166;GO:0007186;GO:0007242;GO:0007249;GO:0007267;GO:0007268;GO:0009987;GO:0015031;GO:0016192;GO:0016787;GO:0050877;PC00020;PC00095;PC00208; GO:0003676;GO:0003735;GO:0005198;GO:0005488;GO:0006412;GO:0008152;GO:0019538;GO:0044238;PC00031;PC00171;PC00202	G-protein coupled receptor protein signaling pathway; I-kappaB kinase/NF-kappaB cascade; MAPKKK cascade; cell adhesion; cell communication; cell surface receptor linked signal transduction; cell-cell signaling; cellular process; endocytosis; intracellular protein transport; intracellular signaling cascade; metabolic process; neurological system process; primary metabolic process; protein metaboli…	N.A.	G-protein; RNA binding protein; enzyme modulator; nucleic acid binding; ribosomal protein; small GTPase	GTPase activity; binding; catalytic activity; hydrolase activity; nucleic acid binding; protein binding; structural constituent of ribosome; structural molecule activity	N.A.	N.A.	N.A.
42311	242448_at	gb:AI800895 /DB_XREF=gi:5366367 /DB_XREF=wg14b02.x1 /CLONE=IMAGE:2365035 /FEA=EST /CNT=6 /TID=Hs.131929.0 /TIER=ConsEnd /STK=1 /UG=Hs.131929 /UG_TITLE=ESTs, Weakly similar to ALU8_HUMAN ALU SUBFAMILY SX SEQUENCE CONTAMINATION WARNING ENTRY (H.sapiens)	NA	EST	gb:AI800895	NA	ESTs, Weakly similar to ALU8_HUMAN ALU SUBFAMILY SX SEQUENCE CONTAMINATION WARNING ENTRY [H.sapiens]	Hs.131929.0	NA	6	ConsEnd	1	1	1	Yes	0	B	1	chr2:39350115-39350588	471	mRNA	AK090686	0	95.54	0	0	0		0	0	0		AK090686	95.54	1-1(2)	long	NM_003618	MAP4K3	218311_at	AF000145	8491	GO:0003824;GO:0004672;GO:0006464;GO:0006468;GO:0006796;GO:0008152;GO:0016301;GO:0016740;GO:0019538;GO:0044238;PC00137;PC00193;PC00220	metabolic process; phosphate metabolic process; primary metabolic process; protein amino acid phosphorylation; protein metabolic process; protein modification process	N.A.	kinase; protein kinase; transferase	catalytic activity; kinase activity; protein kinase activity; transferase activity	N.A.	N.A.	N.A.
37622	237759_at	gb:AI378026 /DB_XREF=gi:4187879 /DB_XREF=te67f12.x1 /CLONE=IMAGE:2091791 /FEA=EST /CNT=5 /TID=Hs.129983.0 /TIER=ConsEnd /STK=5 /UG=Hs.129983 /UG_TITLE=ESTs	NA	EST	gb:AI378026	NA	ESTs	Hs.129983.0	NA	5	ConsEnd	5	1	1	Yes	0	B	1	chr1:158919939-158920410	471	UCSCgenes	uc001fwp.1	Q8MGR0	98.51	0	0	0		uc001fwp.1	Q8MGR0	98.51	1-1(2)	BC030224	98.09	1-1(2)	long	NM_001778	CD48	204118_at	X06341	962	GO:0002376;GO:0004872;GO:0005102;GO:0005488;GO:0005515;GO:0006955;GO:0006968;GO:0007154;GO:0007155;GO:0007165;GO:0007166;GO:0009987;GO:0019724;GO:0034341;GO:0050896;PC00084;PC00090;PC00124;PC00152;PC00197;PC00207	B cell mediated immunity; cell adhesion; cell communication; cell surface receptor linked signal transduction; cellular defense response; cellular process; immune response; immune system process; response to interferon-gamma; response to stimulus; signal transduction	N.A.	cytokine receptor; defense/immunity protein; immunoglobulin receptor superfamily; membrane-bound signaling molecule; receptor; signaling molecule	binding; protein binding; receptor activity; receptor binding	ENST00000588034.1	ENSG00000228863.4	RP11-404F10.2
22200	222307_at	gb:AI695595 /DB_XREF=gi:4983495 /DB_XREF=we49g06.x1 /CLONE=IMAGE:2344474 /FEA=EST /CNT=8 /TID=Hs.293219.0 /TIER=ConsEnd /STK=0 /UG=Hs.293219 /UG_TITLE=ESTs	NA	EST	gb:AI695595	NA	ESTs	Hs.293219.0	NA	8	ConsEnd	0	1	1	Yes	0	A	1	chr10:112618635-112619106	471	mRNA	AK093606	0	99.36	0	0	0		0	0	0		AK093606	99.36	2-1,2(2)	long	NM_014456; NM_014456; NM_014456; NM_014456	LOC282997; PDCD4	202730_s_at; 202731_at; 212593_s_at; 212594_at	BX647834; U96628	27250	GO:0003676;GO:0003746;GO:0005488;GO:0006412;GO:0006915;GO:0006917;GO:0008135;GO:0008152;GO:0019538;GO:0044238;GO:0045182;PC00031;PC00171;PC00222;PC00223	apoptosis; induction of apoptosis; metabolic process; primary metabolic process; protein metabolic process; translation	N.A.	RNA binding protein; nucleic acid binding; translation elongation factor; translation factor	binding; nucleic acid binding; translation elongation factor activity; translation factor activity, nucleic acid binding; translation regulator activity	N.A.	N.A.	N.A.
40597	240734_at	gb:AW510851 /DB_XREF=gi:7148929 /DB_XREF=hd40e02.x1 /CLONE=IMAGE:2911994 /FEA=EST /CNT=4 /TID=Hs.122965.0 /TIER=ConsEnd /STK=4 /UG=Hs.122965 /UG_TITLE=ESTs	NA	EST	gb:AW510851	NA	ESTs	Hs.122965.0	NA	4	ConsEnd	4	1	1	Yes	0	B	1	chr16:32181715-32182186	471	UCSCgenes	uc002eda.1		97.03	0	0	0		uc002eda.1		97.03	1-1(2)	BC042588	96.6	1-1(2)	long	N.A.	LOC729264	N.A.	N.A.	N.A.	N.A.	N.A.	N.A.	N.A.	N.A.	N.A.	N.A.	N.A.
30957	231089_at	gb:AI796535 /DB_XREF=gi:5361998 /DB_XREF=wh46e05.x1 /CLONE=IMAGE:2383808 /FEA=EST /CNT=9 /TID=Hs.120058.0 /TIER=Stack /STK=9 /UG=Hs.120058 /UG_TITLE=ESTs	NA	EST	gb:AI796535	NA	ESTs	Hs.120058.0	NA	9	Stack	9	1	1	Yes	0	B	1	chr20:23118473-23118944	471	UCSCgenes	uc002wsw.1		99.58	0	0	0		uc002wsw.1		99.58	1-1(1)	AK091765	99.58	1-3(3)	long	N.A.	N.A.	N.A.	N.A.	N.A.	N.A.	N.A.	N.A.	N.A.	N.A.	ENST00000411595.1	ENSG00000230387.1	RP4-737E23.2
37270	237407_at	gb:BF197459 /DB_XREF=gi:11086544 /DB_XREF=7o83a01.x1 /CLONE=IMAGE:3642888 /FEA=EST /CNT=5 /TID=Hs.257534.0 /TIER=ConsEnd /STK=5 /UG=Hs.257534 /UG_TITLE=ESTs	NA	EST	gb:BF197459	NA	ESTs	Hs.257534.0	NA	5	ConsEnd	5	1	1	Yes	0	B	1	chr2:20699891-20700365	472	UCSCgenes	uc002rdx.1	Q8N367	100	0	0	0		uc002rdx.1	Q8N367	100	1-1(4)	BC057389	100	2-2,3(6)	long	NM_022460	HS1BP3	219020_at	AK024311	64342	N.A.	N.A.	N.A.	N.A.	N.A.	N.A.	N.A.	N.A.
39416	239553_at	gb:AI698652 /DB_XREF=gi:4986552 /DB_XREF=wa80f10.x1 /CLONE=IMAGE:2302507 /FEA=EST /CNT=6 /TID=Hs.101539.0 /TIER=ConsEnd /STK=4 /UG=Hs.101539 /UG_TITLE=ESTs	NA	EST	gb:AI698652	NA	ESTs	Hs.101539.0	NA	6	ConsEnd	4	1	1	Yes	0	B	1	chr13:75355477-75355949	472	UCSCgenes	uc001vjy.1	Q8NAG9	99.79	0	0	0		uc001vjy.1	Q8NAG9	99.79	1-4(4)	AK092698	99.79	1-4(4)	long	N.A.	N.A.	N.A.	N.A.	N.A.	GO:0000003;GO:0003779;GO:0005198;GO:0005200;GO:0005488;GO:0005515;GO:0005622;GO:0005856;GO:0006928;GO:0007276;GO:0008092;GO:0009987;GO:0015629;PC00041;PC00085;PC00165; GO:0003824;GO:0003924;GO:0005488;GO:0005515;GO:0006810;GO:0006886;GO:0007154;GO:0007165;GO:0009987;GO:0015031;GO:0016192;GO:0016787;PC00020;PC00095;PC00121;PC00208	cell communication; cell motility; cellular process; gamete generation; intracellular protein transport; protein transport; reproduction; signal transduction; transport; vesicle-mediated transport	actin cytoskeleton; cytoskeleton; intracellular	G-protein; actin family cytoskeletal protein; cytoskeletal protein; enzyme modulator; hydrolase; non-motor actin binding protein; small GTPase	GTPase activity; actin binding; binding; catalytic activity; cytoskeletal protein binding; hydrolase activity; protein binding; structural constituent of cytoskeleton; structural molecule activity	N.A.	N.A.	N.A.
37406	237543_at	gb:AI871213 /DB_XREF=gi:5545181 /DB_XREF=wl80a03.x1 /CLONE=IMAGE:2431180 /FEA=EST /CNT=5 /TID=Hs.227351.0 /TIER=ConsEnd /STK=5 /UG=Hs.227351 /UG_TITLE=ESTs	NA	EST	gb:AI871213	NA	ESTs	Hs.227351.0	NA	5	ConsEnd	5	1	1	Yes	0	B	1	chr2:101134712-101135184	472	UCSCgenes	uc002tav.1		100	0	0	0		uc002tav.1		100	1-1(2)	BC014493	100	1-1(2)	long	NM_001102426	TBC1D8	204526_s_at	AB024057	11138	GO:0003824;GO:0005083;GO:0005488;GO:0005515;GO:0006810;GO:0006886;GO:0006887;GO:0009653;GO:0009987;GO:0015031;GO:0016043;GO:0016192;GO:0016787;GO:0030234;GO:0032502;GO:0032989;PC00022;PC00095;PC00121	anatomical structure morphogenesis; cellular component organization and biogenesis; cellular process; cellular structure morphogenesis; developmental process; exocytosis; intracellular protein transport; protein transport; transport; vesicle-mediated transport	N.A.	G-protein modulator; enzyme modulator; hydrolase	binding; catalytic activity; enzyme regulator activity; hydrolase activity; protein binding; small GTPase regulator activity	ENST00000610202.1	ENSG00000272902.1	RP11-299H21.1
31009	231141_at	gb:AA827922 /DB_XREF=gi:2900285 /DB_XREF=od08h07.s1 /CLONE=IMAGE:1367389 /FEA=EST /CNT=8 /TID=Hs.125135.0 /TIER=Stack /STK=8 /UG=Hs.125135 /UG_TITLE=ESTs	NA	EST	gb:AA827922	NA	ESTs	Hs.125135.0	NA	8	Stack	8	1	1	Yes	0	B	1	chr15:87679924-87680396	472	mRNA	BC031940	0	99.79	0	0	0		0	0	0		BC031940	99.79	1-1(1)	long	NM_002693	POLG	203366_at	X98093	5428	GO:0003676;GO:0003824;GO:0003887;GO:0004518;GO:0004529;GO:0005488;GO:0005622;GO:0005737;GO:0005739;GO:0006139;GO:0006259;GO:0006260;GO:0007049;GO:0008152;GO:0009987;GO:0016740;GO:0016779;GO:0016787;GO:0016788;GO:0043226;GO:0044238;PC00009;PC00018;PC00098;PC00170;PC00171;PC00174;PC00220	DNA metabolic process; DNA replication; cell cycle; cellular process; metabolic process; nucleobase, nucleoside, nucleotide and nucleic acid metabolic process; primary metabolic process	cytoplasm; intracellular; mitochondrion; organelle	DNA binding protein; DNA-directed DNA polymerase; exodeoxyribonuclease; nuclease; nucleic acid binding; nucleotidyltransferase; transferase	DNA-directed DNA polymerase activity; binding; catalytic activity; exodeoxyribonuclease activity; hydrolase activity; hydrolase activity, acting on ester bonds; nuclease activity; nucleic acid binding; nucleotidyltransferase activity; transferase activity	ENST00000562356.1	ENSG00000261441.1	RP11-217B1.2
[truncated: 1,096 more rows]
