# Supplementary material for: HOXD-AS1 is a novel lncRNA encoded in HOXD cluster and a marker of neuroblastoma progression revealed via integrative analysis of noncoding transcriptome
Source: BMC Genomics. 2014 Dec 8;15(Suppl 9):S7. doi: 10.1186/1471-2164-15-S9-S7 (PMC4290621; doi:10.1186/1471-2164-15-S9-S7)
Supplement: Additional file 4 — List of ncRNA probe sets neighboring coding genes with their ontologies. [file 1471-2164-15-S9-S7-S4.xlsx]

## Sheet: Sheet1
List of ncRNAprobe sets neighboring coding genes with their ontologies
lncRNA-1								lncRNA-2								lncRNA-3
								Biological Process	H. sapiens genome	Observed in noncoding RNA list	Expected in noncoding RNA list	Enrichment	P value of enrichment			Biological Process	H. sapiens genome	Observed in noncoding RNA list	Expected in noncoding RNA list	Enrichment	P value of enrichment
								nucleobase, nucleoside, nucleotide and nucleic acid metabolic process	3825	308	218.62	+	7.54e-11			gut mesoderm development	102	12	0.65	+	4.08e-12
								primary metabolic process	7950	539	454.38	+	2.2e-07			segment specification	214	14	1.36	+	1.36e-10
								metabolic process	8267	554	472.49	+	6.39e-07			muscle organ development	478	17	3.05	+	1.26e-08
								phosphate metabolic process	236	31	13.49	+	2.69e-05			gamete generation	920	23	5.87	+	2.02e-08
								intracellular signaling cascade	1568	127	89.62	+	5.77e-05			nucleobase, nucleoside, nucleotide and nucleic acid metabolic process	3825	51	24.4	+	4.11e-08
								phosphate transport	79	15	4.52	+	7.3e-05			reproduction	1003	23	6.4	+	9.58e-08
								response to stress	500	49	28.58	+	0.000264			pattern specification process	376	14	2.4	+	1.54e-07
								nucleobase, nucleoside, nucleotide and nucleic acid transport	117	17	6.69	+	0.000561			female gamete generation	269	12	1.72	+	1.89e-07
								cellular process	6258	408	357.67	+	0.00082			embryonic development	481	15	3.07	+	5.07e-07
								lysosomal transport	27	7	1.54	+	0.00108			angiogenesis	408	12	2.6	+	1.33e-05
								cation transport	621	55	35.49	+	0.0012			primary metabolic process	7950	73	50.71	+	4.83e-05
								transport	2857	200	163.29	+	0.00142			skeletal system development	490	12	3.13	+	7.73e-05
								organelle organization	328	32	18.75	+	0.00305			metabolic process	8267	73	52.73	+	0.000209
								establishment or maintenance of chromatin architecture	302	30	17.26	+	0.00314			spermatogenesis	501	10	3.2	+	0.00147
								ion transport	739	61	42.24	+	0.00329			cell-cell signaling	1331	1	8.49	-	0.00154
								vitamin transport	95	0	5.43	-	0.00433			nervous system development	1258	17	8.02	+	0.00275
								cell communication	4365	286	249.48	+	0.00545			mesoderm development	1528	19	9.75	+	0.00387
								negative regulation of apoptosis	277	27	15.83	+	0.0062			transport	2857	9	18.22	-	0.00906
								protein metabolic process	3240	217	185.18	+	0.00674			ectoderm development	1426	17	9.1	+	0.00939
								apoptosis	966	74	55.21	+	0.00762			cellular process	6258	28	39.92	-	0.0127
								response to external stimulus	325	9	18.58	-	0.0107			visual perception	412	7	2.63	+	0.0169
								blood coagulation	325	9	18.58	-	0.0107			cell communication	4365	18	27.84	-	0.0189
								protein transport	1646	116	94.08	+	0.0123			synaptic transmission	594	0	3.79	-	0.0214
								intracellular protein transport	1646	116	94.08	+	0.0123			immune system process	2628	9	16.76	-	0.022
								neurological system process	1954	135	111.68	+	0.0131			cell adhesion	1333	3	8.5	-	0.0263
								female gamete generation	269	25	15.37	+	0.014			signal transduction	4191	18	26.73	-	0.0323
								vesicle-mediated transport	1160	84	66.3	+	0.0172			system development	2031	20	12.95	+	0.0332
								neurotransmitter secretion	346	30	19.78	+	0.0182			protein transport	1646	5	10.5	-	0.0438
								signal transduction	4191	269	239.53	+	0.0186			intracellular protein transport	1646	5	10.5	-	0.0438
								synaptic transmission	594	46	33.95	+	0.0261
								immune response	756	31	43.21	-	0.03
								endoderm development	52	7	2.97	+	0.0319
								system process	2216	147	126.65	+	0.0327
								Unclassified	6681	411	381.85	+	0.0366
								extracellular transport	136	3	7.77	-	0.0488
								Cellular Component	H. sapiens genome	Observed in noncoding RNA list	Expected in noncoding RNA list	Enrichment	P value of enrichment			Cellular Component	H. sapiens genome	Observed in noncoding RNA list	Expected in noncoding RNA list	Enrichment	P value of enrichment
								organelle	94	18	5.37	+	1.31e-05			Unclassified	17808	122	113.59	+	0.00594
								mitochondrion	91	17	5.2	+	3.04e-05			extracellular region	505	0	3.22	-	0.0383
								cytoplasm	146	21	8.34	+	0.000154			extracellular matrix	501	0	3.2	-	0.0393
								actin cytoskeleton	415	40	23.72	+	0.00125
								intracellular	1192	90	68.13	+	0.00506
								nucleus	23	4	1.31	+	0.0445
Molecular Function	H. sapiens genome	Observed in noncoding RNA list	Expected in noncoding RNA list	Enrichment	P value of enrichment			Molecular Function	H. sapiens genome	Observed in noncoding RNA list	Expected in noncoding RNA list	Enrichment	P value of enrichment			Molecular Function	H. sapiens genome	Observed in noncoding RNA list	Expected in noncoding RNA list	Enrichment	P value of enrichment
catalytic activity	5336	25	15.28	+	0.00406			DNA binding	2416	199	138.08	+	9.74e-08			transcription factor activity	2098	38	13.38	+	1.72e-09
hydrolase activity, hydrolyzing N-glycosyl compounds	47	2	0.13	+	0.00816			nucleic acid binding	3863	289	220.79	+	4.54e-07			transcription regulator activity	2098	38	13.38	+	1.72e-09
RNA helicase activity	92	2	0.26	+	0.0288			transcription factor activity	2098	174	119.91	+	4.82e-07			DNA binding	2416	39	15.41	+	2.44e-08
ligase activity	613	5	1.75	+	0.0308			transcription regulator activity	2098	174	119.91	+	4.82e-07			nucleic acid binding	3863	50	24.64	+	1.6e-07
transferase activity	1593	9	4.56	+	0.0363			binding	6751	452	385.85	+	2.41e-05			binding	6751	61	43.06	+	0.000695
hydrolase activity, acting on ester bonds	667	5	1.91	+	0.0419			amino acid transmembrane transporter activity	98	15	5.6	+	0.000691			receptor binding	1233	2	7.86	-	0.0132
transmembrane transporter activity	897	6	2.57	+	0.0427			kinase regulator activity	320	32	18.29	+	0.00212			protein binding	3157	13	20.14	-	0.0478
kinase activity	695	5	1.99	+	0.0485			catalytic activity	5336	347	304.98	+	0.00301
								adenylate cyclase activity	61	10	3.49	+	0.00317
								DNA helicase activity	82	12	4.69	+	0.00324
								transmembrane receptor protein tyrosine kinase activity	127	16	7.26	+	0.00329
								kinase activator activity	109	14	6.23	+	0.00487
								enzyme activator activity	146	17	8.34	+	0.00539
								guanylate cyclase activity	21	5	1.2	+	0.00771
								cytoskeletal protein binding	396	35	22.63	+	0.00884
								transmembrane receptor protein kinase activity	166	17	9.49	+	0.0171
								ligand-dependent nuclear receptor activity	46	7	2.63	+	0.018
								transferase activity	1593	111	91.05	+	0.0189
								kinase activity	695	53	39.72	+	0.0231
								peptidase inhibitor activity	177	4	10.12	-	0.0266
								transmembrane transporter activity	897	64	51.27	+	0.0437
								calcium-dependent phospholipid binding	137	3	7.83	-	0.047
								calmodulin binding	252	8	14.4	-	0.0498
PANTHER Protein Class	H. sapiens genome	Observed in noncoding RNA list	Expected in noncoding RNA list	Enrichment	p value of enrichment			PANTHER Protein Class	H. sapiens genome	Observed in noncoding RNA list	Expected in noncoding RNA list	Enrichment	P value of enrichment			PANTHER Protein Class	H. sapiens genome	Observed in noncoding RNA list	Expected in noncoding RNA list	Enrichment	P value of enrichment
phosphodiesterase	27	2	0.08	+	0.00279			transcription factor	2067	172	118.14	+	4.62e-07			homeobox transcription factor	233	16	1.49	+	2.96e-12
G-protein modulator	278	4	0.8	+	0.00834			amino acid transporter	98	15	5.6	+	0.000691			helix-turn-helix transcription factor	233	16	1.49	+	2.96e-12
transferase	1512	9	4.33	+	0.0272			zinc finger transcription factor	803	68	45.89	+	0.00107			transcription factor	2067	38	13.18	+	1.14e-09
DNA glycosylase	12	1	0.03	+	0.0338			KRAB box transcription factor	552	49	31.55	+	0.00207			zinc finger transcription factor	803	14	5.12	+	0.000643
enzyme modulator	857	6	2.45	+	0.0354			DNA helicase	80	12	4.57	+	0.00267			KRAB box transcription factor	552	11	3.52	+	0.000866
transporter	1098	7	3.14	+	0.0366			non-motor actin binding protein	114	15	6.52	+	0.00293			phosphodiesterase	27	2	0.17	+	0.0132
ligase	260	3	0.74	+	0.0387			phosphodiesterase	27	6	1.54	+	0.00506			transporter	1098	2	7	-	0.0265
hydrolase	454	4	1.3	+	0.0411			adenylate cyclase	21	5	1.2	+	0.00771			receptor	1076	2	6.86	-	0.0296
kinase	679	5	1.94	+	0.0447			protein kinase	510	43	29.15	+	0.00876
mitochondrial carrier protein	17	1	0.05	+	0.0475			actin family cytoskeletal protein	222	22	12.69	+	0.0106
DNA methyltransferase	17	1	0.05	+	0.0475			serine protease inhibitor	79	0	4.52	-	0.0108
								cyclase	23	5	1.31	+	0.0111
								transporter	1098	81	62.76	+	0.0128
								histone	54	8	3.09	+	0.0138
								nucleic acid binding	1466	104	83.79	+	0.0147
								kinase	679	53	38.81	+	0.0158
								nucleotide phosphatase	35	6	2	+	0.0165
								nuclear hormone receptor	46	7	2.63	+	0.018
								signaling molecule	961	40	54.93	-	0.0194
								cell adhesion molecule	93	1	5.32	-	0.0308
								transferase	1512	103	86.42	+	0.0386
								ion channel	341	28	19.49	+	0.0393
								DNA binding protein	476	37	27.21	+	0.0405
								structural protein	280	9	16	-	0.0422
								phosphatase	230	20	13.15	+	0.0458
								isomerase	94	10	5.37	+	0.047
								aspartic protease	14	3	0.8	+	0.0474
Pathway	H. sapiens genome	Observed in noncoding RNA list	Expected in noncoding RNA list	Enrichment	p value of enrichment			Pathway	H. sapiens genome	Observed in noncoding RNA list	Expected in noncoding RNA list	Enrichment	P value of enrichment			Pathway	H. sapiens genome	Observed in noncoding RNA list	Expected in noncoding RNA list	Enrichment	P value of enrichment
Glutamine glutamate conversion	4	1	0.01	+	0.0114			Angiogenesis	191	21	10.92	+	0.00411			Wnt signaling pathway	317	10	2.02	+	4.03e-05
mRNA splicing	9	1	0.03	+	0.0254			Unclassified	17337	1016	990.88	+	0.0132
								T cell activation	102	12	5.83	+	0.0163
								PDGF signaling pathway	159	16	9.09	+	0.0233
								Hypoxia response via HIF activation	32	5	1.83	+	0.0384
								Axon guidance mediated by semaphorins	43	6	2.46	+	0.0391
								Endothelin signaling pathway	91	10	5.2	+	0.0394
								Cholesterol biosynthesis	13	3	0.74	+	0.0395
