# Supplementary material for: HOXD-AS1 is a novel lncRNA encoded in HOXD cluster and a marker of neuroblastoma progression revealed via integrative analysis of noncoding transcriptome
Source: BMC Genomics. 2014 Dec 8;15(Suppl 9):S7. doi: 10.1186/1471-2164-15-S9-S7 (PMC4290621; doi:10.1186/1471-2164-15-S9-S7)
Supplement: Additional file 5 — lncRNAs with expression levels correlating with the disease stage. A. List of 164 lncRNAprobe sets associated with neuroblastoma progression. B. NcRNA gene expression signature for discriminating aggressive (stage III-IV) from not agressive (stage I-II) neuroblastoma. C.Predictive power of the 159 ncRNA gene expression signature for classification of neuroblastoma tumors into aggressive (stages III-IV) and low-aggressive (stage I-II) cases. D. NcRNA gene expression signature for discriminating primary neuroblastoma tumors of patients with relapse vs. tumors of patients without relapse. E. Predictive power of the 159 ncRNA gene expression signature for classification of neuroblastoma tumors into aggressive (stages III-IV) and low-aggressive (stage I-II) cases. F. The 159 ncRNAs of the PAM signature for separating high- and low- aggressive forms of neuroblastoma form 2 major clusters. G. 159 lncRNAs are associated with neuroblastoma progression. [file 1471-2164-15-S9-S7-S5.xlsx]

## Sheet: Additional file 5A
Probeset	P.value.st.1.2.vs.st.3.4.	Corr..stage.	Left.gene.within.10kb	Right.gene.within.10kb	Gencode lncRNA transcript	Gencode lncRNA gene	Gencode lncRNA symbol
242966_x_at	5.66772601722e-09	0.44529	ACSBG2	n.a.	N.A.	N.A.	N.A.
235203_at	2.69531568024e-05	0.397237	ALYREF	ARHGDIA	N.A.	N.A.	N.A.
238807_at	4.53914976473e-08	0.464511	ANKRD46	n.a.	N.A.	N.A.	N.A.
228008_at	9.69836879342e-07	0.493343	ARID3A	n.a.	N.A.	N.A.	N.A.
243581_at	0.000489763	0.297928	ATF6	n.a.	N.A.	N.A.	N.A.
228108_at	0.00014336	0.28191	B3GALNT1	B3GALNT1	N.A.	N.A.	N.A.
235526_at	3.97768719442e-06	0.329963	C11orf58	n.a.	N.A.	N.A.	N.A.
236924_at	1.45000762674e-07	0.39083	C1orf146	GLMN	N.A.	N.A.	N.A.
236958_at	8.61042665186e-05	0.259485	C2orf49	n.a.	ENST00000610036.1	ENSG00000272994.1	RP11-332H14.2
231381_at	3.06602926888e-06	0.349184	CACNA2D3	n.a.	ENST00000583516.1	ENSG00000265992.1	ESRG
243608_at	4.36703996788e-07	0.368405	COG2	n.a.	N.A.	N.A.	N.A.
238508_at	0.000314031	0.413255	DBF4B	ADAM11	N.A.	N.A.	N.A.
227925_at	6.96960502176e-07	-0.368405	DCPS	ST3GAL4	N.A.	N.A.	N.A.
244840_x_at	8.56025688952e-05	0.317149	DOCK4	n.a.	N.A.	N.A.	N.A.
242550_at	2.56855810673e-07	0.458104	EIF3B	n.a.	N.A.	N.A.	N.A.
229470_at	8.62463336241e-07	0.378016	FAM105B	ANKH	N.A.	N.A.	N.A.
230304_at	2.40710164189e-06	0.394033	FAM108A1	n.a.	N.A.	N.A.	N.A.
237675_at	0.00059961	0.275503	FAM5C	n.a.	N.A.	N.A.	N.A.
226873_at	1.60660637861e-07	-0.371609	FAM63B	n.a.	N.A.	N.A.	N.A.
243619_at	0.000212972	-0.269096	FGFR1OP2	TM7SF3	N.A.	N.A.	N.A.
242770_at	3.64547036213e-07	0.397237	FRG1B	n.a.	N.A.	N.A.	N.A.
227576_at	5.9071165502e-05	0.275503	FTX	n.a.	N.A.	N.A.	N.A.
243006_at	0.000108431	0.256282	FYN	n.a.	N.A.	N.A.	N.A.
235902_at	0.000548637	0.294724	GOLGA6L6	n.a.	N.A.	N.A.	N.A.
242890_at	5.40416653119e-05	0.406848	HELLS	n.a.	N.A.	N.A.	N.A.
244764_at	0.000195704	-0.326759	HIVEP3	HIVEP3	N.A.	N.A.	N.A.
239182_at	0.000906437	0.278707	HOXD1	LOC401022	ENST00000546798.1	ENSG00000224189.2	HOXD-AS1
229319_at	1.57145822177e-05	-0.422865	HSF2	SERINC1	N.A.	N.A.	N.A.
238188_at	7.71376711712e-06	0.323556	IBA57	GJC2	N.A.	N.A.	N.A.
228977_at	3.33838317368e-07	-0.522174	IL17D	n.a.	N.A.	N.A.	N.A.
242725_at	1.59169446545e-05	0.313945	KDELR2	n.a.	N.A.	N.A.	N.A.
236241_at	0.000858873	0.301131	KIAA0753	MED31	N.A.	N.A.	N.A.
235112_at	0.000278075	0.317149	KIAA1958	n.a.	N.A.	N.A.	N.A.
239033_at	0.000960688	0.301131	KIAA1958	n.a.	N.A.	N.A.	N.A.
225303_at	0.00078757	-0.294724	KIRREL	n.a.	N.A.	N.A.	N.A.
228209_at	2.52169048413e-06	0.410051	LHX4	n.a.	ENST00000415414.1	ENSG00000230124.2	RP5-1180C10.2
238850_at	0.000852629	-0.291521	LINC00461	n.a.	ENST00000504246.1	ENSG00000245526.4	LINC00461
235217_at	4.49549963229e-05	0.345981	LOC100216546	n.a.	ENST00000445184.1	ENSG00000228393.3	LINC01004
229364_at	0.00042724	0.256282	LOC100506023	n.a.	ENST00000437190.1	ENSG00000203739.3	RP11-296O14.3
242358_at	0.000934338	-0.291521	LOC100506451	n.a.	ENST00000500276.2	ENSG00000246695.3	RASSF8-AS1
243924_at	0.000316736	0.310742	LOC100506930	LOC100134317	N.A.	N.A.	N.A.
236832_at	0.000747248	0.256282	LOC221442	n.a.	N.A.	N.A.	N.A.
243683_at	0.000551894	0.259485	LOC340544	MORF4L2	N.A.	N.A.	N.A.
237005_at	4.33027199915e-06	0.333167	LOC401052	n.a.	N.A.	N.A.	N.A.
242889_x_at	0.000128704	0.278707	LOC645431	FUT8	N.A.	N.A.	N.A.
230934_at	0.000175866	0.278707	LRRC27	LRRC27	N.A.	N.A.	N.A.
229455_at	6.18824609618e-07	0.419662	MIR30B	n.a.	ENST00000568248.1	ENSG00000259820.1	AC083843.1
243003_at	1.80567107072e-05	0.310742	MLLT10	n.a.	N.A.	N.A.	N.A.
235441_at	0.000181142	0.301131	n.a.	ADCY3	N.A.	N.A.	N.A.
236228_at	1.49846942131e-05	0.400441	n.a.	ANKH	N.A.	N.A.	N.A.
236469_at	0.000504709	0.259485	n.a.	ARIH1	ENST00000568345.1	ENSG00000261187.1	RP11-1007O24.2
238055_at	1.44795309546e-08	0.358795	n.a.	ATP8B1	ENST00000592201.1	ENSG00000267040.2	RP11-35G9.3
238117_at	0.000649191	0.320352	n.a.	B4GALT3	N.A.	N.A.	N.A.
242265_at	0.000991643	0.294724	n.a.	BRD8	N.A.	N.A.	N.A.
227052_at	2.43581416055e-05	-0.403644	n.a.	C4orf34	N.A.	N.A.	N.A.
236518_at	1.73765550131e-08	0.419662	n.a.	C9orf86	ENST00000415992.1	ENSG00000273066.1	RP11-216L13.19
239233_at	2.7020867244e-05	0.429272	n.a.	CCDC88A	N.A.	N.A.	N.A.
236974_at	1.02452532652e-08	0.378016	n.a.	CCNI	N.A.	N.A.	N.A.
241696_at	9.52120101971e-06	0.368405	n.a.	CNTLN	N.A.	N.A.	N.A.
239921_at	0.000463119	-0.294724	n.a.	COL28A1	N.A.	N.A.	N.A.
236134_at	1.39640924208e-05	0.397237	n.a.	DCAF7	N.A.	N.A.	N.A.
238532_at	0.000149132	0.275503	n.a.	DPF3	N.A.	N.A.	N.A.
243555_at	0.000871474	-0.394033	n.a.	EDNRA	N.A.	N.A.	N.A.
243304_at	5.5883750383e-06	0.304335	n.a.	EIF2C2	ENST00000560295.1	ENSG00000259758.1	CASC7
235418_at	0.000185343	0.317149	n.a.	FAHD2A	N.A.	N.A.	N.A.
235621_at	4.79692407526e-06	0.345981	n.a.	FAHD2A	N.A.	N.A.	N.A.
227504_s_at	6.76383704575e-05	0.285114	n.a.	FAM184B	N.A.	N.A.	N.A.
243637_at	5.25444627239e-07	0.349184	n.a.	FANCC	N.A.	N.A.	N.A.
228522_at	0.000184098	0.329963	n.a.	FBRSL1	N.A.	N.A.	N.A.
242472_x_at	6.93324345508e-06	0.317149	n.a.	FNBP4	N.A.	N.A.	N.A.
242320_at	1.30888225725e-07	0.400441	n.a.	FOXO3	N.A.	N.A.	N.A.
230179_at	0.000552181	-0.262689	n.a.	GFOD1	N.A.	N.A.	N.A.
225543_at	9.90963823666e-05	0.33637	n.a.	GTF3C4	N.A.	N.A.	N.A.
242342_at	0.00044269	-0.387626	n.a.	GUCY1A2	N.A.	N.A.	N.A.
239924_at	6.29781724664e-06	0.320352	n.a.	GUSBP11	N.A.	N.A.	N.A.
236138_at	0.000888363	-0.259485	n.a.	LMBRD2	N.A.	N.A.	N.A.
238944_at	1.45729324766e-06	0.256282	n.a.	LOC100505715	ENST00000587128.1	ENSG00000267058.1	RP11-15A1.3
238485_at	5.49388577839e-05	0.33637	n.a.	LOC100506686	ENST00000561232.1	ENSG00000259673.1	IQCH-AS1
236158_at	1.5278568365e-06	0.464511	n.a.	LOC100631378	ENST00000443870.1	ENSG00000229481.1	CTD-2554C21.3
240428_at	8.87923210255e-05	0.256282	n.a.	LOC285000	N.A.	N.A.	N.A.
239792_at	0.000491356	0.297928	n.a.	LOC440288	ENST00000564621.1	ENSG00000247240.3	UBL7-AS1
242313_at	0.000137204	-0.285114	n.a.	LOC728730	ENST00000449569.1	ENSG00000231312.2	AC007246.3
243971_x_at	0.000217796	0.310742	n.a.	LOC731789	N.A.	N.A.	N.A.
242448_at	8.12532745659e-05	0.323556	n.a.	MAP4K3	N.A.	N.A.	N.A.
242087_x_at	0.000311546	0.291521	n.a.	MFI2	ENST00000415244.1	ENSG00000228109.1	MFI2-AS1
236769_at	4.65881884148e-05	0.253078	n.a.	MIR3134	ENST00000563434.1	ENSG00000259953.1	RP11-4O1.2
239232_at	0.000517652	0.345981	n.a.	MSI2	N.A.	N.A.	N.A.
242512_at	2.34418935332e-05	0.326759	n.a.	MYO9A	N.A.	N.A.	N.A.
244297_at	0.000385649	0.2723	n.a.	n.a.	N.A.	N.A.	N.A.
230937_at	0.000802555	-0.301131	n.a.	n.a.	ENST00000606743.1	ENSG00000272221.1	XXbac-BPG181B23.7
244739_at	0.000202085	-0.394033	n.a.	n.a.	N.A.	N.A.	N.A.
241846_at	0.000140517	0.294724	n.a.	n.a.	ENST00000602516.1	ENSG00000231074.4	HCG18
239332_at	0.000365587	-0.361998	n.a.	n.a.	ENST00000478824.1	ENSG00000244649.2	CTD-2377D24.6
238870_at	0.000665209	0.278707	n.a.	n.a.	N.A.	N.A.	N.A.
238109_at	3.29386442075e-06	0.39083	n.a.	n.a.	N.A.	N.A.	N.A.
229414_at	0.000537835	-0.329963	n.a.	n.a.	N.A.	N.A.	N.A.
228156_at	0.000822996	0.291521	n.a.	n.a.	N.A.	N.A.	N.A.
239246_at	0.000644462	0.326759	n.a.	n.a.	N.A.	N.A.	N.A.
236531_at	0.000743458	0.288317	n.a.	n.a.	N.A.	N.A.	N.A.
229930_at	1.10173907489e-05	0.349184	n.a.	n.a.	ENST00000424852.1	ENSG00000229891.1	Z83851.1
243824_at	4.54360448454e-06	0.275503	n.a.	n.a.	N.A.	N.A.	N.A.
227115_at	8.29560454281e-05	-0.358795	n.a.	n.a.	ENST00000529938.1	ENSG00000250303.2	RP11-356J5.12
236141_at	0.000913142	0.320352	n.a.	NBLA00301	ENST00000502896.1	ENSG00000237125.4	HAND2-AS1
236966_at	3.0110608578e-05	0.323556	n.a.	NME9	N.A.	N.A.	N.A.
238207_at	0.000920864	0.259485	n.a.	PBRM1	N.A.	N.A.	N.A.
239556_at	3.94359588233e-05	0.317149	n.a.	PDE5A	N.A.	N.A.	N.A.
244573_at	0.000283835	-0.291521	n.a.	PDE8A	N.A.	N.A.	N.A.
241905_at	2.18606978289e-06	0.323556	n.a.	PIK3C2A	N.A.	N.A.	N.A.
231041_at	0.000983712	0.345981	n.a.	POLR1E	N.A.	N.A.	N.A.
226773_at	0.000247488	-0.384423	n.a.	PPM1K	N.A.	N.A.	N.A.
236019_at	4.03182348523e-07	0.355591	n.a.	RAB12	N.A.	N.A.	N.A.
241388_at	0.000592373	0.313945	n.a.	RAB33B	ENST00000610159.1	ENSG00000273247.1	RP11-83A24.2
226316_at	0.000329158	0.304335	n.a.	RBM26	N.A.	N.A.	N.A.
241458_at	0.000201538	0.406848	n.a.	SETD2	N.A.	N.A.	N.A.
227193_at	0.000980021	-0.275503	n.a.	SLC30A4	N.A.	N.A.	N.A.
243524_at	2.2452340449e-07	0.371609	n.a.	SLC30A7	N.A.	N.A.	N.A.
243709_at	5.29002850247e-08	0.442086	n.a.	SLC38A9	N.A.	N.A.	N.A.
226444_at	0.000157066	0.304335	n.a.	SLC39A10	N.A.	N.A.	N.A.
228488_at	5.15953653663e-06	0.374812	n.a.	TBC1D16	N.A.	N.A.	N.A.
236216_at	5.84951079432e-07	0.387626	n.a.	TCF7L2	N.A.	N.A.	N.A.
241402_at	8.07217258439e-05	0.397237	n.a.	TSEN54	N.A.	N.A.	N.A.
240383_at	0.000136172	0.2723	n.a.	UBE2D3	N.A.	N.A.	N.A.
229483_at	0.000108256	0.304335	n.a.	UBE2H	N.A.	N.A.	N.A.
242366_at	0.000164939	-0.285114	n.a.	UHRF1BP1L	N.A.	N.A.	N.A.
229672_at	1.392316689e-06	0.384423	n.a.	UQCC	N.A.	N.A.	N.A.
244795_at	2.88320715001e-05	0.33637	n.a.	UQCC	N.A.	N.A.	N.A.
229246_at	9.45374264474e-05	0.294724	n.a.	VEZF1	ENST00000585065.1	ENSG00000264112.1	RP11-159D12.2
235551_at	0.000249874	0.333167	n.a.	WDR4	N.A.	N.A.	N.A.
239231_at	1.46468315744e-05	0.323556	n.a.	ZNF101	N.A.	N.A.	N.A.
242434_at	4.73290719428e-06	0.384423	n.a.	ZNF35	ENST00000606008.1	ENSG00000272077.1	RP11-348P10.2
244424_at	0.000807385	-0.288317	n.a.	ZNF391	ENST00000607727.1	ENSG00000271755.1	RP1-153G14.4
229794_at	0.000631688	0.275503	n.a.	ZNF585A	N.A.	N.A.	N.A.
228046_at	0.000222872	0.310742	n.a.	ZNF827	N.A.	N.A.	N.A.
231361_at	7.53432390363e-06	-0.442086	NLGN1	n.a.	N.A.	N.A.	N.A.
235506_at	1.3070145935e-05	0.320352	NOSTRIN	n.a.	N.A.	N.A.	N.A.
226848_at	6.20492865328e-05	0.333167	NR2C2	n.a.	N.A.	N.A.	N.A.
242235_x_at	0.000562001	0.269096	NRD1	MIR761	N.A.	N.A.	N.A.
235532_at	0.000147629	0.278707	PIGM	n.a.	ENST00000562313.1	ENSG00000260766.1	RP11-226L15.5
235328_at	3.59724739081e-06	0.358795	PLXNC1	CCDC41	N.A.	N.A.	N.A.
228650_at	2.9719462846e-05	0.345981	POLR2D	n.a.	N.A.	N.A.	N.A.
231638_at	0.000287468	0.333167	PRSS30P	ZG16B	N.A.	N.A.	N.A.
236982_at	5.45452549223e-06	-0.288317	PTTG1IP	n.a.	N.A.	N.A.	N.A.
226268_at	6.90216078124e-06	-0.323556	RAB21	n.a.	N.A.	N.A.	N.A.
239071_at	3.11970311465e-05	0.323556	RBBP4	SYNC	N.A.	N.A.	N.A.
238736_at	0.000122407	0.291521	REV3L	TRAF3IP2-AS1	N.A.	N.A.	N.A.
242079_at	1.7891980995e-05	0.288317	RGS12	n.a.	N.A.	N.A.	N.A.
240111_at	0.000615984	0.269096	RHOBTB3	n.a.	ENST00000602396.1	ENSG00000269945.1	RP6-91H8.5
227745_at	4.792088632e-05	0.361998	RNF139	n.a.	ENST00000530778.1	ENSG00000245149.3	RNF139-AS1
235314_at	0.000294788	0.259485	RPL32P3	n.a.	N.A.	N.A.	N.A.
237475_x_at	0.000296122	0.288317	SEPP1	n.a.	N.A.	N.A.	N.A.
228271_at	5.72563957725e-08	0.432476	SND1	n.a.	N.A.	N.A.	N.A.
229991_s_at	8.77262868281e-05	-0.278707	SRPX2	SYTL4	N.A.	N.A.	N.A.
226419_s_at	3.17616439597e-06	0.349184	SRSF1	VEZF1	ENST00000585065.1	ENSG00000264112.1	RP11-159D12.2
243797_at	0.000401995	-0.269096	STK17B	n.a.	N.A.	N.A.	N.A.
230285_at	0.00065528	-0.301131	SVIP	n.a.	N.A.	N.A.	N.A.
236468_at	0.000327295	-0.394033	TMEM132B	n.a.	N.A.	N.A.	N.A.
243780_at	3.63120775151e-05	0.2723	TNFRSF13C	SHISA8	ENST00000566575.1	ENSG00000260655.1	CTA-250D10.23
242364_x_at	0.000128709	0.301131	TNRC6C	n.a.	N.A.	N.A.	N.A.
229574_at	6.60683865371e-05	0.320352	TRA2A	n.a.	N.A.	N.A.	N.A.
236431_at	4.31785934335e-10	0.429272	U2SURP	n.a.	N.A.	N.A.	N.A.
236092_at	9.04642658411e-06	0.297928	VN1R1	ZNF749	N.A.	N.A.	N.A.
243101_x_at	3.59783112696e-06	0.368405	XKR7	C20orf160	N.A.	N.A.	N.A.
227117_at	2.15086236281e-05	-0.490139	XPOT	TBK1	N.A.	N.A.	N.A.
242633_x_at	0.000552866	0.294724	ZNF75A	TIGD7	N.A.	N.A.	N.A.

## Sheet: Additional file 5B
NcRNA gene expression signature for discriminating aggressive (stage III-IV)
from not agressive (stage I-II) neuroblastoma. Derived using PAM analysis.
long NcRNAs up-regulated in non-aggressive neuroblastoma
id_Down-reg_Stage III-IV	name	1 score	2 score	delta
uc003gun.1	227052_at	0.2768	-0.4942	-0.771
uc002afm.1	226873_at	0.2474	-0.4417	-0.6891
uc003pyw.1	229319_at	0.2463	-0.4399	-0.6862
AK098081	227117_at	0.2393	-0.4273	-0.6666
AK090664	228977_at	0.2226	-0.3975	-0.6201
uc003hrl.1	226773_at	0.216	-0.3858	-0.6018
AK094724	229414_at	0.2066	-0.369	-0.5756
AK094786	236468_at	0.1835	-0.3277	-0.5112
uc003nar.1	230179_at	0.171	-0.3053	-0.4763
BC063866	239921_at	0.1698	-0.3033	-0.4731
BC038355	242366_at	0.1662	-0.2968	-0.463
AK098473	229991_s_at	0.1593	-0.2845	-0.4438
AK129874	231361_at	0.1391	-0.2485	-0.3876
uc001frp.1	225303_at	0.1379	-0.2463	-0.3842
AB075482	226268_at	0.1341	-0.2394	-0.3735
uc001pnm.1	227115_at	0.1321	-0.2358	-0.3679
DQ916738	244739_at	0.1224	-0.2185	-0.3409
BC042520	227193_at	0.1155	-0.2062	-0.3217
uc003kjf.1	238850_at	0.1023	-0.1826	-0.2849
BC038560	239332_at	0.0968	-0.1728	-0.2696
uc001rgu.1	242358_at	0.0962	-0.1718	-0.268
uc001chb.1	244764_at	0.0794	-0.1417	-0.2211
uc001mqp.1	230285_at	0.0627	-0.112	-0.1747
BC092510	236982_at	0.0587	-0.1049	-0.1636
AK098142	242342_at	0.0543	-0.097	-0.1513
uc001qdq.1	227925_at	0.0511	-0.0912	-0.1423
AK095259	244424_at	0.0444	-0.0793	-0.1237
BC035656	230937_at	0.0387	-0.069	-0.1077
AL109727	244573_at	0.0243	-0.0434	-0.0677
uc002rrr.1	242313_at	0.0207	-0.0369	-0.0576
AK094888	243619_at	0.0082	-0.0146	-0.0228
BC052561	243797_at	0.0032	-0.0058	-0.009
long NcRNAs up-regulated in aggressive neuroblastoma
id_Up-reg_Stage III-IV	name	1 score	2 score	delta
uc003yjq.1	238807_at	-0.3721	0.6645	1.0366
BC022409	242320_at	-0.3651	0.652	1.0171
uc002ivg.1	226419_s_at	-0.3199	0.5713	0.8912
BC013266	242472_x_at	-0.3189	0.5695	0.8884
uc002lgu.1	238055_at	-0.2876	0.5136	0.8012
uc002jxg.1	228488_at	-0.2776	0.4956	0.7732
AK095788	228650_at	-0.2729	0.4873	0.7602
BC041923	238944_at	-0.2727	0.487	0.7597
BX649033	227576_at	-0.2707	0.4833	0.754
uc003swj.1	229574_at	-0.2669	0.4766	0.7435
BX641065	243709_at	-0.2633	0.4702	0.7335
AK098016	235203_at	-0.2523	0.4505	0.7028
BC067908	230304_at	-0.248	0.4428	0.6908
AF075018	243524_at	-0.2466	0.4403	0.6869
uc001xim.1	242889_x_at	-0.2449	0.4373	0.6822
uc003itl.1	236141_at	-0.2384	0.4257	0.6641
uc002kno.1	236019_at	-0.2335	0.417	0.6505
uc003jmx.1	237475_x_at	-0.2269	0.4051	0.632
AK130581	236924_at	-0.2247	0.4012	0.6259
AK127302	243003_at	-0.2239	0.3997	0.6236
uc003fdu.1	228108_at	-0.2207	0.3941	0.6148
AK124165	235526_at	-0.22	0.3928	0.6128
AF085904	239071_at	-0.218	0.3893	0.6073
uc003bzk.1	226848_at	-0.2172	0.3879	0.6051
AK090686	242448_at	-0.2165	0.3867	0.6032
AK123730	228271_at	-0.2159	0.3856	0.6015
BC033248	228046_at	-0.215	0.384	0.599
BC047922	235112_at	-0.2147	0.3834	0.5981
uc001ctg.1	242235_x_at	-0.2141	0.3823	0.5964
BX537622	225543_at	-0.211	0.3768	0.5878
CR627335	241905_at	-0.2101	0.3752	0.5853
AK123904	239231_at	-0.2078	0.3711	0.5789
BC020163	228156_at	-0.2035	0.3634	0.5669
AK091544	242890_at	-0.2009	0.3587	0.5596
AK055655	242434_at	-0.2005	0.3581	0.5586
AK130672	236134_at	-0.199	0.3553	0.5543
AK127304	240383_at	-0.1987	0.3549	0.5536
AK055497	244840_x_at	-0.1977	0.3531	0.5508
AK124322	229483_at	-0.1915	0.342	0.5335
uc002cuu.1	242633_x_at	-0.1905	0.3401	0.5306
uc003vcj.1	235217_at	-0.1892	0.3379	0.5271
AK126778	242770_at	-0.1887	0.337	0.5257
AK128410	243780_at	-0.1883	0.3362	0.5245
BC089156	238109_at	-0.1861	0.3323	0.5184
BC043240	226316_at	-0.1814	0.3239	0.5053
BC026999	238508_at	-0.1761	0.3145	0.4906
AK054895	243006_at	-0.1755	0.3135	0.489
AL833059	239033_at	-0.1737	0.3101	0.4838
AK130706	229470_at	-0.1733	0.3095	0.4828
uc002xci.1	229672_at	-0.1716	0.3064	0.478
uc002ivh.1	229246_at	-0.1713	0.306	0.4773
uc003bup.1	237005_at	-0.1709	0.3052	0.4761
BC010544	228008_at	-0.1659	0.2963	0.4622
BC038986	238736_at	-0.1619	0.2891	0.451
uc003bcm.1	229930_at	-0.1593	0.2844	0.4437
AK094466	241402_at	-0.1585	0.2831	0.4416
AL831957	242079_at	-0.1527	0.2726	0.4253
BC039426	235532_at	-0.152	0.2715	0.4235
AK124219	242725_at	-0.1439	0.2569	0.4008
uc001gof.1	228209_at	-0.1426	0.2546	0.3972
AB209381	242550_at	-0.1401	0.2502	0.3903
AF251187	235506_at	-0.1394	0.2488	0.3882
uc002sut.1	235621_at	-0.138	0.2464	0.3844
AB075864	236518_at	-0.1373	0.2451	0.3824
BX537667	239246_at	-0.1357	0.2423	0.378
BC050731	243683_at	-0.1355	0.242	0.3775
uc002ryw.1	239233_at	-0.1256	0.2243	0.3499
uc001ytj.1	235902_at	-0.1252	0.2235	0.3487
uc001xnd.1	238532_at	-0.1206	0.2154	0.336
AK097885	241388_at	-0.119	0.2125	0.3315
AK123296	229794_at	-0.1186	0.2118	0.3304
AK094033	236241_at	-0.1183	0.2112	0.3295
uc002sut.1	235418_at	-0.1173	0.2095	0.3268
AK128702	236966_at	-0.1172	0.2094	0.3266
uc004aec.1	243824_at	-0.1131	0.2019	0.315
uc002ivb.1	239232_at	-0.1129	0.2017	0.3146
BX648830	227504_s_at	-0.1129	0.2016	0.3145
BC042566	230934_at	-0.1128	0.2014	0.3142
AK128334	235441_at	-0.112	0.2	0.312
uc002mej.1	242966_x_at	-0.111	0.1983	0.3093
AK093735	235328_at	-0.1101	0.1965	0.3066
uc002zcj.1	235551_at	-0.1083	0.1934	0.3017
AK055670	226444_at	-0.1065	0.1903	0.2968
uc003fxj.1	242087_x_at	-0.1056	0.1886	0.2942
uc001isu.1	243971_x_at	-0.1013	0.1809	0.2822
AK075052	227745_at	-0.1004	0.1793	0.2797
AK097951	244297_at	-0.0967	0.1727	0.2694
uc002jug.1	242364_x_at	-0.0913	0.1631	0.2544
uc002atn.1	242512_at	-0.0912	0.1629	0.2541
AK055335	236158_at	-0.0856	0.1529	0.2385
AK095753	243101_x_at	-0.082	0.1465	0.2285
AK123540	236974_at	-0.0811	0.1448	0.2259
AK054806	236092_at	-0.0793	0.1417	0.221
AK092172	243304_at	-0.0777	0.1388	0.2165
AK124191	242265_at	-0.076	0.1357	0.2117
CR933599	239924_at	-0.0753	0.1345	0.2098
AL832190	243608_at	-0.0739	0.1319	0.2058
AF087979	236431_at	-0.0723	0.1291	0.2014
uc002odt.1	243924_at	-0.0711	0.127	0.1981
AL832656	236216_at	-0.0673	0.1201	0.1874
BX641154	235314_at	-0.06	0.1072	0.1672
AK058000	236958_at	-0.055	0.0982	0.1532
AK057894	240111_at	-0.0548	0.0979	0.1527
AK124747	239556_at	-0.0521	0.0931	0.1452
BC042597	231638_at	-0.0513	0.0917	0.143
uc003yve.1	238870_at	-0.0501	0.0895	0.1396
AL833303	229455_at	-0.0479	0.0856	0.1335
BC013284	228522_at	-0.0474	0.0847	0.1321
BC047537	238485_at	-0.0461	0.0823	0.1284
uc004aaa.1	231041_at	-0.0393	0.0702	0.1095
AK057440	238188_at	-0.038	0.0678	0.1058
BX537723	236531_at	-0.036	0.0644	0.1004
uc001fyi.1	238117_at	-0.0343	0.0613	0.0956
AK095652	236769_at	-0.0337	0.0603	0.094
AF086119	243637_at	-0.0331	0.0591	0.0922
uc001gsf.1	237675_at	-0.0327	0.0583	0.091
AF074989	241458_at	-0.0323	0.0576	0.0899
uc003zmw.1	241696_at	-0.0201	0.0359	0.056
AK130460	229364_at	-0.0189	0.0338	0.0527
uc002xci.1	244795_at	-0.0163	0.029	0.0453
AK095910	238207_at	-0.0137	0.0245	0.0382
AK129556	236228_at	-0.0127	0.0227	0.0354
uc003opu.1	236832_at	-0.0123	0.022	0.0343
uc002ayb.1	239792_at	-0.0102	0.0183	0.0285
uc002uku.1	239182_at	-0.0084	0.015	0.0234
AK128413	241846_at	-0.0066	0.0118	0.0184
AL360200	236469_at	-0.0053	0.0095	0.0148

## Sheet: Additional file 5C
Predictive power of the 159 ncRNA gene expression signature
for classification of neuroblastoma tumors into
aggressive (stages III-IV) and low-aggressive (stage I-II) cases.
True\Predicted	Low	High	Class Error rate
Low	22	3	0.12
High	3	11	0.214286
Threshold 0.27

## Sheet: Additional file 5D
NcRNA gene expression signature for discriminating
primary neuroblastoma tumors of patients with relapse
vs. tumors of patients without relapse.
Derived using PAM analysis.
Genes down-regulated in relapse patients
id	No relapse-score	Relapse-score	Delta
227193_at	0.3263	-0.3972	-0.7235
236141_at	0.3203	-0.3899	-0.7102
242366_at	0.2711	-0.33	-0.6011
235328_at	0.2243	-0.273	-0.4973
226873_at	0.2231	-0.2716	-0.4947
228046_at	0.2231	-0.2716	-0.4947
239033_at	0.2221	-0.2703	-0.4924
226316_at	0.1959	-0.2385	-0.4344
229574_at	0.1918	-0.2335	-0.4253
225543_at	0.1854	-0.2257	-0.4111
227504_s_at	0.1846	-0.2247	-0.4093
227052_at	0.1712	-0.2084	-0.3796
227576_at	0.1606	-0.1955	-0.3561
244764_at	0.1537	-0.1871	-0.3408
226268_at	0.1483	-0.1805	-0.3288
230179_at	0.136	-0.1656	-0.3016
235217_at	0.133	-0.1619	-0.2949
235203_at	0.1289	-0.1569	-0.2858
228650_at	0.1279	-0.1558	-0.2837
242358_at	0.1262	-0.1536	-0.2798
226419_s_at	0.1258	-0.1532	-0.279
226444_at	0.1243	-0.1514	-0.2757
229483_at	0.1205	-0.1467	-0.2672
242087_x_at	0.1173	-0.1428	-0.2601
237675_at	0.1129	-0.1374	-0.2503
243006_at	0.108	-0.1315	-0.2395
228108_at	0.0991	-0.1206	-0.2197
235112_at	0.0961	-0.117	-0.2131
244840_x_at	0.0927	-0.1129	-0.2056
236924_at	0.0902	-0.1098	-0.2
242512_at	0.0859	-0.1046	-0.1905
242320_at	0.0848	-0.1032	-0.188
242434_at	0.0822	-0.1001	-0.1823
244739_at	0.0816	-0.0993	-0.1809
244424_at	0.0794	-0.0966	-0.176
241388_at	0.0777	-0.0946	-0.1723
226848_at	0.0753	-0.0917	-0.167
228977_at	0.0749	-0.0912	-0.1661
235532_at	0.0741	-0.0902	-0.1643
236092_at	0.0707	-0.0861	-0.1568
229794_at	0.0672	-0.0818	-0.149
229246_at	0.0641	-0.0781	-0.1422
235902_at	0.0615	-0.0749	-0.1364
236531_at	0.0565	-0.0688	-0.1253
236769_at	0.0543	-0.0662	-0.1205
239071_at	0.0537	-0.0654	-0.1191
238508_at	0.0533	-0.0649	-0.1182
242890_at	0.0512	-0.0623	-0.1135
238109_at	0.0502	-0.0612	-0.1114
228488_at	0.0473	-0.0576	-0.1049
239556_at	0.0467	-0.0569	-0.1036
226773_at	0.0449	-0.0547	-0.0996
240383_at	0.0431	-0.0524	-0.0955
243924_at	0.0412	-0.0502	-0.0914
230304_at	0.0403	-0.0491	-0.0894
227925_at	0.0397	-0.0484	-0.0881
243101_x_at	0.0377	-0.0459	-0.0836
242364_x_at	0.0365	-0.0444	-0.0809
243003_at	0.0333	-0.0405	-0.0738
235418_at	0.0311	-0.0379	-0.069
236982_at	0.0299	-0.0364	-0.0663
239246_at	0.0299	-0.0364	-0.0663
229414_at	0.0284	-0.0345	-0.0629
231638_at	0.0277	-0.0337	-0.0614
235506_at	0.0248	-0.0302	-0.055
228209_at	0.024	-0.0292	-0.0532
229364_at	0.0219	-0.0267	-0.0486
236966_at	0.0217	-0.0264	-0.0481
236134_at	0.0215	-0.0262	-0.0477
238117_at	0.0198	-0.0241	-0.0439
235526_at	0.0191	-0.0232	-0.0423
231041_at	0.015	-0.0183	-0.0333
242265_at	0.0149	-0.0181	-0.033
242550_at	0.0147	-0.0179	-0.0326
236974_at	0.0124	-0.0151	-0.0275
243608_at	0.0109	-0.0132	-0.0241
242472_x_at	0.0108	-0.0132	-0.024
243637_at	0.0103	-0.0126	-0.0229
235441_at	0.009	-0.0109	-0.0199
227115_at	0.0086	-0.0104	-0.019
238207_at	0.0079	-0.0096	-0.0175
236469_at	0.0073	-0.0089	-0.0162
238736_at	0.0066	-0.008	-0.0146
241905_at	0.0031	-0.0038	-0.0069
236158_at	0.0026	-0.0032	-0.0058
238532_at	0.0012	-0.0015	-0.0027
229319_at	0.0011	-0.0013	-0.0024
236019_at	9e-04	-0.001	-0.0019
Genes up-regulated in relapsing tumors
id	No relapse-score	Relapse-score	Delta
239924_at	-0.0022	0.0027	0.0049
229470_at	-0.0044	0.0053	0.0097
228008_at	-0.0051	0.0062	0.0113
238870_at	-0.006	0.0073	0.0133
229672_at	-0.0092	0.0112	0.0204
243797_at	-0.0093	0.0113	0.0206
241696_at	-0.0094	0.0114	0.0208
238188_at	-0.0115	0.014	0.0255
236216_at	-0.012	0.0146	0.0266
244297_at	-0.013	0.0158	0.0288
236431_at	-0.0142	0.0173	0.0315
238850_at	-0.016	0.0195	0.0355
227745_at	-0.0174	0.0212	0.0386
244573_at	-0.0179	0.0218	0.0397
244795_at	-0.0203	0.0248	0.0451
236832_at	-0.021	0.0255	0.0465
241846_at	-0.0224	0.0272	0.0496
239332_at	-0.0226	0.0275	0.0501
238485_at	-0.0238	0.029	0.0528
236958_at	-0.0244	0.0297	0.0541
236241_at	-0.0252	0.0307	0.0559
242770_at	-0.0263	0.032	0.0583
239231_at	-0.0268	0.0327	0.0595
243524_at	-0.0273	0.0333	0.0606
242448_at	-0.0315	0.0383	0.0698
236518_at	-0.0344	0.0419	0.0763
242889_x_at	-0.0357	0.0434	0.0791
243619_at	-0.0363	0.0442	0.0805
229455_at	-0.0389	0.0473	0.0862
237005_at	-0.0394	0.0479	0.0873
238807_at	-0.0407	0.0496	0.0903
242633_x_at	-0.0412	0.0502	0.0914
241458_at	-0.0434	0.0528	0.0962
230937_at	-0.0449	0.0547	0.0996
227117_at	-0.0462	0.0562	0.1024
239182_at	-0.0473	0.0576	0.1049
228522_at	-0.0493	0.06	0.1093
239233_at	-0.0498	0.0606	0.1104
242342_at	-0.0501	0.061	0.1111
243304_at	-0.051	0.062	0.113
237475_x_at	-0.0543	0.0661	0.1204
240111_at	-0.0548	0.0667	0.1215
243683_at	-0.0551	0.067	0.1221
243780_at	-0.0566	0.0689	0.1255
230934_at	-0.0628	0.0764	0.1392
243709_at	-0.0693	0.0844	0.1537
242313_at	-0.0701	0.0853	0.1554
229930_at	-0.0722	0.0879	0.1601
235314_at	-0.0728	0.0886	0.1614
231361_at	-0.073	0.0888	0.1618
229991_s_at	-0.073	0.0889	0.1619
228156_at	-0.0788	0.0959	0.1747
228271_at	-0.0833	0.1014	0.1847
242079_at	-0.0877	0.1068	0.1945
235551_at	-0.0894	0.1088	0.1982
239921_at	-0.0923	0.1124	0.2047
238055_at	-0.0944	0.1149	0.2093
236468_at	-0.0951	0.1158	0.2109
242966_x_at	-0.0952	0.1159	0.2111
239232_at	-0.0988	0.1203	0.2191
230285_at	-0.1036	0.1261	0.2297
239792_at	-0.104	0.1266	0.2306
225303_at	-0.1118	0.1361	0.2479
242235_x_at	-0.113	0.1375	0.2505
238944_at	-0.1183	0.144	0.2623
243971_x_at	-0.1265	0.1541	0.2806
235621_at	-0.1456	0.1773	0.3229
243824_at	-0.1464	0.1783	0.3247
236228_at	-0.1722	0.2096	0.3818
242725_at	-0.1976	0.2406	0.4382

## Sheet: Additional file 5E
Predictive power of the 159 ncRNA gene expression signature
for classification of neuroblastoma tumors into aggressive (stages III-IV)
and low-aggressive (stage I-II) cases.
True\Predicted	No relapse	Relapse	Class error rate
No relapse	45	11	0.196
Relapse	12	34	0.261
Threshold 0.0

## Sheet: Additional file 5F
The 159 ncRNAs of the PAM signature for separating high- and low- aggressive forms of
neuroblastoma form 2 major clusters (marked with 'g' and' r').
Method: hierarchical clustering with Kendall correlation coefficient metric and centroid linkage.
Probeset	ncRNA	P(st12 vs st34)	Corr. with stage	Left neighbour	Right neighbour	Cluster colour
237005_at	uc003bup.1	4.33027e-06	0.333167	LOC401052	n.a.	b
236431_at	AF087979	4.31786e-10	0.429272	U2SURP	n.a.	b
241696_at	uc003zmw.1	9.5212e-06	0.368405	n.a.	CNTLN	r
235418_at	uc002sut.1	0.000185343	0.317149	n.a.	FAHD2A	r
238055_at	uc002lgu.1	1.44795e-08	0.358795	n.a.	ATP8B1	r
241846_at	AK128413	0.000140517	0.294724	n.a.	n.a.	r
244795_at	uc002xci.1	2.88321e-05	0.33637	n.a.	UQCC	r
235314_at	BX641154	0.000294788	0.259485	RPL32P3	n.a.	r
238870_at	uc003yve.1	0.000665209	0.278707	n.a.	n.a.	r
241458_at	AF074989	0.000201538	0.406848	n.a.	SETD2	r
236228_at	AK129556	1.49847e-05	0.400441	n.a.	ANKH	r
236469_at	AL360200	0.000504709	0.259485	n.a.	ARIH1	r
236216_at	AL832656	5.84951e-07	0.387626	n.a.	TCF7L2	r
229455_at	AL833303	6.18825e-07	0.419662	MIR30B	n.a.	r
242770_at	AK126778	3.64547e-07	0.397237	FRG1B	n.a.	r
243683_at	BC050731	0.000551894	0.259485	LOC340544	MORF4L2	r
238207_at	AK095910	0.000920864	0.259485	n.a.	PBRM1	r
236958_at	AK058000	8.61043e-05	0.259485	C2orf49	n.a.	r
237675_at	uc001gsf.1	0.00059961	0.275503	FAM5C	n.a.	r
236832_at	uc003opu.1	0.000747248	0.256282	LOC221442	n.a.	r
231638_at	BC042597	0.000287468	0.333167	PRSS30P	ZG16B	r
238485_at	BC047537	5.49389e-05	0.33637	n.a.	LOC100506686	r
235902_at	uc001ytj.1	0.000548637	0.294724	GOLGA6L6	n.a.	r
229364_at	AK130460	0.00042724	0.256282	LOC100506023	n.a.	r
241402_at	AK094466	8.07217e-05	0.397237	n.a.	TSEN54	r
239232_at	uc002ivb.1	0.000517652	0.345981	n.a.	MSI2	r
239246_at	BX537667	0.000644462	0.326759	n.a.	n.a.	r
239233_at	uc002ryw.1	2.70209e-05	0.429272	n.a.	CCDC88A	r
243006_at	AK054895	0.000108431	0.256282	FYN	n.a.	r
227576_at	BX649033	5.90712e-05	0.275503	FTX	n.a.	r
229483_at	AK124322	0.000108256	0.304335	n.a.	UBE2H	r
242320_at	BC022409	1.30888e-07	0.400441	n.a.	FOXO3	r
238736_at	BC038986	0.000122407	0.291521	REV3L	TRAF3IP2-AS1	r
244840_x_at	AK055497	8.56026e-05	0.317149	DOCK4	n.a.	r
243608_at	AL832190	4.36703996788e-07	0.368405	COG2	n.a.	r
228271_at	AK123730	5.72563957725e-08	0.432476	SND1	n.a.	r
243709_at	BX641065	5.29002850247e-08	0.442086	n.a.	SLC38A9	r
243637_at	AF086119	5.25444627239e-07	0.349184	n.a.	FANCC	r
239071_at	AF085904	3.11970311465e-05	0.323556	RBBP4	SYNC	r
242472_x_at	BC013266	6.93324345508e-06	0.317149	n.a.	FNBP4	r
242448_at	AK090686	8.12532745659e-05	0.323556	n.a.	MAP4K3	r
236966_at	AK128702	3.0110608578e-05	0.323556	n.a.	NME9	r
236134_at	AK130672	1.39640924208e-05	0.397237	n.a.	DCAF7	r
236019_at	uc002kno.1	4.03182348523e-07	0.355591	n.a.	RAB12	r
235526_at	AK124165	3.97768719442e-06	0.329963	C11orf58	n.a.	r
229574_at	uc003swj.1	6.60683865371e-05	0.320352	TRA2A	n.a.	r
228156_at	BC020163	0.000822996	0.291521	n.a.	n.a.	r
239924_at	CR933599	6.29781724664e-06	0.320352	n.a.	GUSBP11	r
238807_at	uc003yjq.1	4.53914976473e-08	0.464511	ANKRD46	n.a.	r
235328_at	AK093735	3.59724739081e-06	0.358795	PLXNC1	CCDC41	r
242512_at	uc002atn.1	2.34418935332e-05	0.326759	n.a.	MYO9A	r
236924_at	AK130581	1.45000762674e-07	0.39083	C1orf146	GLMN	r
239556_at	AK124747	3.94359588233e-05	0.317149	n.a.	PDE5A	r
226848_at	uc003bzk.1	6.20492865328e-05	0.333167	NR2C2	n.a.	r
229246_at	uc002ivh.1	9.45374264474e-05	0.294724	n.a.	VEZF1	r
226419_s_at	uc002ivg.1	3.17616439597e-06	0.349184	SRSF1	VEZF1	r
235217_at	uc003vcj.1	4.49549963229e-05	0.345981	LOC100216546	n.a.	r
228209_at	uc001gof.1	2.52169048413e-06	0.410051	LHX4	n.a.	r
227745_at	AK075052	4.792088632e-05	0.361998	RNF139	n.a.	r
236974_at	AK123540	1.02452532652e-08	0.378016	n.a.	CCNI	r
242550_at	AB209381	2.56855810673e-07	0.458104	EIF3B	n.a.	r
236518_at	AB075864	1.73765550131e-08	0.419662	n.a.	C9orf86	r
236241_at	AK094033	0.000858873	0.301131	KIAA0753	MED31	r
242966_x_at	uc002mej.1	5.66772601722e-09	0.44529	ACSBG2	n.a.	r
243304_at	AK092172	5.5883750383e-06	0.304335	n.a.	EIF2C2	r
240111_at	AK057894	0.000615984	0.269096	RHOBTB3	n.a.	r
240383_at	AK127304	0.000136172	0.2723	n.a.	UBE2D3	r
242889_x_at	uc001xim.1	0.000128704	0.278707	LOC645431	FUT8	r
237475_x_at	uc003jmx.1	0.000296122	0.288317	SEPP1	n.a.	r
242235_x_at	uc001ctg.1	0.000562001	0.269096	NRD1	MIR761	r
243971_x_at	uc001isu.1	0.000217796	0.310742	n.a.	LOC731789	r
242633_x_at	uc002cuu.1	0.000552866	0.294724	ZNF75A	TIGD7	r
235551_at	uc002zcj.1	0.000249874	0.333167	n.a.	WDR4	r
243003_at	AK127302	1.80567107072e-05	0.310742	MLLT10	n.a.	r
241905_at	CR627335	2.18606978289e-06	0.323556	n.a.	PIK3C2A	r
242079_at	AL831957	1.7891980995e-05	0.288317	RGS12	n.a.	r
242265_at	AK124191	0.000991643	0.294724	n.a.	BRD8	r
243524_at	AF075018	2.2452340449e-07	0.371609	n.a.	SLC30A7	r
229470_at	AK130706	8.62463336241e-07	0.378016	FAM105B	ANKH	r
242725_at	AK124219	1.59169446545e-05	0.313945	KDELR2	n.a.	r
242364_x_at	uc002jug.1	0.000128709	0.301131	TNRC6C	n.a.	r
235532_at	BC039426	0.000147629	0.278707	PIGM	n.a.	r
229930_at	uc003bcm.1	1.10173907489e-05	0.349184	n.a.	n.a.	r
239792_at	uc002ayb.1	0.000491356	0.297928	n.a.	LOC440288	r
228522_at	BC013284	0.000184098	0.329963	n.a.	FBRSL1	r
231041_at	uc004aaa.1	0.000983712	0.345981	n.a.	POLR1E	r
236158_at	AK055335	1.5278568365e-06	0.464511	n.a.	LOC100631378	r
244297_at	AK097951	0.000385649	0.2723	n.a.	n.a.	r
241388_at	AK097885	0.000592373	0.313945	n.a.	RAB33B	r
226444_at	AK055670	0.000157066	0.304335	n.a.	SLC39A10	r
227504_s_at	BX648830	6.76383704575e-05	0.285114	n.a.	FAM184B	r
238117_at	uc001fyi.1	0.000649191	0.320352	n.a.	B4GALT3	r
242087_x_at	uc003fxj.1	0.000311546	0.291521	n.a.	MFI2	r
235621_at	uc002sut.1	4.79692407526e-06	0.345981	n.a.	FAHD2A	r
239033_at	AL833059	0.000960688	0.301131	KIAA1958	n.a.	r
235112_at	BC047922	0.000278075	0.317149	KIAA1958	n.a.	r
235506_at	AF251187	1.3070145935e-05	0.320352	NOSTRIN	n.a.	r
242890_at	AK091544	5.40416653119e-05	0.406848	HELLS	n.a.	r
243101_x_at	AK095753	3.59783112696e-06	0.368405	XKR7	C20orf160	r
242434_at	AK055655	4.73290719428e-06	0.384423	n.a.	ZNF35	r
228650_at	AK095788	2.9719462846e-05	0.345981	POLR2D	n.a.	r
230304_at	BC067908	2.40710164189e-06	0.394033	FAM108A1	n.a.	r
235441_at	AK128334	0.000181142	0.301131	n.a.	ADCY3	r
235203_at	AK098016	2.69531568024e-05	0.397237	ALYREF	ARHGDIA	r
228046_at	BC033248	0.000222872	0.310742	n.a.	ZNF827	r
236141_at	uc003itl.1	0.000913142	0.320352	n.a.	NBLA00301	r
236092_at	AK054806	9.04642658411e-06	0.297928	VN1R1	ZNF749	r
238109_at	BC089156	3.29386442075e-06	0.39083	n.a.	n.a.	r
226316_at	BC043240	0.000329158	0.304335	n.a.	RBM26	r
228008_at	BC010544	9.69836879342e-07	0.493343	ARID3A	n.a.	r
239231_at	AK123904	1.46468315744e-05	0.323556	n.a.	ZNF101	r
230934_at	BC042566	0.000175866	0.278707	LRRC27	LRRC27	r
236531_at	BX537723	0.000743458	0.288317	n.a.	n.a.	r
238188_at	AK057440	7.71376711712e-06	0.323556	IBA57	GJC2	r
243924_at	uc002odt.1	0.000316736	0.310742	LOC100506930	LOC100134317	r
229794_at	AK123296	0.000631688	0.275503	n.a.	ZNF585A	r
225543_at	BX537622	9.90963823666e-05	0.33637	n.a.	GTF3C4	r
238532_at	uc001xnd.1	0.000149132	0.275503	n.a.	DPF3	r
229672_at	uc002xci.1	1.392316689e-06	0.384423	n.a.	UQCC	r
228488_at	uc002jxg.1	5.15953653663e-06	0.374812	n.a.	TBC1D16	r
243780_at	AK128410	3.63120775151e-05	0.2723	TNFRSF13C	SHISA8	r
238508_at	BC026999	0.000314031	0.413255	DBF4B	ADAM11	r
228108_at	uc003fdu.1	0.00014336	0.28191	B3GALNT1	B3GALNT1	r
236769_at	AK095652	4.65881884148e-05	0.253078	n.a.	MIR3134	r
243824_at	uc004aec.1	4.54360448454e-06	0.275503	n.a.	n.a.	r
238944_at	BC041923	1.45729324766e-06	0.256282	n.a.	LOC100505715	r
239182_at	uc002uku.1	0.000906437	0.278707	HOXD1	LOC401022	r
244764_at	uc001chb.1	0.000195704	-0.326759	HIVEP3	HIVEP3	r
244424_at	AK095259	0.000807385	-0.288317	n.a.	ZNF391	g
226268_at	AB075482	6.90216078124e-06	-0.323556	RAB21	n.a.	g
242358_at	uc001rgu.1	0.000934338	-0.291521	LOC100506451	n.a.	g
227193_at	BC042520	0.000980021	-0.275503	n.a.	SLC30A4	g
239332_at	BC038560	0.000365587	-0.361998	n.a.	n.a.	g
229991_s_at	AK098473	8.77262868281e-05	-0.278707	SRPX2	SYTL4	g
243619_at	AK094888	0.000212972	-0.269096	FGFR1OP2	TM7SF3	g
230937_at	BC035656	0.000802555	-0.301131	n.a.	n.a.	g
227925_at	uc001qdq.1	6.96960502176e-07	-0.368405	DCPS	ST3GAL4	g
227117_at	AK098081	2.15086236281e-05	-0.490139	XPOT	TBK1	g
231361_at	AK129874	7.53432390363e-06	-0.442086	NLGN1	n.a.	g
228977_at	AK090664	3.33838317368e-07	-0.522174	IL17D	n.a.	g
239921_at	BC063866	0.000463119	-0.294724	n.a.	COL28A1	g
226873_at	uc002afm.1	1.60660637861e-07	-0.371609	FAM63B	n.a.	g
236468_at	AK094786	0.000327295	-0.394033	TMEM132B	n.a.	g
227052_at	uc003gun.1	2.43581416055e-05	-0.403644	n.a.	C4orf34	g
226773_at	uc003hrl.1	0.000247488	-0.384423	n.a.	PPM1K	g
238850_at	uc003kjf.1	0.000852629	-0.291521	LINC00461	n.a.	g
225303_at	uc001frp.1	0.00078757	-0.294724	KIRREL	n.a.	g
242313_at	uc002rrr.1	0.000137204	-0.285114	n.a.	LOC728730	g
242342_at	AK098142	0.00044269	-0.387626	n.a.	GUCY1A2	g
229319_at	uc003pyw.1	1.57145822177e-05	-0.422865	HSF2	SERINC1	g
236982_at	BC092510	5.45452549223e-06	-0.288317	PTTG1IP	n.a.	g
244573_at	AL109727	0.000283835	-0.291521	n.a.	PDE8A	g
243797_at	BC052561	0.000401995	-0.269096	STK17B	n.a.	g
230285_at	uc001mqp.1	0.00065528	-0.301131	SVIP	n.a.	g
244739_at	DQ916738	0.000202085	-0.394033	n.a.	n.a.	g
227115_at	uc001pnm.1	8.29560454281e-05	-0.358795	n.a.	n.a.	g
229414_at	AK094724	0.000537835	-0.329963	n.a.	n.a.	g
230179_at	uc003nar.1	0.000552181	-0.262689	n.a.	GFOD1	g
242366_at	BC038355	0.000164939	-0.285114	n.a.	UHRF1BP1L	g

## Sheet: Additional file 5G
Gene ontologies of the genes neighbouring the main cluster (126 ncRNAs) of the ncRNA signature (159 ncRNAs) discriminating low- and high- aggressive neuroblastoma.
Biological Process	Homo sapiens - REFLIST (19911)	Clusters.SYM.txt (99)	Clusters.SYM.txt (expected)	Fold Enrichment	Clusters.SYM.txt (P-value)
nucleobase, nucleoside, nucleotide and nucleic acid metabolic process	3297	36	16.39	2.19646	2.77E-04
primary metabolic process	7131	53	35.46	1.49464	4.04E-02
metabolic process	7511	55	37.35	1.47256	4.04E-02
transcription from RNA polymerase II promoter	1987	22	9.88	2.22672	4.46E-02
transcription	1993	22	9.91	2.21998	4.65E-02
Molecular Function	Homo sapiens - REFLIST (19911)	Clusters.SYM.txt (99)	Clusters.SYM.txt (expected)	Fold Enrichment	Clusters.SYM.txt (P-value)
nucleic acid binding	3419	34	17	2	4.23E-03
binding	5906	48	29.37	1.63432	9.39E-03
PANTHER Protein Class	Homo sapiens - REFLIST (19911)	Clusters.SYM.txt (99)	Clusters.SYM.txt (expected)	Fold Enrichment	Clusters.SYM.txt (P-value)
nucleic acid binding	2341	27	11.64	2.31959	3.68E-03
Gene list of Biological Process ontology “nucleobase, nucleoside, nucleotide and nucleic acid metabolic process”
Gene symbol	Name
ADCY3	Adenylate cyclase type 3;ADCY3;ortholog
TCF7L2	Transcription factor 7-like 2;TCF7L2;ortholog
NR2C2	Nuclear receptor subfamily 2 group C member 2;NR2C2;ortholog
PBRM1	Protein polybromo-1;PBRM1;ortholog
POLR1E	DNA-directed RNA polymerase I subunit RPA49;POLR1E;ortholog
ARID3A	AT-rich interactive domain-containing protein 3A;ARID3A;ortholog
POLR1E	DNA-directed RNA polymerases I and III subunit RPAC1;POLR1C;ortholog
MED31	Mediator of RNA polymerase II transcription subunit 31;MED31;ortholog
HIVEP3	Transcription factor HIVEP3;HIVEP3;ortholog
HELLS	Lymphoid-specific helicase;HELLS;ortholog
ZNF101	Zinc finger protein 101;ZNF101;ortholog
RBBP4	Histone-binding protein RBBP4;RBBP4;ortholog
WDR4	WD repeat-containing protein 4;WDR4;ortholog
KIAA1958	Uncharacterized protein KIAA1958;KIAA1958;ortholog
ZNF75A	Zinc finger protein 75A;ZNF75A;ortholog
MLLT10	Protein AF-10;MLLT10;ortholog
NOSTRIN	Nostrin;NOSTRIN;ortholog
MSI2	RNA-binding protein Musashi homolog 2;MSI2;ortholog
ZNF585A	Zinc finger protein 585A;ZNF585A;ortholog
MORF4L2	Mortality factor 4-like protein 2;MORF4L2;ortholog
SND1	Staphylococcal nuclease domain-containing protein 1;SND1;ortholog
LHX4	LIM/homeobox protein Lhx4;LHX4;ortholog
FRG1B	Protein FRG1B;FRG1B;ortholog
ZNF749	Zinc finger protein 749;ZNF749;ortholog
REV3L	DNA polymerase zeta catalytic subunit;REV3L;ortholog
DPF3	Zinc finger protein DPF3;DPF3;ortholog
TRA2A	Transformer-2 protein homolog;TRA2A;ortholog
HOXD1	Homeobox protein Hox-D1;HOXD1;ortholog
POLR2D	DNA-directed RNA polymerase II subunit RPB4;POLR2D;ortholog
VEZF1	Vascular endothelial zinc finger 1;VEZF1;ortholog
TIGD7	Tigger transposable element-derived protein 7;TIGD7;ortholog
SETD2	Histone-lysine N-methyltransferase SETD2;SETD2;ortholog
ZNF827	Zinc finger protein 827;ZNF827;ortholog
FOXO3	Forkhead box protein O3;FOXO3;ortholog
FANCC	Fanconi anemia group C protein;FANCC;ortholog
TSEN54	tRNA-splicing endonuclease subunit Sen54;TSEN54;ortholog
PDE5A	cGMP-specific 3',5'-cyclic phosphodiesterase;PDE5A;ortholog
Gene list of Biological Process ontology “transcription from RNA polymerase II promoter”
Gene symbol	Name
POLR1E	DNA-directed RNA polymerase I subunit RPA49;POLR1E;ortholog
TCF7L2	Transcription factor 7-like 2;TCF7L2;ortholog
NR2C2	Nuclear receptor subfamily 2 group C member 2;NR2C2;ortholog
POLR1E	DNA-directed RNA polymerases I and III subunit RPAC1;POLR1C;ortholog
MED31	Mediator of RNA polymerase II transcription subunit 31;MED31;ortholog
HIVEP3	Transcription factor HIVEP3;HIVEP3;ortholog
HELLS	Lymphoid-specific helicase;HELLS;ortholog
ZNF101	Zinc finger protein 101;ZNF101;ortholog
KIAA1958	Uncharacterized protein KIAA1958;KIAA1958;ortholog
ZNF75A	Zinc finger protein 75A;ZNF75A;ortholog
MLLT10	Protein AF-10;MLLT10;ortholog
ZNF585A	Zinc finger protein 585A;ZNF585A;ortholog
MORF4L2	Mortality factor 4-like protein 2;MORF4L2;ortholog
ZNF749	Zinc finger protein 749;ZNF749;ortholog
SND1	Staphylococcal nuclease domain-containing protein 1;SND1;ortholog
LHX4	LIM/homeobox protein Lhx4;LHX4;ortholog
DPF3	Zinc finger protein DPF3;DPF3;ortholog
HOXD1	Homeobox protein Hox-D1;HOXD1;ortholog
POLR2D	DNA-directed RNA polymerase II subunit RPB4;POLR2D;ortholog
VEZF1	Vascular endothelial zinc finger 1;VEZF1;ortholog
TIGD7	Tigger transposable element-derived protein 7;TIGD7;ortholog
ZNF827	Zinc finger protein 827;ZNF827;ortholog
FOXO3	Forkhead box protein O3;FOXO3;ortholog
Gene list of Molecular Function ontology “nucleic acid binding”
Gene symbol	Name
TCF7L2	Transcription factor 7-like 2;TCF7L2;ortholog
NR2C2	Nuclear receptor subfamily 2 group C member 2;NR2C2;ortholog
POLR1E	DNA-directed RNA polymerase I subunit RPA49;POLR1E;ortholog
ARID3A	AT-rich interactive domain-containing protein 3A;ARID3A;ortholog
ZNF35	Zinc finger protein 35;ZNF35;ortholog
RBM26	RNA-binding protein 26;RBM26;ortholog
POLR1E	DNA-directed RNA polymerases I and III subunit RPAC1;POLR1C;ortholog
MED31	Mediator of RNA polymerase II transcription subunit 31;MED31;ortholog
HIVEP3	Transcription factor HIVEP3;HIVEP3;ortholog
EIF3B	Eukaryotic translation initiation factor 3 subunit B;EIF3B;ortholog
HELLS	Lymphoid-specific helicase;HELLS;ortholog
ZNF101	Zinc finger protein 101;ZNF101;ortholog
WDR4	WD repeat-containing protein 4;WDR4;ortholog
KIAA1958	Uncharacterized protein KIAA1958;KIAA1958;ortholog
ZNF75A	Zinc finger protein 75A;ZNF75A;ortholog
MLLT10	Protein AF-10;MLLT10;ortholog
MSI2	RNA-binding protein Musashi homolog 2;MSI2;ortholog
ZNF585A	Zinc finger protein 585A;ZNF585A;ortholog
EIF2C2	Eukaryotic translation initiation factor 2C 2;EIF2C2;ortholog
MORF4L2	Mortality factor 4-like protein 2;MORF4L2;ortholog
SND1	Staphylococcal nuclease domain-containing protein 1;SND1;ortholog
LHX4	LIM/homeobox protein Lhx4;LHX4;ortholog
FRG1B	Protein FRG1B;FRG1B;ortholog
ZNF749	Zinc finger protein 749;ZNF749;ortholog
REV3L	DNA polymerase zeta catalytic subunit;REV3L;ortholog
DPF3	Zinc finger protein DPF3;DPF3;ortholog
TRA2A	Transformer-2 protein homolog;TRA2A;ortholog
HOXD1	Homeobox protein Hox-D1;HOXD1;ortholog
POLR2D	DNA-directed RNA polymerase II subunit RPB4;POLR2D;ortholog
VEZF1	Vascular endothelial zinc finger 1;VEZF1;ortholog
TIGD7	Tigger transposable element-derived protein 7;TIGD7;ortholog
SETD2	Histone-lysine N-methyltransferase SETD2;SETD2;ortholog
ZNF827	Zinc finger protein 827;ZNF827;ortholog
FOXO3	Forkhead box protein O3;FOXO3;ortholog
TSEN54	tRNA-splicing endonuclease subunit Sen54;TSEN54;ortholog
Gene list of Protein Class ontology “nucleic acid binding”
Gene symbol	Name
TCF7L2	Transcription factor 7-like 2;TCF7L2;ortholog
NR2C2	Nuclear receptor subfamily 2 group C member 2;NR2C2;ortholog
POLR1E	DNA-directed RNA polymerase I subunit RPA49;POLR1E;ortholog
ARID3A	AT-rich interactive domain-containing protein 3A;ARID3A;ortholog
RBM26	RNA-binding protein 26;RBM26;ortholog
POLR1E	DNA-directed RNA polymerases I and III subunit RPAC1;POLR1C;ortholog
MED31	Mediator of RNA polymerase II transcription subunit 31;MED31;ortholog
HIVEP3	Transcription factor HIVEP3;HIVEP3;ortholog
EIF3B	Eukaryotic translation initiation factor 3 subunit B;EIF3B;ortholog
HELLS	Lymphoid-specific helicase;HELLS;ortholog
WDR4	WD repeat-containing protein 4;WDR4;ortholog
ZNF75A	Zinc finger protein 75A;ZNF75A;ortholog
MLLT10	Protein AF-10;MLLT10;ortholog
MSI2	RNA-binding protein Musashi homolog 2;MSI2;ortholog
EIF2C2	Eukaryotic translation initiation factor 2C 2;EIF2C2;ortholog
MORF4L2	Mortality factor 4-like protein 2;MORF4L2;ortholog
SND1	Staphylococcal nuclease domain-containing protein 1;SND1;ortholog
LHX4	LIM/homeobox protein Lhx4;LHX4;ortholog
FRG1B	Protein FRG1B;FRG1B;ortholog
REV3L	DNA polymerase zeta catalytic subunit;REV3L;ortholog
DPF3	Zinc finger protein DPF3;DPF3;ortholog
TRA2A	Transformer-2 protein homolog;TRA2A;ortholog
HOXD1	Homeobox protein Hox-D1;HOXD1;ortholog
VEZF1	Vascular endothelial zinc finger 1;VEZF1;ortholog
TIGD7	Tigger transposable element-derived protein 7;TIGD7;ortholog
SETD2	Histone-lysine N-methyltransferase SETD2;SETD2;ortholog
FOXO3	Forkhead box protein O3;FOXO3;ortholog
TSEN54	tRNA-splicing endonuclease subunit Sen54;TSEN54;ortholog
