# Supplementary material for: HOXD-AS1 is a novel lncRNA encoded in HOXD cluster and a marker of neuroblastoma progression revealed via integrative analysis of noncoding transcriptome
Source: BMC Genomics. 2014 Dec 8;15(Suppl 9):S7. doi: 10.1186/1471-2164-15-S9-S7 (PMC4290621; doi:10.1186/1471-2164-15-S9-S7)
Supplement: Additional file 12 — List of 96 genes differentially regulated by HOXD-AS1 knock-down. [file 1471-2164-15-S9-S7-S12.xls]

## Sheet: Sheet1
Data source ->	HOXD-AS1 KD	HOXD-AS1 KD	HOXD-AS1 KD	HOXD-AS1 KD	HOXD-AS1 KD	HOXD-AS1 KD	HOXD-AS1 KD	HOXD-AS1 KD	APMA	GSE12460	GSE12460	GSE3446	GSE16237
SYMBOL	Illumina symbol	DEFINITION	Fold Change 1	Fold Change 2	Median 1	Median 2	Median_Control	Average Fold change	Probeset	Tau	P(Tau)	R vs Nr	Alive vs Died
TTC28	TTC28	PREDICTED: Homo sapiens tetratricopeptide repeat domain 28 (TTC28), mRNA.	-1.40093	-1.40705	30.9683	30.8336	43.3845	0.712258	213058_at	-0.0203193	0.829939	0.000140278	0.586363
SNN	SNN	Homo sapiens stannin (SNN), mRNA.	1.80194	1.56304	139.901	121.354	77.6395	1.68249	218032_at	-0.0972424	0.304009	0.000140278	0.986706
PTGS1	PTGS1	Homo sapiens prostaglandin-endoperoxide synthase 1 (prostaglandin G/H synthase and cyclooxygenase) (PTGS1), transcript variant 1, mRNA.	1.66249	1.48916	26.0134	23.3014	15.6473	1.57582	238669_at	-0.0333817	0.724199	0.000404648	0.986706
TTC28	TTC28	PREDICTED: Homo sapiens tetratricopeptide repeat domain 28 (TTC28), mRNA.	-1.40093	-1.40705	30.9683	30.8336	43.3845	0.712258	215146_s_at	-0.0188679	0.84192	0.000411095	0.913175
PTGS1	PTGS1	Homo sapiens prostaglandin-endoperoxide synthase 1 (prostaglandin G/H synthase and cyclooxygenase) (PTGS1), transcript variant 1, mRNA.	1.66249	1.48916	26.0134	23.3014	15.6473	1.57582	205128_x_at	-0.0333817	0.724199	0.000411095	0.986706
ZNF304	ZNF304	Homo sapiens zinc finger protein 304 (ZNF304), mRNA.	1.96623	1.53535	82.074	64.0881	41.7417	1.75079	207753_at	-0.127721	0.177002	0.00148039	0.986706
TMEM86A	TMEM86A	Homo sapiens transmembrane protein 86A (TMEM86A), mRNA.	1.44831	1.40357	40.2236	38.9811	27.7728	1.42594	242103_at	0.0217707	0.817998	0.00287368	0.986706
CNR1	CNR1	Homo sapiens cannabinoid receptor 1 (brain) (CNR1), transcript variant 1, mRNA.	2.14402	1.80821	63.2707	53.3606	29.5102	1.97611	208243_s_at	0.328012	0.000525993	0.00287368	0.986706
MAGEA9B	MAGEA9B	Homo sapiens melanoma antigen family A, 9B (MAGEA9B), mRNA.	1.43205	1.58349	17.4987	19.3492	12.2193	1.50777	210437_at	0.207547	0.0282483	0.00421972	0.0138274
VIPR1	VIPR1	Homo sapiens vasoactive intestinal peptide receptor 1 (VIPR1), mRNA.	-1.64324	-1.86304	33.1198	29.2124	54.4237	0.572657	205019_s_at	0.281567	0.00291813	0.011502	0.986706
ADAMTS3	ADAMTS3	Homo sapiens ADAM metallopeptidase with thrombospondin type 1 motif, 3 (ADAMTS3), mRNA.	1.56647	1.53697	74.6928	73.2863	47.6823	1.55172	214913_at	-0.0870827	0.35732	0.0218494	0.986706
PTGS1	PTGS1	Homo sapiens prostaglandin-endoperoxide synthase 1 (prostaglandin G/H synthase and cyclooxygenase) (PTGS1), transcript variant 1, mRNA.	1.66249	1.48916	26.0134	23.3014	15.6473	1.57582	215813_s_at	-0.0551524	0.559911	0.0222671	0.986706
CREM	CREM	Homo sapiens cAMP responsive element modulator (CREM), transcript variant 2, mRNA.	-1.46484	-1.58118	35.9018	33.2602	52.5903	0.657554	214508_x_at	-0.271408	0.00411977	0.0346967	0.986706
SMCHD1	SMCHD1	Homo sapiens structural maintenance of chromosomes flexible hinge domain containing 1 (SMCHD1), mRNA.	1.56744	1.71395	48.2212	52.7286	30.7643	1.6407	212579_at	0.0696662	0.461495	0.0346967	0.986706
SNN	SNN	Homo sapiens stannin (SNN), mRNA.	1.80194	1.56304	139.901	121.354	77.6395	1.68249	218033_s_at	-0.0217707	0.817998	0.0375765	0.986706
TSPAN2	TSPAN2	Homo sapiens tetraspanin 2 (TSPAN2), mRNA.	1.51692	1.44755	27.5659	26.3054	18.1723	1.48224	227233_at	-0.194485	0.0398068	0.0375984	0.986706
WASH3P	WASH3P	Homo sapiens WAS protein family homolog 3 pseudogene (WASH3P), non-coding RNA.	1.50176	1.52287	77.0913	78.1749	51.3339	1.51232	233929_x_at	0.0188679	0.84192	0.0377368	0.986706
CREBL1	CREBL1	Homo sapiens cAMP responsive element binding protein-like 1 (CREBL1), mRNA.	-1.42141	-1.65277	61.3803	52.788	87.2464	0.654286	216208_s_at	0.150943	0.110599	0.046333	0.986706
SLC35F1	SLC35F1	Homo sapiens solute carrier family 35, member F1 (SLC35F1), mRNA.	1.88974	1.80792	85.571	81.8663	45.282	1.84883	228060_at	-0.1582	0.0944823	0.0476047	0.986706
PROX1	PROX1	Homo sapiens prospero homeobox 1 (PROX1), mRNA.	1.48487	1.62155	509.913	556.85	343.405	1.55321	228656_at	0.219158	0.0205281	0.0499576	0.986706
TSPAN2	TSPAN2	Homo sapiens tetraspanin 2 (TSPAN2), mRNA.	1.51692	1.44755	27.5659	26.3054	18.1723	1.48224	227236_at	-0.030479	0.747324	0.0505205	0.986706
SMCHD1	SMCHD1	Homo sapiens structural maintenance of chromosomes flexible hinge domain containing 1 (SMCHD1), mRNA.	1.56744	1.71395	48.2212	52.7286	30.7643	1.6407	241620_at	-0.0769231	0.416164	0.0703358	0.986706
PDLIM4	PDLIM4	Homo sapiens PDZ and LIM domain 4 (PDLIM4), mRNA.	-1.7213	-1.48668	51.5799	59.7196	88.7842	0.626798	218691_s_at	-0.0899855	0.34152	0.0959525	0.986706
SMCHD1	SMCHD1	Homo sapiens structural maintenance of chromosomes flexible hinge domain containing 1 (SMCHD1), mRNA.	1.56744	1.71395	48.2212	52.7286	30.7643	1.6407	212569_at	0.0232221	0.806098	0.0959525	0.986706
CBLN2	CBLN2	Homo sapiens cerebellin 2 precursor (CBLN2), mRNA.	-1.71552	-1.89984	39.9913	36.1113	68.6059	0.554636	242301_at	-0.011611	0.90232	0.1146	0.977851
LOX	LOX	Homo sapiens lysyl oxidase (LOX), mRNA.	-2.00286	-1.57359	33.1228	42.1586	66.3404	0.567387	213640_s_at	0.143687	0.128813	0.1146	0.986706
ZNF641	ZNF641	Homo sapiens zinc finger protein 641 (ZNF641), mRNA.	1.5035	1.59119	93.2896	98.7309	62.0483	1.54735	229897_at	-0.0464441	0.62348	0.1146	0.913175
DDX19-DDX19L	DDX19-DDX19L	Homo sapiens DDX19-DDX19L protein (DDX19-DDX19L), mRNA.	-1.40098	-1.53613	44.2631	40.369	62.0118	0.682386	202576_s_at	0.0899855	0.34152	0.122272	0.986706
TNNC1	TNNC1	Homo sapiens troponin C type 1 (slow) (TNNC1), mRNA.	-2.1299	-1.58001	30.68	41.3575	65.3454	0.551206	209904_at	0.011611	0.90232	0.130423	0.913175
PGAM2	PGAM2	Homo sapiens phosphoglycerate mutase 2 (muscle) (PGAM2), mRNA.	1.52237	1.50295	113.925	112.471	74.8336	1.51266	205736_at	-0.0769231	0.416164	0.155448	0.913175
BCL11A	BCL11A	Homo sapiens B-cell CLL/lymphoma 11A (zinc finger protein) (BCL11A), transcript variant 1, mRNA.	-1.68836	-1.4103	46.8215	56.0529	79.0515	0.65068	219497_s_at	0.172714	0.0679064	0.162859	0.986706
FLJ39660	FLJ39660	Homo sapiens hypothetical protein FLJ39660 (FLJ39660), mRNA.	-1.42639	-1.52943	43.0645	40.1634	61.4269	0.677455	243565_at	0.174165	0.0656262	0.175931	0.986706
GDF15	GDF15	Homo sapiens growth differentiation factor 15 (GDF15), mRNA.	1.44459	1.45376	2121.02	2134.49	1468.25	1.44918	221577_x_at	0.0870827	0.35732	0.195627	0.986706
BCL11A	BCL11A	Homo sapiens B-cell CLL/lymphoma 11A (zinc finger protein) (BCL11A), transcript variant 1, mRNA.	-1.68836	-1.4103	46.8215	56.0529	79.0515	0.65068	210347_s_at	0.162554	0.0857533	0.207698	0.986706
RAB26	RAB26	Homo sapiens RAB26, member RAS oncogene family (RAB26), mRNA.	1.52698	1.45137	198.435	188.61	129.953	1.48918	50965_at	0.20029	0.0342502	0.207933	0.986706
SPATA18	SPATA18	Homo sapiens spermatogenesis associated 18 homolog (rat) (SPATA18), mRNA.	1.65618	1.41111	76.3977	65.0932	46.129	1.53364	229331_at	-0.108853	0.249895	0.223889	0.986706
BCL11A	BCL11A	Homo sapiens B-cell CLL/lymphoma 11A (zinc finger protein) (BCL11A), transcript variant 1, mRNA.	-1.68836	-1.4103	46.8215	56.0529	79.0515	0.65068	219498_s_at	0.219158	0.0205281	0.224321	0.986706
DDX19-DDX19L	DDX19-DDX19L	Homo sapiens DDX19-DDX19L protein (DDX19-DDX19L), mRNA.	-1.40098	-1.53613	44.2631	40.369	62.0118	0.682386	202578_s_at	-0.00870827	0.92666	0.234607	0.986706
TSPAN2	TSPAN2	Homo sapiens tetraspanin 2 (TSPAN2), mRNA.	1.51692	1.44755	27.5659	26.3054	18.1723	1.48224	214606_at	0.0595065	0.529351	0.238557	0.913175
SIRT2	SIRT2	Homo sapiens sirtuin (silent mating type information regulation 2 homolog) 2 (S. cerevisiae) (SIRT2), transcript variant 2, mRNA.	1.41161	1.45426	84.9459	87.5122	60.1766	1.43293	220605_s_at	-0.177068	0.0612548	0.242641	0.986706
CREM	CREM	Homo sapiens cAMP responsive element modulator (CREM), transcript variant 2, mRNA.	-1.46484	-1.58118	35.9018	33.2602	52.5903	0.657554	230511_at	-0.264151	0.00523614	0.272356	0.986706
ZNF641	ZNF641	Homo sapiens zinc finger protein 641 (ZNF641), mRNA.	1.5035	1.59119	93.2896	98.7309	62.0483	1.54735	235179_at	0.0130624	0.890183	0.272356	0.913175
TNF	TNF	Homo sapiens tumor necrosis factor (TNF superfamily, member 2) (TNF), mRNA.	1.91327	1.77334	61.6509	57.1419	32.2228	1.8433	207113_s_at	-0.0246734	0.794244	0.295834	0.986706
BCL11A	BCL11A	Homo sapiens B-cell CLL/lymphoma 11A (zinc finger protein) (BCL11A), transcript variant 1, mRNA.	-1.68836	-1.4103	46.8215	56.0529	79.0515	0.65068	222891_s_at	0.177068	0.0612548	0.333156	0.986706
IQGAP3	IQGAP3	Homo sapiens IQ motif containing GTPase activating protein 3 (IQGAP3), mRNA.	-1.61695	-1.58879	33.5041	34.098	54.1745	0.623929	229538_s_at	0.329463	0.000496757	0.334228	0.986706
CCL20	CCL20	Homo sapiens chemokine (C-C motif) ligand 20 (CCL20), mRNA.	-1.52937	-1.60708	447.437	425.801	684.298	0.638054	205476_at	0.130624	0.167363	0.374708	0.986706
CREBL1	CREBL1	Homo sapiens cAMP responsive element binding protein-like 1 (CREBL1), mRNA.	-1.42141	-1.65277	61.3803	52.788	87.2464	0.654286	211611_s_at	0.21045	0.0261146	0.37589	0.986706
CX3CL1	CX3CL1	Homo sapiens chemokine (C-X3-C motif) ligand 1 (CX3CL1), mRNA.	1.51027	1.45979	219.429	212.095	145.292	1.48503	203687_at	-0.404935	1.86681768696e-05	0.395591	0.986706
TMEM86A	TMEM86A	Homo sapiens transmembrane protein 86A (TMEM86A), mRNA.	1.44831	1.40357	40.2236	38.9811	27.7728	1.42594	238710_at	0.355588	0.000170837	0.406356	0.986706
EBI3		Homo sapiens Epstein-Barr virus induced 3 (EBI3), mRNA.	1.79121	1.64448	168.098	154.328	93.8462	1.71784	219424_at	-0.0725689	0.44304	0.422165	0.986706
CREM	CREM	Homo sapiens cAMP responsive element modulator (CREM), transcript variant 2, mRNA.	-1.46484	-1.58118	35.9018	33.2602	52.5903	0.657554	210171_s_at	0.201742	0.0329694	0.465101	0.986706
AMDHD2	AMDHD2	Homo sapiens amidohydrolase domain containing 2 (AMDHD2), mRNA.	1.40488	1.40284	104.043	103.892	74.058	1.40386	219082_at	0.0783745	0.407424	0.465101	0.986706
PYROXD1	PYROXD1	Homo sapiens pyridine nucleotide-disulphide oxidoreductase domain 1 (PYROXD1), mRNA.	-1.44334	-1.6957	39.451	33.5797	56.941	0.641283	219802_at	-0.185776	0.0495649	0.466659	0.356374
PROX1	PROX1	Homo sapiens prospero homeobox 1 (PROX1), mRNA.	1.48487	1.62155	509.913	556.85	343.405	1.55321	207401_at	0.0812772	0.390275	0.468313	0.986706
CX3CL1	CX3CL1	Homo sapiens chemokine (C-X3-C motif) ligand 1 (CX3CL1), mRNA.	1.51027	1.45979	219.429	212.095	145.292	1.48503	823_at	-0.406386	1.7422661932e-05	0.48032	0.986706
TGDS	TGDS	Homo sapiens TDP-glucose 4,6-dehydratase (TGDS), mRNA.	1.547	1.43038	184.356	170.459	119.17	1.48869	237346_at	-0.127721	0.177002	0.569365	0.986706
RIPK4	RIPK4	Homo sapiens receptor-interacting serine-threonine kinase 4 (RIPK4), mRNA.	-1.77823	-1.63653	41.6568	45.2637	74.0755	0.586702	221215_s_at	0.104499	0.269341	0.570522	0.986706
CREBL1	CREBL1	Homo sapiens cAMP responsive element binding protein-like 1 (CREBL1), mRNA.	-1.42141	-1.65277	61.3803	52.788	87.2464	0.654286	203168_at	0.0101597	0.91448	0.570522	0.986706
S100A1	S100A1	Homo sapiens S100 calcium binding protein A1 (S100A1), mRNA.	1.54478	1.4568	56.0227	52.8321	36.2659	1.50079	205334_at	0.0928882	0.326174	0.570522	0.986706
CNR1	CNR1	Homo sapiens cannabinoid receptor 1 (brain) (CNR1), transcript variant 1, mRNA.	2.14402	1.80821	63.2707	53.3606	29.5102	1.97611	207940_x_at	0.204644	0.0305306	0.570522	0.986706
ASNA1	ASNA1	Homo sapiens arsA arsenite transporter, ATP-binding, homolog 1 (bacterial) (ASNA1), mRNA.	-1.67617	-1.86992	39.8173	35.6918	66.7407	0.56569	202024_at	-0.0435414	0.645342	0.583719	0.986706
IQGAP3	IQGAP3	Homo sapiens IQ motif containing GTPase activating protein 3 (IQGAP3), mRNA.	-1.61695	-1.58879	33.5041	34.098	54.1745	0.623929	241939_at	0.213353	0.0241216	0.639641	0.986706
SPATA18	SPATA18	Homo sapiens spermatogenesis associated 18 homolog (rat) (SPATA18), mRNA.	1.65618	1.41111	76.3977	65.0932	46.129	1.53364	230723_at	0.267054	0.00476035	0.639641	0.986706
CREM	CREM	Homo sapiens cAMP responsive element modulator (CREM), transcript variant 2, mRNA.	-1.46484	-1.58118	35.9018	33.2602	52.5903	0.657554	209967_s_at	-0.268505	0.00453744	0.649334	0.986706
HIST1H2AC	HIST1H2AC	Homo sapiens histone cluster 1, H2ac (HIST1H2AC), mRNA.	1.8182	1.52544	41.3875	34.7235	22.7629	1.67182	215071_s_at	0.00725689	0.938857	0.649334	0.986706
LOX	LOX	Homo sapiens lysyl oxidase (LOX), mRNA.	-2.00286	-1.57359	33.1228	42.1586	66.3404	0.567387	204298_s_at	-0.0290276	0.758974	0.669042	0.913175
PDLIM4	PDLIM4	Homo sapiens PDZ and LIM domain 4 (PDLIM4), mRNA.	-1.7213	-1.48668	51.5799	59.7196	88.7842	0.626798	211564_s_at	-0.0725689	0.44304	0.670997	0.986706
CPA4	CPA4	Homo sapiens carboxypeptidase A4 (CPA4), mRNA.	-1.44684	-1.72868	948.234	793.633	1371.94	0.634819	205832_at	0.166909	0.0776879	0.67892	0.986706
FLJ39660	FLJ39660	Homo sapiens hypothetical protein FLJ39660 (FLJ39660), mRNA.	-1.42639	-1.52943	43.0645	40.1634	61.4269	0.677455	232398_at	0.24238	0.0104067	0.700769	0.986706
C6orf154	C6ORF154	Homo sapiens chromosome 6 open reading frame 154 (C6orf154), mRNA.	1.87456	1.62096	64.0513	55.3861	34.1688	1.74776	235935_at	-0.130624	0.167363	0.700769	0.986706
RIPK4	RIPK4	Homo sapiens receptor-interacting serine-threonine kinase 4 (RIPK4), mRNA.	-1.77823	-1.63653	41.6568	45.2637	74.0755	0.586702	234730_s_at	0.107402	0.256265	0.712918	0.986706
S100A3	S100A3	Homo sapiens S100 calcium binding protein A3 (S100A3), mRNA.	1.42385	1.488	165.188	172.632	116.016	1.45593	206027_at	0.0754717	0.425014	0.712918	0.986706
LOC400120	LOC400120	Homo sapiens hypothetical LOC400120 (LOC400120), mRNA.	1.71304	1.52659	41.923	37.36	24.4729	1.61981	241672_at	0.0449927	0.634371	0.712918	0.986706
VTN	VTN	Homo sapiens vitronectin (VTN), mRNA.	1.95567	1.42927	104.775	76.5727	53.5748	1.69247	204534_at	0.0203193	0.829939	0.756582	0.356374
SOCS7	SOCS7	Homo sapiens suppressor of cytokine signaling 7 (SOCS7), mRNA.	-1.6168	-1.41117	21.3048	24.4092	34.4455	0.66357	214015_at	0.150943	0.110599	0.782611	0.986706
ANG	ANG	Homo sapiens angiogenin, ribonuclease, RNase A family, 5 (ANG), transcript variant 2, mRNA.	-1.43053	-1.46212	46.7142	45.7049	66.826	0.691491	205141_at	-0.143687	0.128813	0.845671	0.986706
TGDS	TGDS	Homo sapiens TDP-glucose 4,6-dehydratase (TGDS), mRNA.	1.547	1.43038	184.356	170.459	119.17	1.48869	208249_s_at	0.0551524	0.559911	0.854772	0.986706
SMCHD1	SMCHD1	Homo sapiens structural maintenance of chromosomes flexible hinge domain containing 1 (SMCHD1), mRNA.	1.56744	1.71395	48.2212	52.7286	30.7643	1.6407	212577_at	0.0798258	0.398794	0.854772	0.986706
HINT3	HINT3	Homo sapiens histidine triad nucleotide binding protein 3 (HINT3), mRNA.	-2.56021	-2.39564	212.149	226.723	543.146	0.404009	226533_at	0.0522496	0.580749	0.932403	0.986706
HINT3	HINT3	Homo sapiens histidine triad nucleotide binding protein 3 (HINT3), mRNA.	-2.56021	-2.39564	212.149	226.723	543.146	0.404009	226537_at	-0.00870827	0.92666	0.932403	0.986706
PTGS1	PTGS1	Homo sapiens prostaglandin-endoperoxide synthase 1 (prostaglandin G/H synthase and cyclooxygenase) (PTGS1), transcript variant 1, mRNA.	1.66249	1.48916	26.0134	23.3014	15.6473	1.57582	205127_at	0.00580552	0.951068	0.932403	0.986706
CREM	CREM	Homo sapiens cAMP responsive element modulator (CREM), transcript variant 2, mRNA.	-1.46484	-1.58118	35.9018	33.2602	52.5903	0.657554	228092_at	-0.213353	0.0241216	0.982634	0.986706
PDLIM4	PDLIM4	Homo sapiens PDZ and LIM domain 4 (PDLIM4), mRNA.	-1.7213	-1.48668	51.5799	59.7196	88.7842	0.626798	214175_x_at	-0.0580552	0.539443	0.996438	0.986706
RAB26	RAB26	Homo sapiens RAB26, member RAS oncogene family (RAB26), mRNA.	1.52698	1.45137	198.435	188.61	129.953	1.48918	219562_at	0.0551524	0.559911	0.996438	0.986706
ZNF467	ZNF467	Homo sapiens zinc finger protein 467 (ZNF467), mRNA.	1.64351	2.16264	84.5254	111.224	51.4299	1.90307	214746_s_at	0.0275762	0.770679	0.996438	0.913175
DDX19-DDX19L	DDX19-DDX19L	Homo sapiens DDX19-DDX19L protein (DDX19-DDX19L), mRNA.	-1.40098	-1.53613	44.2631	40.369	62.0118	0.682386	202577_s_at	-0.0682148	0.470881	0.996936	0.986706
CAMK1G	CAMK1G	Homo sapiens calcium/calmodulin-dependent protein kinase IG (CAMK1G), mRNA.	-1.97906	-1.70934	31.1638	36.0813	61.6751	0.545156	217128_s_at	0.155298	0.100687	1	0.986706
IQGAP3	IQGAP3	Homo sapiens IQ motif containing GTPase activating protein 3 (IQGAP3), mRNA.	-1.61695	-1.58879	33.5041	34.098	54.1745	0.623929	1569061_at	0.267054	0.00476035	1	0.913175
IQGAP3	IQGAP3	Homo sapiens IQ motif containing GTPase activating protein 3 (IQGAP3), mRNA.	-1.61695	-1.58879	33.5041	34.098	54.1745	0.623929	1569062_s_at	0.278665	0.00322381	1	0.986706
AFAP1L1	AFAP1L1	Homo sapiens actin filament associated protein 1-like 1 (AFAP1L1), mRNA.	-1.63485	-1.4351	47.979	54.6571	78.4385	0.654246	1555542_at	0.30479	0.00127435	1	0.986706
CREBL1	CREBL1	Homo sapiens cAMP responsive element binding protein-like 1 (CREBL1), mRNA.	-1.42141	-1.65277	61.3803	52.788	87.2464	0.654286	1565242_at	-0.0290276	0.758974	1	0.986706
DDX19-DDX19L	DDX19-DDX19L	Homo sapiens DDX19-DDX19L protein (DDX19-DDX19L), mRNA.	-1.40098	-1.53613	44.2631	40.369	62.0118	0.682386	1570128_at	0.28447	0.00263913	1	0.986706
DDX19-DDX19L	DDX19-DDX19L	Homo sapiens DDX19-DDX19L protein (DDX19-DDX19L), mRNA.	-1.40098	-1.53613	44.2631	40.369	62.0118	0.682386	1568787_at	0.110305	0.243636	1	0.913175
TMEM86A	TMEM86A	Homo sapiens transmembrane protein 86A (TMEM86A), mRNA.	1.44831	1.40357	40.2236	38.9811	27.7728	1.42594	227570_at	0.0711176	0.452214	1	0.986706
SIRT2	SIRT2	Homo sapiens sirtuin (silent mating type information regulation 2 homolog) 2 (S. cerevisiae) (SIRT2), transcript variant 2, mRNA.	1.41161	1.45426	84.9459	87.5122	60.1766	1.43293	1558331_at	0.277213	0.00338735	1	0.986706
ZNF641	ZNF641	Homo sapiens zinc finger protein 641 (ZNF641), mRNA.	1.5035	1.59119	93.2896	98.7309	62.0483	1.54735	1554958_at	0.328012	0.000525993	1	0.986706
SMCHD1	SMCHD1	Homo sapiens structural maintenance of chromosomes flexible hinge domain containing 1 (SMCHD1), mRNA.	1.56744	1.71395	48.2212	52.7286	30.7643	1.6407	1558747_at	0.0740203	0.433973	1	0.986706
CNR1	CNR1	Homo sapiens cannabinoid receptor 1 (brain) (CNR1), transcript variant 1, mRNA.	2.14402	1.80821	63.2707	53.3606	29.5102	1.97611	213436_at	-0.256894	0.006619	4.09490935091286e-05	0.356374
LOC285216	LOC285216	PREDICTED: Homo sapiens hypothetical protein LOC285216 (LOC285216), mRNA.	-1.78199	-1.75941	26.837	27.1814	47.8233	0.564771
LOC730050	LOC730050	PREDICTED: Homo sapiens similar to heat shock 70kDa protein 6 (HSP70B) (LOC730050), mRNA.	-1.78512	-1.71818	29.9702	31.1379	53.5005	0.571099
	HS.333185	RST20570 Athersys RAGE Library Homo sapiens cDNA, mRNA sequence	-1.85996	-1.46563	33.104	42.0107	61.5722	0.609973
	HS.195033	603074125F1 NIH_MGC_119 Homo sapiens cDNA clone IMAGE:5165863 5, mRNA sequence	-1.48294	-1.74042	30.849	26.2852	45.7472	0.624455
	HS.579631	AGENCOURT_10229596 NIH_MGC_141 Homo sapiens cDNA clone IMAGE:6563923 5, mRNA sequence	-1.78502	-1.44724	2663.78	3285.5	4754.91	0.625593
EGOT	EGOT	Homo sapiens eosinophil granule ontogeny transcript (non-protein coding) (EGOT), non-coding RNA.	-1.49937	-1.68305	32.0452	28.5479	48.0476	0.630553
	HS.470804	Homo sapiens cDNA FLJ11226 fis, clone PLACE1008280	-1.54069	-1.61106	36.9449	35.3312	56.9207	0.634885
	HS.423336	Homo sapiens mRNA full length insert cDNA clone EUROIMAGE 1690427	-1.66738	-1.49001	27.8064	31.1164	46.3639	0.635438
	HS.580943	hi80e01.x1 Soares_NFL_T_GBC_S1 Homo sapiens cDNA clone IMAGE:2978616 3, mRNA sequence	-1.42667	-1.73269	42.7299	35.1831	60.9614	0.639036
	HS.583307	BX112062 Soares_testis_NHT Homo sapiens cDNA clone IMAGp998D054173, mRNA sequence	-1.55901	-1.55659	37.727	37.7859	58.8169	0.641932
SNORD16	SNORD16	Homo sapiens small nucleolar RNA, C/D box 16 (SNORD16), small nucleolar RNA.	-1.66287	-1.45857	61.0534	69.6051	101.524	0.643485
LOC653158	LOC653158	PREDICTED: Homo sapiens similar to hypothetical protein MGC40405, transcript variant 1 (LOC653158), mRNA.	-1.49716	-1.55668	125.996	121.179	188.636	0.655162
LOC652226	LOC652226	PREDICTED: Homo sapiens hypothetical protein LOC652226 (LOC652226), mRNA.	-1.47772	-1.57819	38.0345	35.613	56.2043	0.655177
LOC727899	LOC727899	PREDICTED: Homo sapiens hypothetical LOC727899 (LOC727899), mRNA.	-1.51138	-1.52061	42.3619	42.1048	64.0249	0.65964
	HS.568124	Homo sapiens, clone IMAGE:3453596, mRNA	-1.62636	-1.41529	29.1845	33.537	47.4647	0.660718
	HS.474713	AGENCOURT_8228790 Lupski_dorsal_root_ganglion Homo sapiens cDNA clone IMAGE:6182217 5, mRNA sequence	-1.53734	-1.48047	46.2718	48.0491	71.1354	0.662967
LOC644075	LOC644075	PREDICTED: Homo sapiens hypothetical protein LOC644075 (LOC644075), mRNA.	-1.45529	-1.53543	38.4824	36.4739	56.0032	0.669215
	HS.241559	Homo sapiens mRNA full length insert cDNA clone EUROIMAGE 151432	-1.43984	-1.5383	679.975	636.455	979.056	0.672295
	HS.548213	tx54c03.x1 NCI_CGAP_Lu24 Homo sapiens cDNA clone IMAGE:2273380 3, mRNA sequence	-1.4934	-1.47283	36.8111	37.3252	54.9736	0.67429
GDPD4	GDPD4	Homo sapiens glycerophosphodiester phosphodiesterase domain containing 4 (GDPD4), mRNA.	-1.40434	-1.52788	40.799	37.5	57.2955	0.683291
	HS.527515	AGENCOURT_13631433 NIH_MGC_184 Homo sapiens cDNA clone IMAGE:30327753 5, mRNA sequence	-1.42031	-1.42847	73.9302	73.5078	105.004	0.70206
LOC728362	LOC728362	PREDICTED: Homo sapiens hypothetical LOC728362 (LOC728362), mRNA.	1.42122	1.42921	37.7588	37.9708	26.5678	1.42521
	HS.253475	Homo sapiens hypothetical protein LOC284648, mRNA (cDNA clone IMAGE:4837056)	1.41986	1.45208	31.4026	32.1151	22.1167	1.43597
LOC647243	LOC647243	PREDICTED: Homo sapiens hypothetical LOC647243 (LOC647243), mRNA.	1.47003	1.46225	40.2242	40.0113	27.3628	1.46614
C16orf67	C16ORF67	Homo sapiens chromosome 16 open reading frame 67 (C16orf67), non-coding RNA.	1.47391	1.46069	47.4617	47.0359	32.2012	1.4673
LOC285484	LOC285484	PREDICTED: Homo sapiens hypothetical protein LOC285484 (LOC285484), mRNA.	1.51168	1.47116	46.9057	45.6484	31.0287	1.49142
MGC13168	MGC13168	Homo sapiens hypothetical protein MGC13168 (MGC13168), mRNA.	1.45909	1.54469	40.443	42.8156	27.718	1.50189
	HS.62645	BX094574 Soares melanocyte 2NbHM Homo sapiens cDNA clone IMAGp998D07579, mRNA sequence	1.52159	1.48455	42.1516	41.1254	27.7023	1.50307
	HS.208715	BX100285 Soares_NFL_T_GBC_S1 Homo sapiens cDNA clone IMAGp998L095850, mRNA sequence	1.45799	1.57099	52.0785	56.1148	35.7194	1.51449
LOC727877	LOC727877	PREDICTED: Homo sapiens hypothetical LOC727877, transcript variant 2 (LOC727877), mRNA.	1.57819	1.45794	162.396	150.022	102.9	1.51806
GLB1L2	GLB1L2	Homo sapiens galactosidase, beta 1-like 2 (GLB1L2), mRNA.	1.47992	1.57993	57.3584	61.2345	38.7577	1.52992
LOC652624	LOC652624	PREDICTED: Homo sapiens similar to 40S ribosomal protein SA (p40) (34/67 kDa laminin receptor) (LOC652624), mRNA.	1.78694	1.40549	7488.27	5889.79	4190.55	1.59622
	HS.575473	UI-E-EJ0-aiu-f-01-0-UI.r1 UI-E-EJ0 Homo sapiens cDNA clone UI-E-EJ0-aiu-f-01-0-UI 5, mRNA sequence	1.67466	1.52511	57.0626	51.9668	34.0741	1.59989
TMEM215	TMEM215	Homo sapiens transmembrane protein 215 (TMEM215), mRNA.	1.7622	1.44857	73.8929	60.7417	41.9322	1.60539
LOC100130009	LOC100130009	PREDICTED: Homo sapiens similar to high mobility group protein (LOC100130009), mRNA.	1.40708	1.81562	54.1297	69.8461	38.4696	1.61135
LOC100008588	LOC100008588	Homo sapiens 18S ribosomal RNA (LOC100008588), non-coding RNA.	1.53398	1.6997	1251.72	1386.94	815.991	1.61684
	HS.580169	DB338170 TESTI2 Homo sapiens cDNA clone TESTI2033861 3, mRNA sequence	1.51596	1.74316	47.6966	54.845	31.463	1.62956
LOC649661	LOC649661	PREDICTED: Homo sapiens hypothetical protein LOC649661 (LOC649661), mRNA.	1.46967	1.84304	44.7607	56.1323	30.4564	1.65635
LOC284821	LOC284821	PREDICTED: Homo sapiens similar to ribosomal protein L13a (LOC284821), mRNA.	1.8654	1.50562	10711.4	8645.48	5742.12	1.68551
C9orf62	C9ORF62	PREDICTED: Homo sapiens chromosome 9 open reading frame 62 (C9orf62), mRNA.	1.79549	1.63043	47.8249	43.4282	26.6361	1.71296
RN5S9	RN5S9	Homo sapiens RNA, 5S ribosomal 9 (RN5S9), ribosomal RNA.	1.76305	1.72109	293.423	286.44	166.429	1.74207
ZNF324B	ZNF324B	Homo sapiens zinc finger protein 324B (ZNF324B), mRNA.	1.6987	1.81927	84.667	90.6765	49.8422	1.75899
LOC441763	LOC441763	PREDICTED: Homo sapiens hypothetical LOC441763 (LOC441763), mRNA.	1.74814	1.82751	318.533	332.995	182.212	1.78783
LOC100133565	LOC100133565	PREDICTED: Homo sapiens similar to hCG23738 (LOC100133565), mRNA.	1.87763	1.96362	426.928	446.481	227.376	1.92062
