# Supplementary material for: HOXD-AS1 is a novel lncRNA encoded in HOXD cluster and a marker of neuroblastoma progression revealed via integrative analysis of noncoding transcriptome
Source: BMC Genomics. 2014 Dec 8;15(Suppl 9):S7. doi: 10.1186/1471-2164-15-S9-S7 (PMC4290621; doi:10.1186/1471-2164-15-S9-S7)
Supplement: Additional file 14 — HOXD-AS1 target genes involved in NB progression. A. 12 of the 16 relapse-significant gene targets of HOXD-AS1 belong to RA pathway. B. HOXD-AS1 target genes, whose expression forms a signature discriminating between relapsing and not relapsing neuroblastoma tumors C. Predictive power of the 98 HOXD-AS1 target genes expression signature for classification of neuroblastoma tumors into relapsing and not relapsing cases. [file 1471-2164-15-S9-S7-S14.xls]

## Sheet: Additional file 14A
12 of the 16 relapse-significant gene targets of HOXD-AS1 belong to RA pathway
Symbol	Description	Relation to RA	Pubmed	Localization	Cellular function	Pubmed
SNN	stannin (SNN), mRNA.	Down-regulated by RA	16648578	mitochondrial membrane	damage sensor	16246365, 16453279
PTGS1	prostaglandin-endoperoxide synthase 1	Up-regulated by RA in neuroblastoma	11299304	ER membrane	prostaglandin production	8121489
TTC28	tetratricopeptide repeat domain 28
ZNF304	zinc finger protein 304	Its gene is methylated in RA-induced cell differentiation	15302897	nucleus?	cytokine production	12051768
TMEM86A	transmembrane protein 86A	Down-regulated by RA in neuronal differentiation	19635812
CNR1	cannabinoid receptor 1 (brain)	Up-regulated by RA in neuroblastoma	19726747	cell membrane	cAMP signalling inhibition	16570099
MAGEA9B	melanoma antigen family A, 9B			nucleus?		11211869
VIPR1	vasoactive intestinal peptide receptor 1	Down-regulated by RA in neuronal differentiation	9285932	cell membrane	cAMP signalling induction	18663606
ADAMTS3	ADAM metallopeptidase with thrombospondin type 1 motif, 3	Antagonist of RA in collagen I metabolism	2987306, 16556917	cell membrane	Collagen metabolism	19734141
CREM	cAMP responsive element modulator	Down-regulated by RA	15725648	nucleus	cAMP response-mediated neuronal differentiation	16267218
SMCHD1	structural maintenance of chromosomes flexible hinge domain containing 1			nucleus	chromosome stability, epigenetic reprogramming	12411491, 18425126
TSPAN2	Tetraspanin 2	Up-regulated by RA in neuroblastoma	18957096	cell membrane	matrix metabolism	19211836
WASH3P	WAS protein family homolog 3 pseudogene
CREBL1	cAMP responsive element binding protein-like 1	Belongs to unfolded protein degradation pathway induced by RA	14701861	nucleus	TF of stress response	11256944
SLC35F1	solute carrier family 35, member F1	Co-regulated in differentiation in hindlimb	16291736	cell membrane	solute carrier	19252338
PROX1	prospero homeobox 1	By PPI with RAR and repression of Notch1 induces differentiation	14517294, 21203589	nucleus	TF inducing differentiation	22508481, 21436036

## Sheet: Additional file 14B
HOXD-AS1 target genes, which expression forms a signature
discriminating between relapsing and not relapsing
neuroblastoma tumors
Symbol	No relapse-score	Relapse-score
ADAMTS3	213436_at	0.1586	-0.193
AMDHD2	218032_at	0.124	-0.151
ANG	213058_at	0.0624	-0.076
ASNA1	215146_s_at	0.0461	-0.0562

## Sheet: Additional file 14C
Predictive power of the 98 HOXD-AS1 target genes expression
signature for classification of neuroblastoma tumors
into relapsing and not relapsing cases
True\Predicted	No relapse	Relapse	Class Error rate
No relapse	45	11	0.196
Relapse	11	35	0.239
Threshold 2.2
