# Supplementary material for: HOXD-AS1 is a novel lncRNA encoded in HOXD cluster and a marker of neuroblastoma progression revealed via integrative analysis of noncoding transcriptome
Source: BMC Genomics. 2014 Dec 8;15(Suppl 9):S7. doi: 10.1186/1471-2164-15-S9-S7 (PMC4290621; doi:10.1186/1471-2164-15-S9-S7)
Supplement: Additional file 17 — Primer list. [file 1471-2164-15-S9-S7-S17.xlsx]

## Sheet: Sheet1
Transcript name (Gene ID)		Primer sequence
HOXD-AS1	Forward	GGCTCTTCCCTAATGTGTGG
	Reverse	CAGGTCCAGCATGAAACAGA
16S	Reverse	AAGGTTCGTTTGTTCAACGATT
	Forward	CTTTCGTACAGGGAGGAATTTG
18S	Reverse	GGCCGCTAGAGGTGAAATTC
	Forward	TTGGCAAATGCTTTCGCTC
ADAMTS3	Reverse	ACGCTATCTCTCCCATACTCTTT
	Forward	GGTTGGAAGACACGTCCCTC
ANG	Reverse	CTGGGCGTTTTGTTGTTGGTC
	Forward	GGTTTGGCATCATAGTGCTGG
CREM	Reverse	ACACCACCTAGTATTGCTACCA
	Forward	CTGGTAAGTTGGCATGTCACC
CTIP1	Reverse	AGTGCCAGATGAACTTCCCAT
	Forward	TGTTTCCGTTTGTGCTCGATAA
GDF15	Reverse	TTGCGGAAACGCTACGAGG
	Forward	GCACTTCTGGCGTGAGTATCC
HIST1H2A	Reverse	CTACTCCGAACGAGTCGGG
	Forward	GATGGTCACGCGACCTAGAAG
MALAT1	Reverse	ATCTGCAAAACAAAAACCCCT
	Forward	GTCTCCGAAGACACAGAGACCT
S100A3	Reverse	CGACTGAGTTTCGGGAATGT
	Forward	ACAAAGTCCACCTCGCAGTC
SIRT2	Reverse	ATCCACCGGCCTCTATGACAA
	Forward	AGCTGATCTCAAAGATGGCCT
TNNC1	Reverse	TGGTTCGGTGCATGAAGGAC
	Forward	GTCGATGTAGCCATCAGCATT
VIPR1	Reverse	GATGTGGGACAACCTCACCTG
	Forward	CGGCCTTGAATGGAGGAGA
VTN	Reverse	TGACCAAGAGTCATGCAAGGG
	Forward	ACTCAGCCGTATAGTCTGTGC
ZNF467	Reverse	CACACAGAACAAGCCGAGG
		GGGAAGTAACGATAGATGCTGG
